# Supplementary material for: An optrode array for spatiotemporally-precise large-scale optogenetic stimulation of deep cortical layers in non-human primates
Source: Commun Biol. 2024 Mar 14;7:329. doi: 10.1038/s42003-024-05984-2 (PMC10940688; doi:10.1038/s42003-024-05984-2)
Supplement: Supplementary file 4 — Supplementary Data [file 42003_2024_5984_MOESM4_ESM.xlsx]

## Sheet: Figure 1
Panel F
Col	Row	Voltage	mW
1	1	3	7.6
2	1	3	6.2
3	1	3	5.4
4	1	3	4.1
5	1	3	7.6
6	1	3	0.5
7	1	3	3.2
8	1	3	2.4
9	1	3	7.6
10	1	3	15.4
1	2	3	1.9
2	2	3	4.6
3	2	3	6.2
4	2	3	1.9
5	2	3	1.9
6	2	3	1.1
7	2	3	1.1
8	2	3	1.9
9	2	3	6.2
10	2	3	8.1
1	3	3	6.8
2	3	3	6.2
3	3	3	3.2
4	3	3	2.4
5	3	3	0.5
6	3	3	0.3
7	3	3	6.8
8	3	3	5.4
9	3	3	8.1
10	3	3	18.1
1	4	3	18.1
2	4	3	13.8
3	4	3	8.9
4	4	3	6.2
5	4	3	5.4
6	4	3	0.5
7	4	3	6.8
8	4	3	6.2
9	4	3	9.7
10	4	3	24.6
1	5	3	4.6
2	5	3	8.1
3	5	3	1.9
4	5	3	2.4
5	5	3	3.2
6	5	3	4.1
7	5	3	1.9
8	5	3	2.4
9	5	3	4.6
10	5	3	6.8
1	6	3	4.1
2	6	3	7.6
3	6	3	5.4
4	6	3	0.5
5	6	3	3.2
6	6	3	3.2
7	6	3	2.4
8	6	3	4.1
9	6	3	5.4
10	6	3	2.4
1	7	3	6.8
2	7	3	3.2
3	7	3	8.1
4	7	3	1.9
5	7	3	1.9
6	7	3	6.2
7	7	3	1.1
8	7	3	4.1
9	7	3	4.1
10	7	3	4.6
1	8	3	8.9
2	8	3	6.2
3	8	3	6.2
4	8	3	3.2
5	8	3	2.4
6	8	3	1.9
7	8	3	2.4
8	8	3	6.8
9	8	3	2.4
10	8	3	6.8
1	9	3	12.4
2	9	3	8.9
3	9	3	2.4
4	9	3	8.9
5	9	3	4.6
6	9	3	1.9
7	9	3	4.6
8	9	3	8.1
9	9	3	4.1
10	9	3	4.6
1	10	3	8.1
2	10	3	12.4
3	10	3	7.6
4	10	3	10.3
5	10	3	9.7
6	10	3	5.4
7	10	3	5.4
8	10	3	4.6
9	10	3	2.4
10	10	3	7.6
1	1	3.5	28.7
2	1	3.5	25.9
3	1	3.5	21.6
4	1	3.5	14.6
5	1	3.5	28.1
6	1	3.5	2.4
7	1	3.5	11.1
8	1	3.5	11.6
9	1	3.5	28.1
10	1	3.5	59.2
1	2	3.5	8.9
2	2	3.5	18.1
3	2	3.5	21.6
4	2	3.5	7.6
5	2	3.5	7.6
6	2	3.5	3.2
7	2	3.5	4.1
8	2	3.5	6.2
9	2	3.5	22.4
10	2	3.5	33.8
1	3	3.5	31.6
2	3	3.5	28.1
3	3	3.5	16.8
4	3	3.5	13.8
5	3	3.5	7.6
6	3	3.5	0.5
7	3	3.5	23.8
8	3	3.5	19.5
9	3	3.5	28.7
10	3	3.5	57
1	4	3.5	57
2	4	3.5	44.3
3	4	3.5	28.7
4	4	3.5	23
5	4	3.5	21.6
6	4	3.5	0.5
7	4	3.5	23.8
8	4	3.5	21.6
9	4	3.5	32.2
10	4	3.5	75.4
1	5	3.5	18.1
2	5	3.5	31.6
3	5	3.5	8.1
4	5	3.5	11.6
5	5	3.5	14.6
6	5	3.5	13.2
7	5	3.5	5.4
8	5	3.5	11.1
9	5	3.5	173
10	5	3.5	28.7
1	6	3.5	159
2	6	3.5	28.7
3	6	3.5	20.3
4	6	3.5	4.6
5	6	3.5	13.8
6	6	3.5	12.4
7	6	3.5	11.1
8	6	3.5	18.9
9	6	3.5	21.1
10	6	3.5	10.3
1	7	3.5	26.5
2	7	3.5	12.4
3	7	3.5	29.5
4	7	3.5	8.1
5	7	3.5	8.9
6	7	3.5	22.4
7	7	3.5	4.1
8	7	3.5	14.6
9	7	3.5	15.9
10	7	3.5	19.5
1	8	3.5	35.1
2	8	3.5	21.6
3	8	3.5	23
4	8	3.5	13.8
5	8	3.5	8.9
6	8	3.5	7.6
7	8	3.5	8.89
8	8	3.5	30.3
9	8	3.5	11.1
10	8	3.5	31.6
1	9	3.5	48
2	9	3.5	35.9
3	9	3.5	9.7
4	9	3.5	33.8
5	9	3.5	18.1
6	9	3.5	9.7
7	9	3.5	19.5
8	9	3.5	33.8
9	9	3.5	16.8
10	9	3.5	21.6
1	10	3.5	35.1
2	10	3.5	47.8
3	10	3.5	32.2
4	10	3.5	39.5
5	10	3.5	35.9
6	10	3.5	20.3
7	10	3.5	22.4
8	10	3.5	18.9
9	10	3.5	13.2
10	10	3.5	33.8
1	1	5	124
2	1	5	119
3	1	5	105
4	1	5	67.6
5	1	5	122
6	1	5	30.3
7	1	5	51.4
8	1	5	62.7
9	1	5	116
10	1	5	238
1	2	5	40
2	2	5	74.1
3	2	5	90.3
4	2	5	35.9
5	2	5	36.5
6	2	5	18.1
7	2	5	18.9
8	2	5	29.5
9	2	5	97.3
10	2	5	146
1	3	5	141
2	3	5	136
3	3	5	81.9
4	3	5	71.4
5	3	5	64.9
6	3	5	0
7	3	5	87.6
8	3	5	81.1
9	3	5	107
10	3	5	226
1	4	5	194
2	4	5	150
3	4	5	95.4
4	4	5	80.5
5	4	5	96
6	4	5	0.5
7	4	5	76.8
8	4	5	86.2
9	4	5	109
10	4	5	267
1	5	5	81.9
2	5	5	149
3	5	5	44.3
4	5	5	60
5	5	5	71.9
6	5	5	61.4
7	5	5	26.5
8	5	5	58.4
9	5	5	86.2
10	5	5	177
1	6	5	82.4
2	6	5	136
3	6	5	91.1
4	6	5	28.1
5	6	5	64.9
6	6	5	63.5
7	6	5	60
8	6	5	95.4
9	6	5	105
10	6	5	57.8
1	7	5	114
2	7	5	65.7
3	7	5	124
4	7	5	45.1
5	7	5	50
6	7	5	109
7	7	5	23
8	7	5	65.7
9	7	5	76.2
10	7	5	89.7
1	8	5	170
2	8	5	100
3	8	5	105
4	8	5	61.4
5	8	5	45.7
6	8	5	36.5
7	8	5	45.1
8	8	5	169
9	8	5	68.4
10	8	5	223
1	9	5	242
2	9	5	182
3	9	5	50.8
4	9	5	160
5	9	5	86.2
6	9	5	48.7
7	9	5	94.6
8	9	5	177
9	9	5	85.4
10	9	5	116
1	10	5	161
2	10	5	224
3	10	5	146
4	10	5	187
5	10	5	158
6	10	5	102
7	10	5	108
8	10	5	101
9	10	5	73.2
10	10	5	230

## Sheet: Figure 2
Panel D
CSD
Normalized Cortical Depth/Time (sec) (Rows/Columns)	-0.0999667	-0.0994667	-0.0989667	-0.0984667	-0.0979667	-0.0974667	-0.0969667	-0.0964667	-0.0959667	-0.0954667	-0.0949667	-0.0944667	-0.0939667	-0.0934667	-0.0929667	-0.0924667	-0.0919667	-0.0914667	-0.0909667	-0.0904667	-0.0899667	-0.0894667	-0.0889667	-0.0884667	-0.0879667	-0.0874667	-0.0869667	-0.0864667	-0.0859667	-0.0854667	-0.0849667	-0.0844667	-0.0839667	-0.0834667	-0.0829667	-0.0824667	-0.0819667	-0.0814667	-0.0809667	-0.0804667	-0.0799667	-0.0794667	-0.0789667	-0.0784667	-0.0779667	-0.0774667	-0.0769667	-0.0764667	-0.0759667
0	-1.34082	-1.30607	-1.28255	-1.27038	-1.26954	-1.27982	-1.30068	-1.33121	-1.36997	-1.41503	-1.46397	-1.51398	-1.56197	-1.60482	-1.63965	-1.66409	-1.67658	-1.67652	-1.66427	-1.64104	-1.60865	-1.56922	-1.52486	-1.47736	-1.42798	-1.37741	-1.32581	-1.27302	-1.21881	-1.16313	-1.10639	-1.04961	-0.99449	-0.94325	-0.89835	-0.862092	-0.836208	-0.821505	-0.817662	-0.82318	-0.83552	-0.851387	-0.867111	-0.879058	-0.884001	-0.879419	-0.863695	-0.836194	-0.797238
0.004	-1.29682	-1.26236	-1.23952	-1.22849	-1.22929	-1.2417	-1.26517	-1.29871	-1.34079	-1.38936	-1.4419	-1.49543	-1.54676	-1.59265	-1.63011	-1.65669	-1.67078	-1.67176	-1.65999	-1.63669	-1.60375	-1.56336	-1.51772	-1.46872	-1.41772	-1.36553	-1.31241	-1.25831	-1.20306	-1.14668	-1.0896	-1.03285	-0.978111	-0.92755	-0.883573	-0.848418	-0.823748	-0.810305	-0.807705	-0.814394	-0.827785	-0.844546	-0.860984	-0.873451	-0.878727	-0.874306	-0.858596	-0.830993	-0.791848
0.008	-1.24925	-1.21509	-1.19298	-1.18316	-1.1857	-1.20039	-1.22663	-1.26336	-1.30897	-1.36129	-1.41764	-1.47493	-1.52982	-1.57894	-1.61919	-1.64806	-1.66388	-1.66598	-1.65473	-1.63139	-1.5979	-1.55651	-1.50953	-1.45895	-1.40625	-1.35236	-1.29765	-1.24216	-1.18583	-1.12872	-1.07129	-1.01459	-0.960259	-0.910428	-0.86744	-0.833462	-0.810084	-0.79798	-0.796697	-0.804625	-0.819128	-0.836834	-0.854026	-0.867047	-0.872681	-0.868441	-0.852762	-0.825073	-0.785755
0.012	-1.1957	-1.16188	-1.14057	-1.13208	-1.13652	-1.15368	-1.18295	-1.22317	-1.27263	-1.32904	-1.38958	-1.451	-1.5098	-1.56249	-1.60584	-1.63726	-1.65501	-1.65839	-1.64778	-1.62446	-1.59042	-1.54801	-1.49963	-1.44737	-1.39286	-1.33715	-1.28073	-1.22376	-1.16626	-1.10836	-1.05057	-0.993916	-0.94003	-0.890991	-0.849071	-0.816364	-0.79438	-0.783717	-0.783854	-0.793116	-0.808817	-0.827546	-0.84556	-0.859194	-0.865238	-0.861227	-0.845625	-0.817894	-0.778449
0.016	-1.13537	-1.10194	-1.08149	-1.07444	-1.08094	-1.1008	-1.13336	-1.17739	-1.23106	-1.29195	-1.35706	-1.423	-1.4861	-1.54271	-1.5895	-1.62375	-1.64367	-1.64852	-1.63868	-1.61546	-1.58091	-1.53746	-1.4876	-1.43359	-1.37717	-1.31951	-1.26128	-1.20273	-1.14398	-1.08524	-1.02705	-0.970459	-0.917059	-0.868876	-0.82811	-0.796771	-0.776286	-0.767171	-0.768831	-0.779525	-0.796513	-0.816344	-0.835251	-0.849562	-0.856076	-0.852352	-0.836885	-0.809175	-0.769669
0.02	-1.06747	-1.03446	-1.01494	-1.00944	-1.01817	-1.04094	-1.07704	-1.12518	-1.1834	-1.24913	-1.31921	-1.39005	-1.45784	-1.51875	-1.56931	-1.6067	-1.62905	-1.63559	-1.62669	-1.60368	-1.56868	-1.52422	-1.47289	-1.41707	-1.35866	-1.29899	-1.23885	-1.17863	-1.11858	-1.05895	-1.00036	-0.943837	-0.890958	-0.843687	-0.804147	-0.774258	-0.755358	-0.747877	-0.751141	-0.763343	-0.781687	-0.802686	-0.822549	-0.837602	-0.844657	-0.841298	-0.826058	-0.798471	-0.759018
0.024	-0.98975	-0.957208	-0.938699	-0.934861	-0.945977	-0.971873	-1.01181	-1.06439	-1.12755	-1.19854	-1.27403	-1.35024	-1.42317	-1.48882	-1.54357	-1.58449	-1.60962	-1.61815	-1.61043	-1.58783	-1.55253	-1.50713	-1.45436	-1.39674	-1.33632	-1.27457	-1.21246	-1.15052	-1.08909	-1.02855	-0.969531	-0.913088	-0.860759	-0.814448	-0.776195	-0.747826	-0.730582	-0.724803	-0.729736	-0.743507	-0.763267	-0.785494	-0.806382	-0.822256	-0.829949	-0.827076	-0.812208	-0.784916	-0.74571
0.028	-0.903589	-0.871575	-0.854158	-0.852104	-0.86577	-0.895002	-0.939022	-0.996348	-1.06477	-1.14138	-1.22265	-1.30461	-1.38305	-1.45379	-1.51307	-1.55781	-1.58598	-1.59671	-1.59035	-1.5683	-1.53278	-1.48649	-1.4323	-1.37285	-1.31036	-1.24648	-1.18234	-1.11862	-1.05579	-0.994315	-0.93488	-0.878556	-0.826842	-0.781578	-0.744711	-0.717965	-0.702481	-0.698503	-0.705193	-0.72061	-0.741855	-0.765372	-0.787342	-0.8041	-0.8125	-0.810196	-0.795797	-0.768915	-0.730087
0.032	-0.806723	-0.775304	-0.759063	-0.758906	-0.775278	-0.80805	-0.856404	-0.918769	-0.992794	-1.07539	-1.16284	-1.25096	-1.33532	-1.41156	-1.47575	-1.52468	-1.55624	-1.56948	-1.56475	-1.54347	-1.5079	-1.46087	-1.40533	-1.3441	-1.27956	-1.21356	-1.14737	-1.08185	-1.01761	-0.955198	-0.895371	-0.839205	-0.788167	-0.744021	-0.708619	-0.683577	-0.669927	-0.667813	-0.676315	-0.693424	-0.716194	-0.741043	-0.76415	-0.781862	-0.791067	-0.789461	-0.775698	-0.749426	-0.711208
0.036	-0.698138	-0.66739	-0.652408	-0.654251	-0.673465	-0.709949	-0.762854	-0.830514	-0.910435	-0.999349	-1.09333	-1.18797	-1.27863	-1.36075	-1.43023	-1.48373	-1.51902	-1.53512	-1.53233	-1.51208	-1.47672	-1.42912	-1.3724	-1.30951	-1.24302	-1.17494	-1.10674	-1.03946	-0.97383	-0.910526	-0.850353	-0.794405	-0.744108	-0.701154	-0.66729	-0.644016	-0.632252	-0.632041	-0.642378	-0.661192	-0.685499	-0.7117	-0.735979	-0.754713	-0.764829	-0.764075	-0.751151	-0.725744	-0.688433
0.04	-0.577031	-0.54704	-0.533389	-0.537309	-0.559453	-0.599762	-0.657357	-0.73048	-0.816494	-0.91195	-1.01271	-1.11414	-1.2114	-1.29972	-1.37482	-1.43323	-1.47261	-1.49191	-1.49141	-1.47255	-1.43771	-1.38986	-1.33222	-1.2679	-1.19964	-1.12965	-1.05958	-0.990643	-0.923725	-0.859612	-0.799177	-0.743524	-0.694044	-0.652346	-0.620068	-0.598592	-0.588721	-0.590396	-0.602534	-0.623007	-0.648806	-0.676332	-0.70179	-0.721599	-0.732743	-0.733025	-0.7212	-0.696986	-0.660974
0.044	-0.441735	-0.412593	-0.400325	-0.40635	-0.431441	-0.475589	-0.537895	-0.616516	-0.708679	-0.810757	-0.918405	-1.02678	-1.13082	-1.22557	-1.30656	-1.37021	-1.41406	-1.43699	-1.43923	-1.42223	-1.38839	-1.34075	-1.28264	-1.21731	-1.14766	-1.07608	-1.00443	-0.934078	-0.866072	-0.801315	-0.740748	-0.685491	-0.636896	-0.596488	-0.565795	-0.546075	-0.538015	-0.541461	-0.555257	-0.577241	-0.604395	-0.633143	-0.659737	-0.68066	-0.692969	-0.694538	-0.684174	-0.661623	-0.62747
0.048	-0.294225	-0.266044	-0.255221	-0.263368	-0.291393	-0.339345	-0.406311	-0.490373	-0.588631	-0.697284	-0.811796	-0.927114	-1.03797	-1.13923	-1.22627	-1.29536	-1.34394	-1.37082	-1.37618	-1.36144	-1.32903	-1.28204	-1.22389	-1.15795	-1.08728	-1.01447	-0.941538	-0.870043	-0.801187	-0.735992	-0.67547	-0.620756	-0.573163	-0.534128	-0.50506	-0.487095	-0.4808	-0.485929	-0.501268	-0.524628	-0.553004	-0.582867	-0.610539	-0.632588	-0.646161	-0.649214	-0.640611	-0.62012	-0.58831
0.052	-0.134172	-0.10707	-0.0977138	-0.107923	-0.138748	-0.190307	-0.261687	-0.350909	-0.454958	-0.569885	-0.690976	-0.812995	-0.930491	-1.03816	-1.13125	-1.20589	-1.25943	-1.2906	-1.29953	-1.28759	-1.25721	-1.2115	-1.15395	-1.08804	-1.01697	-0.943482	-0.869776	-0.797581	-0.728251	-0.662927	-0.602693	-0.548699	-0.502216	-0.464593	-0.437123	-0.420812	-0.416118	-0.42271	-0.439331	-0.463794	-0.493135	-0.523901	-0.552518	-0.575669	-0.590615	-0.595405	-0.588964	-0.571075	-0.542266
0.056	0.0367652	0.0626711	0.0705714	0.0584368	0.0250683	-0.0297348	-0.105075	-0.19893	-0.308198	-0.428807	-0.555899	-0.684083	-0.807764	-0.921506	-1.02043	-1.10057	-1.1592	-1.19496	-1.20789	-1.19934	-1.17168	-1.12802	-1.07187	-1.0068	-0.936111	-0.862681	-0.788874	-0.716571	-0.647268	-0.582222	-0.522585	-0.469523	-0.424265	-0.388073	-0.362121	-0.347295	-0.343948	-0.351683	-0.369221	-0.394404	-0.424347	-0.455716	-0.485075	-0.50926	-0.525669	-0.53246	-0.528622	-0.513938	-0.488875
0.06	0.215806	0.240406	0.246908	0.233075	0.197555	0.140057	0.0614438	-0.0362453	-0.149853	-0.275223	-0.407396	-0.540876	-0.669965	-0.78914	-0.893442	-0.97884	-1.04253	-1.08307	-1.10043	-1.09586	-1.07167	-1.03094	-0.977147	-0.913893	-0.844553	-0.772107	-0.699044	-0.627377	-0.558733	-0.49447	-0.435806	-0.38392	-0.34	-0.305223	-0.280651	-0.267057	-0.264705	-0.273149	-0.291118	-0.316522	-0.346598	-0.378173	-0.408	-0.433098	-0.451036	-0.460095	-0.459325	-0.448498	-0.427992
0.064	0.39977	0.422978	0.428208	0.413028	0.375936	0.316536	0.23564	0.13527	0.0185949	-0.110196	-0.246101	-0.383582	-0.516904	-0.640516	-0.749433	-0.839596	-0.908146	-0.953579	-0.97577	-0.975856	-0.956033	-0.919276	-0.869015	-0.808806	-0.742042	-0.671756	-0.600518	-0.530443	-0.463257	-0.400406	-0.343164	-0.29272	-0.250227	-0.216781	-0.193344	-0.18059	-0.178717	-0.187259	-0.204993	-0.229942	-0.259519	-0.290768	-0.320681	-0.346512	-0.366025	-0.377642	-0.380474	-0.37426	-0.359253
0.068	0.581873	0.603617	0.607723	0.59158	0.55354	0.493101	0.411001	0.309212	0.190872	0.0601481	-0.0779775	-0.217989	-0.354183	-0.481042	-0.593611	-0.68784	-0.76085	-0.811075	-0.838286	-0.843487	-0.828725	-0.79683	-0.751109	-0.695033	-0.631955	-0.564909	-0.496503	-0.428916	-0.363946	-0.303107	-0.247718	-0.198977	-0.157999	-0.125811	-0.103285	-0.0910142	-0.0891463	-0.0972287	-0.114117	-0.137992	-0.166482	-0.1969	-0.226517	-0.252858	-0.27391	-0.288248	-0.295037	-0.29397	-0.285146
0.072	0.757416	0.777676	0.780874	0.764251	0.726025	0.665585	0.583573	0.481876	0.36355	0.232678	0.0941515	-0.0466131	-0.184019	-0.312656	-0.427663	-0.52505	-0.601948	-0.656743	-0.689095	-0.699849	-0.690863	-0.664769	-0.624691	-0.573951	-0.515795	-0.453198	-0.388753	-0.324653	-0.262735	-0.204556	-0.151465	-0.104664	-0.0652371	-0.0341521	-0.0122093	5.74656e-05	0.00251935	-0.00441463	-0.0197218	-0.0417825	-0.0684973	-0.0974907	-0.126365	-0.152948	-0.175478	-0.192687	-0.203794	-0.208422	-0.206488
0.076	0.921002	0.939805	0.942356	0.925779	0.888178	0.828831	0.748268	0.648254	0.531714	0.402582	0.265589	0.125973	-0.0108561	-0.139668	-0.255758	-0.35525	-0.43532	-0.494319	-0.531793	-0.548406	-0.54579	-0.526329	-0.492906	-0.448626	-0.396566	-0.339577	-0.280177	-0.220525	-0.162457	-0.107544	-0.0571513	-0.0124789	0.0254124	0.0556008	0.0773365	0.0901184	0.0938063	0.0887298	0.0757504	0.0562434	0.0319928	0.00501465	-0.0226611	-0.0491986	-0.0731021	-0.0932712	-0.108967	-0.119725	-0.12525
0.08	1.0682	1.08563	1.08782	1.07182	1.03564	0.978455	0.900659	0.803871	0.690836	0.565283	0.431712	0.295111	0.160632	0.0332538	-0.0825377	-0.183026	-0.265465	-0.328189	-0.370629	-0.393253	-0.397434	-0.385266	-0.359336	-0.322477	-0.277531	-0.227163	-0.173761	-0.119401	-0.0658759	-0.0147438	0.0326324	0.0750573	0.111487	0.14103	0.162961	0.176785	0.182319	0.179778	0.169826	0.153556	0.132398	0.107975	0.081918	0.0557056	0.0305553	0.00740177	-0.0130489	-0.030224	-0.0435936
0.084	1.19624	1.21245	1.21461	1.19972	1.16573	1.11173	1.03797	0.945885	0.838007	0.717803	0.589481	0.457709	0.327312	0.202953	0.0888422	-0.0115113	-0.0954724	-0.161376	-0.208542	-0.237229	-0.248526	-0.244197	-0.226487	-0.197899	-0.160978	-0.118149	-0.0716093	-0.0233006	0.0250667	0.0719785	0.116091	0.156217	0.191322	0.220522	0.243096	0.258521	0.266536	0.267209	0.26097	0.248595	0.231128	0.209765	0.185719	0.160094	0.133824	0.107682	0.0823557	0.0585443	0.0370378
0.088	1.30273	1.31788	1.32027	1.30691	1.27572	1.22567	1.1569	1.07064	0.969162	0.855646	0.73396	0.608408	0.483439	0.363356	0.252053	0.152802	0.0681017	-0.000397238	-0.0519103	-0.0864825	-0.104907	-0.108598	-0.0994275	-0.0795312	-0.0511223	-0.0163368	0.0228582	0.0646915	0.107568	0.150042	0.190801	0.228671	0.262617	0.291749	0.315324	0.332767	0.343716	0.348066	0.345993	0.337937	0.324541	0.306569	0.284805	0.259982	0.232755	0.203746	0.173634	0.143255	0.11367
0.092	1.38815	1.40244	1.40533	1.39388	1.36599	1.32056	1.25757	1.17805	1.08402	0.978308	0.864426	0.746271	0.62788	0.513158	0.405654	0.308372	0.223656	0.153126	0.0976641	0.0574377	0.0319563	0.0201706	0.0206047	0.0315168	0.0510628	0.0774306	0.108921	0.143968	0.181123	0.219027	0.256414	0.292123	0.325114	0.354472	0.379409	0.399276	0.413583	0.422029	0.424519	0.421143	0.412134	0.397816	0.37855	0.354699	0.32665	0.294885	0.260086	0.223242	0.18569
0.096	1.45372	1.46736	1.471	1.46175	1.43753	1.39717	1.34053	1.26842	1.18256	1.08546	0.980226	0.870331	0.759373	0.650839	0.547907	0.453301	0.369191	0.297155	0.238163	0.192588	0.160243	0.14045	0.132138	0.133981	0.144524	0.162308	0.185928	0.214052	0.245398	0.278716	0.312795	0.346489	0.378743	0.408603	0.435219	0.457842	0.475835	0.488686	0.496015	0.497556	0.493131	0.482629	0.465994	0.443233	0.414479	0.380085	0.340753	0.297629	0.252335
0.1	1.50256	1.51576	1.52032	1.51347	1.49315	1.45815	1.40819	1.34386	1.26662	1.17861	1.08254	0.981441	0.878468	0.776673	0.678857	0.587448	0.504435	0.431343	0.36922	0.318639	0.279708	0.252116	0.235205	0.228066	0.22965	0.238864	0.254617	0.275826	0.301394	0.330192	0.361072	0.392902	0.424609	0.455188	0.48371	0.509312	0.531195	0.548625	0.560932	0.567494	0.567728	0.561101	0.54715	0.525544	0.496175	0.459286	0.415607	0.366446	0.31371
0.104	1.53565	1.54865	1.55433	1.55004	1.53377	1.50429	1.46118	1.40485	1.33646	1.25781	1.17119	1.07922	0.984574	0.889883	0.797564	0.709747	0.628234	0.554489	0.489627	0.434407	0.389225	0.35413	0.328868	0.312952	0.305744	0.306526	0.314533	0.328948	0.348871	0.373302	0.401164	0.431342	0.462733	0.494272	0.524934	0.553726	0.579673	0.601811	0.619176	0.630794	0.635691	0.632922	0.621642	0.601201	0.571273	0.532007	0.484173	0.429249	0.369423
0.108	1.55543	1.56842	1.57533	1.57366	1.56146	1.53747	1.50119	1.45281	1.39322	1.32389	1.24673	1.16389	1.07763	0.990153	0.903495	0.819493	0.739763	0.6657	0.598479	0.53903	0.48802	0.445843	0.412637	0.388327	0.372678	0.365347	0.365899	0.373784	0.388306	0.408603	0.433665	0.462397	0.493664	0.526329	0.559265	0.591336	0.621388	0.648223	0.67059	0.687177	0.696631	0.697623	0.688948	0.669661	0.639237	0.597748	0.546011	0.485677	0.419205
0.112	1.56468	1.57786	1.5861	1.58705	1.57886	1.56027	1.53066	1.49005	1.43909	1.3789	1.31102	1.23719	1.15923	1.07893	0.99798	0.917915	0.840168	0.766063	0.696822	0.633535	0.577121	0.528301	0.487588	0.455305	0.431613	0.416539	0.40997	0.41163	0.421026	0.437436	0.459924	0.487411	0.518725	0.552655	0.587959	0.623357	0.657505	0.688976	0.716238	0.737652	0.751508	0.756114	0.749932	0.731745	0.700853	0.657264	0.601853	0.536442	0.463754
0.116	1.56579	1.57934	1.58897	1.59251	1.58821	1.57481	1.55162	1.5185	1.47583	1.42446	1.36554	1.30042	1.23053	1.15726	1.08193	1.00582	0.930177	0.856249	0.785296	0.718553	0.657171	0.602178	0.554442	0.514667	0.483394	0.461007	0.447714	0.443503	0.448086	0.46088	0.481025	0.507455	0.538962	0.574253	0.611969	0.650679	0.688851	0.72483	0.756813	0.782851	0.800898	0.808926	0.805087	0.787919	0.756568	0.710995	0.65214	0.581992	0.503531
0.12	1.56159	1.57565	1.5867	1.59276	1.59217	1.58371	1.56661	1.54059	1.5058	1.4628	1.41242	1.35562	1.29345	1.22692	1.15704	1.08481	1.01131	0.937715	0.86531	0.79546	0.729533	0.66884	0.614584	0.567826	0.529469	0.500239	0.480652	0.470951	0.471049	0.480497	0.498512	0.524039	0.555834	0.592521	0.632623	0.674555	0.716604	0.756891	0.793356	0.823758	0.845738	0.856956	0.855283	0.839037	0.807229	0.759785	0.697717	0.623178	0.53939
0.124	1.55241	1.56718	1.57971	1.58821	1.59115	1.58732	1.57591	1.55651	1.52907	1.49388	1.45145	1.40243	1.34748	1.28728	1.22254	1.15401	1.08261	1.00944	0.935819	0.863213	0.793189	0.727318	0.667108	0.613956	0.5691	0.533592	0.508234	0.493517	0.489544	0.495999	0.512167	0.537008	0.569235	0.607388	0.649868	0.694938	0.740701	0.785068	0.825733	0.860184	0.885779	0.899896	0.900159	0.884695	0.852404	0.803198	0.738164	0.659617	0.571007
0.128	1.54044	1.55603	1.57003	1.58084	1.58705	1.58749	1.58133	1.56801	1.54734	1.51936	1.48429	1.44245	1.39421	1.33991	1.27999	1.21497	1.14562	1.07297	0.998343	0.923319	0.849634	0.779094	0.713486	0.654514	0.603731	0.562486	0.531857	0.512564	0.504892	0.508651	0.523193	0.547491	0.580216	0.619825	0.664597	0.712649	0.761908	0.810081	0.854635	0.892809	0.921702	0.938439	0.940423	0.925619	0.892834	0.841977	0.774215	0.692019	0.599052
0.132	1.52716	1.5437	1.55916	1.57214	1.58135	1.5857	1.58428	1.57649	1.56195	1.54049	1.5121	1.4768	1.43466	1.38574	1.33024	1.26846	1.20104	1.12893	1.05349	0.97636	0.899439	0.824742	0.754308	0.690118	0.634011	0.587613	0.552251	0.528859	0.51789	0.519272	0.532424	0.556325	0.589608	0.630646	0.677603	0.728449	0.780946	0.83261	0.880697	0.922222	0.95405	0.973087	0.976546	0.962251	0.928945	0.876542	0.806295	0.720822	0.623986
0.136	1.51362	1.53123	1.54814	1.56315	1.5751	1.58294	1.58578	1.58291	1.57383	1.55819	1.53574	1.50627	1.46957	1.42548	1.37392	1.31507	1.24941	1.17785	1.10173	1.02279	0.943047	0.864701	0.790017	0.721222	0.660412	0.609461	0.569922	0.542923	0.529074	0.52841	0.540407	0.564053	0.597942	0.640366	0.689376	0.742805	0.798254	0.853066	0.904304	0.948781	0.983161	1.00416	1.00883	0.994887	0.961027	0.907184	0.834699	0.746331	0.646119
0.14	1.50094	1.51973	1.53808	1.55499	1.56941	1.58038	1.58699	1.58847	1.58421	1.57369	1.55647	1.53212	1.5002	1.46033	1.41226	1.35598	1.29187	1.2208	1.14411	1.0636	0.981402	0.899876	0.821484	0.748669	0.683754	0.628832	0.585659	0.555537	0.539212	0.536816	0.547879	0.571395	0.605917	0.649661	0.70057	0.756346	0.814443	0.872041	0.926034	0.973057	1.0096	1.03222	1.03784	1.0241	0.989659	0.93449	0.86002	0.769137	0.666046
0.144	1.489	1.50913	1.52896	1.54765	1.56432	1.57802	1.58788	1.59308	1.59289	1.5867	1.57387	1.55379	1.52585	1.48948	1.44427	1.39009	1.32724	1.25654	1.17934	1.09749	1.01322	0.929032	0.847537	0.77137	0.703044	0.644839	0.598681	0.566021	0.547722	0.544001	0.554431	0.578004	0.613236	0.658265	0.710931	0.768814	0.829231	0.889216	0.945516	0.994619	1.03288	1.05672	1.06299	1.04927	1.01423	0.957864	0.881706	0.788763	0.683374
0.148	1.47861	1.50016	1.52145	1.54179	1.56042	1.57649	1.5891	1.59741	1.60064	1.59803	1.58884	1.57229	1.54762	1.51411	1.47123	1.41876	1.35692	1.2865	1.20887	1.1259	1.03992	0.953525	0.869471	0.790543	0.719413	0.658521	0.609935	0.575232	0.555376	0.550654	0.560675	0.58443	0.620394	0.666634	0.720893	0.780634	0.843049	0.905047	0.963244	1.01401	1.05358	1.07831	1.08496	1.07111	1.03543	0.977987	0.900396	0.805774	0.698581
0.152	1.47023	1.49333	1.51608	1.53797	1.55834	1.5764	1.59129	1.60214	1.6081	1.60833	1.60198	1.58816	1.56598	1.53463	1.49348	1.44224	1.38109	1.3108	1.23274	1.14884	1.06147	0.973318	0.88725	0.806168	0.732874	0.669928	0.619515	0.58331	0.562356	0.556997	0.566867	0.590951	0.627686	0.675067	0.730746	0.792081	0.856154	0.919759	0.97941	1.03138	1.07184	1.09707	1.10383	1.08969	1.05335	0.994965	0.916225	0.82035	0.711895
0.156	1.46399	1.48876	1.513	1.53635	1.55826	1.578	1.59472	1.60754	1.61557	1.61791	1.61362	1.60172	1.58126	1.55135	1.5113	1.46079	1.39997	1.32962	1.25112	1.16643	1.07797	0.988489	0.900932	0.818293	0.743464	0.679096	0.627458	0.590295	0.568711	0.563085	0.573071	0.59764	0.635187	0.683644	0.740574	0.803242	0.868628	0.933437	0.994098	1.04682	1.08774	1.11311	1.1197	1.1051	1.0681	1.00891	0.92932	0.832627	0.723461
0.16	1.45981	1.48637	1.51215	1.53694	1.56024	1.5814	1.59959	1.61392	1.62346	1.62726	1.62433	1.61365	1.59418	1.56503	1.52547	1.47519	1.41434	1.34372	1.26472	1.17933	1.09001	0.999553	0.910966	0.827297	0.7515	0.686287	0.633978	0.596365	0.574586	0.569046	0.579399	0.604602	0.643008	0.69248	0.750506	0.814261	0.88064	0.946273	1.00753	1.06059	1.10156	1.12673	1.1329	1.11772	1.08006	1.02023	0.940082	0.843001	0.733663
0.164	1.45746	1.48597	1.5134	1.53961	1.56419	1.58652	1.6058	1.62112	1.63154	1.63608	1.63371	1.62338	1.60407	1.57486	1.53508	1.48441	1.42308	1.35188	1.27227	1.18626	1.09633	1.0053	0.916202	0.832112	0.756011	0.69063	0.63831	0.600855	0.579412	0.574388	0.585428	0.611462	0.650795	0.701233	0.760186	0.824753	0.891762	0.957785	1.01916	1.07207	1.11264	1.13723	1.1427	1.12682	1.08854	1.02827	0.94795	0.851016	0.742163
0.168	1.45686	1.48743	1.51655	1.54415	1.5699	1.59319	1.61323	1.62912	1.6399	1.64456	1.64208	1.63141	1.61155	1.58162	1.541	1.48946	1.42725	1.35525	1.27494	1.18837	1.09803	1.00676	0.917589	0.833587	0.757731	0.692746	0.64096	0.604164	0.583491	0.579333	0.591315	0.618331	0.658643	0.709991	0.769721	0.834865	0.902193	0.968241	1.02934	1.0817	1.1215	1.14519	1.14974	1.13304	1.09416	1.03362	0.953429	0.857067	0.749225
0.172	1.45776	1.49052	1.52143	1.55047	1.57733	1.60143	1.62197	1.63806	1.64871	1.65293	1.64969	1.63798	1.61684	1.58549	1.5434	1.49041	1.4269	1.3538	1.27265	1.18553	1.09494	1.00372	0.914882	0.831462	0.756402	0.692385	0.641696	0.606082	0.58664	0.583726	0.596929	0.625101	0.666453	0.718667	0.779027	0.844507	0.911837	0.977537	1.03796	1.08935	1.128	1.15047	1.15389	1.13629	1.09687	1.03627	0.956565	0.86126	0.755014
0.176	1.45972	1.49482	1.52764	1.55818	1.58615	1.61097	1.63182	1.64779	1.6579	1.66116	1.65657	1.64316	1.62007	1.58663	1.54242	1.48745	1.42218	1.34765	1.26549	1.1778	1.08709	0.996184	0.908043	0.825664	0.751917	0.689412	0.640358	0.606435	0.588672	0.587372	0.602071	0.631573	0.674032	0.727074	0.787925	0.853515	0.920545	0.98554	1.04489	1.09493	1.13208	1.15305	1.15515	1.13658	1.09671	1.03627	0.957432	0.863677	0.759615
0.18	1.46188	1.49946	1.53436	1.56655	1.59573	1.62128	1.64237	1.65806	1.66736	1.66928	1.66287	1.64723	1.62162	1.5855	1.53862	1.48113	1.41367	1.33741	1.25402	1.16568	1.07491	0.984492	0.897344	0.816381	0.744385	0.683863	0.636921	0.605136	0.589454	0.590098	0.60654	0.637522	0.681141	0.734965	0.796172	0.861653	0.9281	0.992059	1.04998	1.09833	1.13367	1.15291	1.15356	1.13403	1.09384	1.03386	0.956298	0.864633	0.76338
0.184	1.46444	1.50461	1.54169	1.57562	1.60603	1.63227	1.65345	1.66862	1.67677	1.67692	1.66818	1.64974	1.62099	1.58157	1.53144	1.47093	1.40085	1.32252	1.23774	1.1487	1.05795	0.96824	0.882405	0.803267	0.733487	0.675442	0.631105	0.601928	0.588741	0.591672	0.610112	0.642735	0.687572	0.74214	0.80357	0.868731	0.934318	0.996917	1.05308	1.09939	1.13261	1.14989	1.14896	1.12844	1.08806	1.02878	0.952876	0.863779	0.765889
0.188	1.46649	1.50936	1.54877	1.58458	1.61635	1.64333	1.6646	1.67914	1.68594	1.68404	1.67259	1.65091	1.61855	1.57534	1.52145	1.45746	1.38438	1.30369	1.2173	1.12749	1.03679	0.947918	0.863634	0.786638	0.71945	0.66429	0.622972	0.596795	0.586453	0.591959	0.612609	0.646995	0.693086	0.748344	0.809865	0.874503	0.938972	0.999921	1.05401	1.098	1.12887	1.14402	1.14143	1.11998	1.07957	1.0213	0.947465	0.861447	0.767494
0.192	1.46756	1.51321	1.5551	1.59296	1.62623	1.65407	1.67547	1.68936	1.69471	1.69055	1.67612	1.65086	1.61448	1.56705	1.50899	1.44111	1.36467	1.28132	1.19313	1.10242	1.01177	0.923828	0.841274	0.766675	0.702388	0.650457	0.612511	0.589673	0.582479	0.590809	0.613847	0.6501	0.697466	0.753358	0.814842	0.878769	0.941889	1.00093	1.05269	1.09412	1.12244	1.13533	1.13106	1.10876	1.06853	1.01158	0.94024	0.857798	0.768333
0.196	1.46711	1.51561	1.56012	1.6002	1.63515	1.664	1.68564	1.69893	1.70279	1.69628	1.67869	1.6496	1.60891	1.55693	1.49435	1.42225	1.34214	1.25589	1.16569	1.07398	0.98333	0.896371	0.815671	0.743658	0.682513	0.634082	0.59979	0.580562	0.576758	0.588104	0.613665	0.65185	0.700489	0.756945	0.818261	0.881302	0.942862	0.999771	1.04898	1.08765	1.11329	1.12386	1.11793	1.0949	1.05508	0.999797	0.931366	0.852985	0.768525
0.2	1.46446	1.51584	1.56309	1.60558	1.64242	1.67249	1.69455	1.70738	1.70984	1.701	1.68023	1.64722	1.60209	1.54538	1.47807	1.40154	1.31754	1.22819	1.13583	1.043	0.952297	0.866312	0.787516	0.718189	0.660324	0.615557	0.585093	0.569643	0.569374	0.583847	0.611994	0.652124	0.701995	0.758926	0.819947	0.881942	0.941771	0.996375	1.04288	1.07868	1.10157	1.10981	1.10231	1.07873	1.03958	0.986292	0.921177	0.847303	0.768311
0.204	1.45952	1.51373	1.56378	1.6088	1.64771	1.67918	1.70185	1.71437	1.71556	1.70448	1.68056	1.64362	1.594	1.53248	1.46034	1.37925	1.29125	1.19868	1.10406	1.01003	0.91924	0.834229	0.757377	0.690807	0.63632	0.595328	0.5688	0.557222	0.560549	0.578168	0.60887	0.650862	0.701831	0.759062	0.819584	0.880316	0.9382	0.990308	1.03395	1.06679	1.08689	1.09287	1.08394	1.06005	1.02189	0.971005	0.909656	0.840766	0.767719
0.208	1.45215	1.50911	1.56199	1.60967	1.6508	1.68387	1.70734	1.71974	1.71983	1.70666	1.67971	1.63895	1.58489	1.5186	1.44163	1.35595	1.2639	1.16804	1.07109	0.975795	0.884842	0.800751	0.725804	0.661971	0.610858	0.573646	0.551066	0.543364	0.550282	0.571021	0.604228	0.648004	0.69997	0.757383	0.817277	0.876621	0.932447	0.981973	1.02271	1.05258	1.06995	1.07377	1.06358	1.03958	1.00269	0.954492	0.897224	0.83363	0.766817
0.212	1.442	1.50158	1.55728	1.60769	1.6512	1.68607	1.71059	1.72315	1.72242	1.70745	1.67775	1.63342	1.57518	1.50432	1.42268	1.33255	1.23653	1.13742	1.03813	0.941523	0.850337	0.767074	0.693927	0.632721	0.584866	0.551318	0.532564	0.528613	0.538983	0.562692	0.598239	0.643623	0.696404	0.753817	0.812918	0.870733	0.9244	0.97129	1.00913	1.03608	1.05085	1.05269	1.04147	1.01766	0.982328	0.937143	0.884265	0.826253	0.765916
0.216	1.42909	1.49109	1.54954	1.60271	1.64872	1.68559	1.71139	1.7244	1.72319	1.70678	1.67472	1.62722	1.56516	1.49009	1.40412	1.3098	1.21001	1.10779	1.00622	0.908298	0.816817	0.734268	0.662767	0.604004	0.559202	0.529097	0.513938	0.513496	0.527074	0.553502	0.591137	0.637879	0.691239	0.74844	0.806569	0.862726	0.914161	0.958408	0.993401	1.01758	1.02993	1.03004	1.01807	0.994732	0.961272	0.919384	0.871149	0.818918	0.765193
0.22	1.41358	1.47774	1.53881	1.59472	1.6433	1.68231	1.70964	1.7234	1.72208	1.70465	1.67069	1.62051	1.55514	1.47635	1.38649	1.28838	1.18513	1.08003	0.976323	0.877135	0.785318	0.703365	0.633328	0.576771	0.534745	0.507776	0.495886	0.498617	0.515059	0.543865	0.583256	0.631045	0.684699	0.741447	0.798418	0.852796	0.901954	0.943591	0.975854	0.997432	1.00761	1.00627	0.993852	0.971304	0.939997	0.901652	0.858249	0.811921	0.764852
0.224	1.39593	1.46187	1.52529	1.5838	1.63492	1.67616	1.70522	1.72004	1.71901	1.70107	1.6658	1.61358	1.5456	1.46377	1.37067	1.26935	1.16316	1.05556	0.949974	0.849646	0.757494	0.676017	0.607218	0.552554	0.512918	0.488646	0.479547	0.484951	0.503749	0.53443	0.575093	0.62348	0.677032	0.732998	0.788569	0.841024	0.887868	0.92697	0.956679	0.975924	0.984256	0.981832	0.969343	0.947927	0.919064	0.884474	0.846018	0.805601	0.765087
0.228	1.37673	1.44412	1.50963	1.57058	1.62418	1.66769	1.69861	1.71474	1.71436	1.69636	1.66032	1.60669	1.53673	1.45253	1.35683	1.25289	1.14424	1.03452	0.92732	0.825976	0.733479	0.652347	0.584546	0.531443	0.493795	0.471767	0.464977	0.472559	0.493226	0.525314	0.566818	0.615421	0.668553	0.723496	0.777513	0.827987	0.87256	0.909261	0.936635	0.953834	0.960649	0.957479	0.945233	0.925213	0.89898	0.868235	0.834706	0.800069	0.76587
0.232	1.35641	1.42481	1.49208	1.55522	1.61116	1.65693	1.68982	1.70751	1.70817	1.69062	1.65445	1.60012	1.52897	1.4432	1.3457	1.23986	1.12938	1.01806	0.909589	0.807421	0.714611	0.633703	0.566641	0.514721	0.47859	0.458265	0.453198	0.462351	0.48428	0.517195	0.559002	0.607344	0.65966	0.713282	0.765556	0.813978	0.856327	0.89079	0.916092	0.93158	0.937256	0.93372	0.922064	0.903715	0.880285	0.853432	0.824747	0.795671	0.767448
0.236	1.33561	1.40457	1.47322	1.53825	1.59633	1.64427	1.67919	1.69863	1.70068	1.68408	1.6484	1.5941	1.52258	1.4361	1.33763	1.23068	1.11907	1.00669	0.897356	0.7946	0.701541	0.620755	0.554178	0.503058	0.467952	0.44876	0.444792	0.454871	0.477419	0.510542	0.552082	0.599666	0.650758	0.702756	0.753105	0.799419	0.839613	0.872027	0.895542	0.909675	0.914599	0.91108	0.900343	0.883903	0.863394	0.840413	0.816402	0.792577	0.769889
0.24	1.31502	1.38411	1.45373	1.52031	1.58027	1.63024	1.66718	1.6885	1.6922	1.67697	1.64233	1.58874	1.5176	1.4312	1.33256	1.22527	1.11319	1.00033	0.890554	0.787474	0.694267	0.613543	0.547242	0.49658	0.462049	0.443455	0.439997	0.450382	0.472927	0.505661	0.546386	0.59273	0.642206	0.692294	0.740547	0.784706	0.82282	0.853366	0.875367	0.888481	0.893014	0.889854	0.88032	0.865981	0.84846	0.829278	0.809726	0.7908	0.773181
0.244	1.29533	1.36403	1.43413	1.50183	1.56334	1.61512	1.654	1.67729	1.68291	1.66948	1.63648	1.58433	1.5144	1.42897	1.33106	1.22427	1.11252	0.999809	0.89008	0.786989	0.693761	0.613043	0.54679	0.496206	0.461741	0.443139	0.439519	0.449504	0.471341	0.503009	0.542299	0.58687	0.634304	0.682181	0.728174	0.770155	0.806305	0.835225	0.856053	0.86855	0.873111	0.870697	0.862671	0.85061	0.836097	0.820557	0.805128	0.790602	0.777416
0.248	1.277	1.34491	1.41507	1.48349	1.54622	1.59958	1.64028	1.66555	1.67325	1.66193	1.63101	1.58086	1.51279	1.42904	1.3326	1.22702	1.11622	1.00421	0.894945	0.792117	0.69899	0.618248	0.551868	0.50106	0.466254	0.447154	0.44283	0.451848	0.472413	0.502484	0.539862	0.582257	0.627337	0.672796	0.716435	0.756257	0.790567	0.818076	0.838015	0.850216	0.855127	0.853736	0.847413	0.837706	0.826135	0.814017	0.802342	0.791713	0.782349
0.252	1.26046	1.32715	1.39694	1.46567	1.52925	1.5839	1.62625	1.65348	1.66336	1.6544	1.62596	1.57833	1.51274	1.43136	1.33709	1.23342	1.12421	1.01345	0.905086	0.802822	0.709951	0.629192	0.562551	0.511253	0.47573	0.455671	0.45012	0.457621	0.476361	0.504304	0.539293	0.579107	0.621519	0.66435	0.705536	0.743214	0.775804	0.802115	0.821445	0.833664	0.839234	0.83913	0.834685	0.827385	0.818664	0.809723	0.801405	0.794144	0.787974
0.256	1.24601	1.31113	1.38014	1.44875	1.51281	1.56845	1.61225	1.64134	1.65344	1.64703	1.62137	1.57668	1.5141	1.43566	1.34417	1.24302	1.13597	1.02697	0.919907	0.818499	0.72605	0.645308	0.578313	0.526315	0.489763	0.468351	0.461125	0.466627	0.483058	0.508414	0.540597	0.57748	0.616958	0.656988	0.69565	0.731213	0.762206	0.787518	0.806494	0.819012	0.825509	0.826908	0.82447	0.819589	0.813589	0.807549	0.802176	0.797751	0.794152
0.26	1.23381	1.29706	1.36492	1.43307	1.49725	1.55358	1.5986	1.62941	1.64371	1.6399	1.61721	1.57573	1.5165	1.44142	1.35316	1.25498	1.15054	1.04368	0.938263	0.837967	0.746105	0.665448	0.598067	0.545243	0.507451	0.484408	0.475178	0.478325	0.492081	0.514498	0.543559	0.577247	0.613591	0.650697	0.686792	0.720272	0.749775	0.774253	0.793077	0.80611	0.813734	0.816789	0.816432	0.813941	0.810518	0.807116	0.804311	0.802255	0.800696
0.264	1.22415	1.28524	1.35162	1.41891	1.48285	1.53954	1.58553	1.6179	1.63432	1.63317	1.61357	1.57554	1.51998	1.44863	1.36401	1.26923	1.16779	1.06346	0.96	0.861057	0.769936	0.68942	0.621612	0.567829	0.528583	0.503626	0.492062	0.492499	0.503227	0.522372	0.548021	0.578285	0.611339	0.645446	0.678982	0.710472	0.738647	0.762511	0.781437	0.795243	0.804224	0.809103	0.8109	0.810752	0.809724	0.808638	0.807954	0.807716	0.807572
0.268	1.21677	1.27551	1.34013	1.40625	1.46965	1.52642	1.57314	1.60688	1.62532	1.62678	1.61032	1.57586	1.52413	1.45675	1.37603	1.28492	1.18678	1.08524	0.983976	0.886581	0.79634	0.716044	0.64782	0.593025	0.552214	0.525186	0.511095	0.50861	0.516094	0.531768	0.553833	0.580541	0.610223	0.641302	0.672304	0.701879	0.728842	0.752239	0.771428	0.786161	0.796624	0.803398	0.807344	0.809443	0.810612	0.811548	0.812601	0.813728	0.814506
0.272	1.21168	1.26792	1.33056	1.39525	1.45781	1.51439	1.56158	1.5965	1.6168	1.62077	1.60741	1.57652	1.52871	1.4654	1.38873	1.30147	1.20683	1.10827	1.0094	0.913714	0.824484	0.744498	0.675902	0.620088	0.577656	0.54846	0.531714	0.526162	0.530253	0.542317	0.560682	0.583751	0.61002	0.638074	0.666591	0.694341	0.720217	0.743291	0.762894	0.778694	0.790746	0.799469	0.805549	0.809795	0.812972	0.81565	0.818085	0.820166	0.821422
0.276	1.20875	1.26241	1.32288	1.38592	1.4474	1.50353	1.55097	1.58684	1.60881	1.61515	1.60479	1.57741	1.53347	1.47424	1.40168	1.31835	1.22729	1.13185	1.03548	0.941634	0.85353	0.773943	0.705037	0.648231	0.604173	0.572772	0.553313	0.54462	0.545242	0.553627	0.568244	0.587653	0.610517	0.635591	0.661698	0.687726	0.712638	0.735524	0.755671	0.772652	0.786372	0.797074	0.805252	0.811536	0.816535	0.820697	0.824194	0.826864	0.828213
0.28	1.20776	1.2588	1.31703	1.37828	1.4385	1.49399	1.54145	1.57807	1.60151	1.61001	1.60244	1.57838	1.53817	1.48288	1.41431	1.33484	1.24734	1.15499	1.06117	0.969213	0.882301	0.80319	0.734044	0.676309	0.630672	0.5971	0.574947	0.563125	0.560291	0.565016	0.575917	0.591717	0.611251	0.633439	0.657252	0.681686	0.705769	0.728599	0.749414	0.767672	0.783125	0.795824	0.806066	0.814294	0.820961	0.826399	0.830706	0.833684	0.834835
0.284	1.20863	1.25705	1.31295	1.37224	1.43102	1.48567	1.53296	1.57011	1.5948	1.60527	1.60031	1.57941	1.54277	1.49131	1.42664	1.35097	1.267	1.17777	1.08652	0.996513	0.910867	0.832306	0.762992	0.70439	0.657223	0.621516	0.596696	0.58177	0.575505	0.576606	0.583842	0.596103	0.612396	0.631807	0.653448	0.67642	0.699808	0.722708	0.744295	0.763911	0.781137	0.795824	0.808065	0.818111	0.826259	0.832731	0.837564	0.840539	0.841175
0.288	1.21111	1.25697	1.3105	1.36778	1.42501	1.47866	1.52559	1.56308	1.58881	1.601	1.59841	1.58041	1.54709	1.49922	1.43824	1.3662	1.28562	1.19941	1.11068	1.02262	0.938269	0.860312	0.7909	0.73151	0.682898	0.645139	0.617738	0.599793	0.590188	0.587767	0.591451	0.6003	0.613492	0.630275	0.649898	0.671561	0.694398	0.717497	0.739964	0.761012	0.780046	0.796715	0.810901	0.822663	0.832146	0.839465	0.844607	0.847349	0.847236
0.292	1.21506	1.25845	1.30964	1.36487	1.42046	1.473	1.51942	1.55704	1.58359	1.59725	1.59672	1.58132	1.55102	1.50643	1.44886	1.3802	1.30281	1.21947	1.13318	1.04702	0.963969	0.88666	0.817226	0.757142	0.70719	0.667494	0.637628	0.616788	0.603974	0.598168	0.59845	0.604045	0.614302	0.628628	0.646404	0.666921	0.689356	0.712781	0.736228	0.758776	0.779651	0.798293	0.814373	0.82776	0.838449	0.846459	0.851733	0.854054	0.853012
0.296	1.22035	1.26138	1.3103	1.36348	1.41739	1.46872	1.51449	1.55207	1.5792	1.59404	1.59528	1.58214	1.55449	1.51284	1.45835	1.39275	1.3183	1.23764	1.15365	1.06932	0.987542	0.91091	0.841517	0.780832	0.729653	0.688146	0.655954	0.632365	0.616498	0.607474	0.604529	0.607057	0.614573	0.626636	0.642755	0.662306	0.684501	0.708391	0.732926	0.757048	0.779799	0.800412	0.818347	0.833284	0.845072	0.85364	0.858898	0.860645	0.858527
0.3	1.22669	1.2655	1.31224	1.36342	1.41564	1.46572	1.51075	1.54813	1.57563	1.5914	1.59409	1.58286	1.55749	1.51839	1.4666	1.40374	1.33193	1.25369	1.17182	1.0892	1.00866	0.9327	0.863394	0.802188	0.74989	0.7067	0.672324	0.646143	0.627392	0.61533	0.609349	0.609007	0.613986	0.623991	0.638652	0.657424	0.679547	0.704047	0.729785	0.755564	0.780243	0.802844	0.822619	0.839062	0.851881	0.86092	0.866062	0.867132	0.863838
0.304	1.23448	1.27127	1.31595	1.3652	1.41576	1.46454	1.50871	1.54571	1.57333	1.58971	1.59347	1.58372	1.56017	1.52315	1.4736	1.41304	1.34349	1.26737	1.18738	1.10631	1.02689	0.951573	0.882373	0.82071	0.767392	0.722646	0.686242	0.657646	0.63621	0.621332	0.612559	0.609611	0.612326	0.620553	0.634031	0.652286	0.674577	0.699892	0.727002	0.754563	0.781246	0.805866	0.827465	0.845358	0.859115	0.868504	0.873389	0.873631	0.869011
0.308	1.24328	1.27823	1.32099	1.36839	1.41731	1.46477	1.50799	1.54447	1.57199	1.5887	1.59318	1.58453	1.56238	1.527	1.47927	1.42062	1.35298	1.27869	1.20036	1.12068	1.0423	0.967601	0.898531	0.836476	0.782234	0.736058	0.697769	0.666921	0.642983	0.625488	0.614137	0.608809	0.609497	0.616184	0.628713	0.646673	0.669334	0.695642	0.724269	0.753722	0.782485	0.809162	0.832592	0.851908	0.866551	0.876217	0.88076	0.880081	0.874045
0.312	1.25322	1.28654	1.32754	1.37321	1.42055	1.46669	1.50889	1.5447	1.57189	1.58862	1.59345	1.58544	1.56421	1.52997	1.48355	1.42632	1.36017	1.28735	1.21039	1.13189	1.05442	0.980278	0.911335	0.848934	0.793856	0.746367	0.706341	0.673417	0.647173	0.627283	0.613598	0.606152	0.605089	0.610521	0.622385	0.640323	0.663609	0.691137	0.721475	0.752978	0.783936	0.812746	0.838042	0.858782	0.874282	0.88417	0.888294	0.886608	0.879066
0.316	1.26437	1.2963	1.33572	1.3798	1.42565	1.47046	1.5116	1.54658	1.57321	1.58964	1.59441	1.58657	1.56572	1.53207	1.48642	1.43011	1.36497	1.29322	1.2173	1.13975	1.06303	0.989345	0.920501	0.857779	0.801932	0.753236	0.71161	0.676773	0.64842	0.626358	0.61059	0.601305	0.598789	0.603276	0.614791	0.633018	0.657224	0.686242	0.71853	0.752279	0.785588	0.816643	0.843872	0.866063	0.882407	0.892471	0.896107	0.893323	0.884172
0.32	1.27673	1.30749	1.34553	1.38816	1.43261	1.47615	1.51616	1.55018	1.57603	1.59184	1.59615	1.58801	1.56703	1.53342	1.48797	1.43204	1.36743	1.29632	1.2211	1.14421	1.06804	0.994695	0.925882	0.862821	0.80623	0.756388	0.713257	0.676637	0.646337	0.622302	0.604685	0.59383	0.590161	0.594029	0.605537	0.624401	0.649869	0.680704	0.715239	0.751498	0.787379	0.82085	0.850135	0.873849	0.891062	0.901281	0.904366	0.900389	0.889508
0.324	1.29084	1.32074	1.35765	1.39903	1.44219	1.48448	1.5233	1.5562	1.58098	1.59576	1.5991	1.59005	1.56827	1.53399	1.48804	1.4318	1.36709	1.29607	1.22107	1.14448	1.06859	0.995391	0.926501	0.863061	0.805745	0.754828	0.710313	0.67208	0.640053	0.614317	0.595174	0.583118	0.578708	0.5824	0.594362	0.614327	0.641509	0.674585	0.71175	0.750849	0.789568	0.825657	0.857131	0.882432	0.90051	0.910823	0.913242	0.907915	0.895113
0.328	1.30661	1.33593	1.37195	1.41224	1.45423	1.4953	1.53287	1.56447	1.58789	1.60124	1.60309	1.59255	1.56929	1.53364	1.48649	1.42927	1.36384	1.29236	1.21715	1.14051	1.06463	0.991399	0.922319	0.858447	0.800401	0.748449	0.702628	0.662904	0.629318	0.602099	0.581704	0.568775	0.564004	0.567944	0.580818	0.602361	0.631739	0.667523	0.707757	0.750089	0.791985	0.830963	0.864824	0.891833	0.910822	0.9212	0.92286	0.916029	0.901107
0.332	1.3245	1.35358	1.38899	1.42841	1.46937	1.50926	1.54549	1.57559	1.59731	1.60876	1.60852	1.59575	1.57023	1.53236	1.48315	1.42413	1.35722	1.28462	1.20862	1.13146	1.05524	0.981712	0.912264	0.847849	0.789024	0.73604	0.688972	0.647873	0.612908	0.584454	0.56313	0.549727	0.545066	0.549789	0.56416	0.587899	0.6201	0.659211	0.703098	0.749195	0.794727	0.836967	0.873491	0.90238	0.922347	0.932755	0.933524	0.924975	0.907649
0.336	1.34501	1.37424	1.40935	1.44816	1.48822	1.52696	1.56177	1.59012	1.60972	1.61869	1.61563	1.59979	1.57105	1.52996	1.47768	1.41587	1.34657	1.27204	1.19456	1.11632	1.03931	0.965148	0.895088	0.829966	0.770264	0.716213	0.667928	0.625552	0.589386	0.559967	0.53808	0.524671	0.520687	0.526849	0.543445	0.570159	0.605986	0.649221	0.697524	0.748085	0.797864	0.843866	0.883424	0.914428	0.935466	0.945856	0.945554	0.93499	0.914864
0.34	1.36857	1.39838	1.43356	1.47199	1.51131	1.54893	1.58217	1.60846	1.62545	1.63125	1.62452	1.6046	1.57151	1.52602	1.46946	1.40371	1.33095	1.25351	1.17372	1.09371	1.01534	0.940105	0.869085	0.80299	0.742217	0.686975	0.637421	0.593804	0.556575	0.526449	0.50439	0.491511	0.488881	0.497294	0.517041	0.547743	0.588262	0.636697	0.690464	0.746467	0.801358	0.851842	0.894981	0.928452	0.950708	0.961022	0.959398	0.946391	0.922889
0.344	1.39567	1.42674	1.46251	1.50098	1.53979	1.57632	1.60782	1.63162	1.64531	1.64698	1.63537	1.60993	1.57091	1.51932	1.45679	1.38543	1.30765	1.22591	1.1426	1.05979	0.979244	0.90227	0.829785	0.762344	0.700247	0.643675	0.592837	0.548101	0.510088	0.47971	0.458127	0.44662	0.446381	0.458255	0.482507	0.51865	0.565366	0.620504	0.681177	0.743948	0.805112	0.861028	0.908452	0.944825	0.968455	0.978572	0.975242	0.959175	0.931478
0.348	1.42697	1.46004	1.49698	1.53588	1.57438	1.60977	1.63921	1.65989	1.66933	1.6656	1.64751	1.61472	1.56776	1.50795	1.43731	1.35828	1.27358	1.18586	1.09757	1.01078	0.927082	0.847614	0.773078	0.703847	0.640104	0.581998	0.529802	0.484027	0.445497	0.415354	0.394982	0.385849	0.389267	0.406116	0.436599	0.48007	0.534962	0.598804	0.668325	0.73967	0.808702	0.871368	0.924066	0.96396	0.989194	0.998958	0.993398	0.973411	0.940382
0.352	1.46224	1.49837	1.5373	1.57716	1.61558	1.64974	1.67662	1.69325	1.69705	1.68606	1.65923	1.61646	1.55865	1.4876	1.40579	1.31618	1.22183	1.12571	1.03037	0.937862	0.849621	0.766549	0.689094	0.617409	0.551537	0.491595	0.437936	0.391256	0.35263	0.323477	0.305446	0.300211	0.309204	0.33331	0.372614	0.426232	0.492252	0.567772	0.649025	0.731617	0.810872	0.882227	0.941641	0.985949	1.0131	1.02224	1.01363	0.988408	0.948307
0.356	1.49849	1.53922	1.58124	1.62275	1.66131	1.69395	1.71742	1.72851	1.72451	1.70347	1.6645	1.60785	1.53497	1.44826	1.35091	1.24649	1.13864	1.03069	0.925397	0.82477	0.730069	0.641896	0.560378	0.485388	0.416795	0.354684	0.299524	0.252254	0.214272	0.187349	0.173452	0.174492	0.192014	0.226859	0.278908	0.346917	0.428483	0.520111	0.617364	0.715146	0.808077	0.890946	0.959158	1.00914	1.0386	1.04665	1.0337	1.00121	0.951383
0.36	1.52207	1.56949	1.61601	1.65988	1.69859	1.72895	1.74739	1.75047	1.73526	1.69987	1.64367	1.56744	1.47334	1.36469	1.24559	1.12054	0.993908	0.86956	0.750498	0.638712	0.535206	0.440185	0.353344	0.27419	0.202373	0.137951	0.0815681	0.0344995	-0.00141738	-0.0239535	-0.030742	-0.019599	0.0111081	0.0620988	0.132905	0.221738	0.325483	0.43981	0.559368	0.678111	0.789733	0.888173	0.968124	1.02549	1.0577	1.06381	1.04447	1.00158	0.937979
0.364	1.48286	1.5396	1.59215	1.63885	1.67713	1.70354	1.71422	1.7054	1.67407	1.61842	1.53827	1.43517	1.31228	1.17414	1.0261	0.873856	0.722761	0.577345	0.440914	0.315398	0.201441	0.0987127	0.00633547	-0.0766511	-0.150865	-0.216255	-0.271926	-0.316148	-0.346521	-0.360259	-0.354549	-0.326958	-0.275865	-0.200852	-0.102967	0.0151793	0.149476	0.294474	0.443645	0.589763	0.725398	0.843485	0.937895	1.00395	1.03877	1.04142	1.01285	0.955567	0.873262
0.368	1.26272	1.32831	1.38526	1.43219	1.46664	1.48515	1.48374	1.45863	1.4069	1.32711	1.21976	1.08732	0.934158	0.766097	0.589819	0.412166	0.239412	0.0766365	-0.072705	-0.206919	-0.325893	-0.430643	-0.52273	-0.603643	-0.674279	-0.734565	-0.783309	-0.818288	-0.836541	-0.834786	-0.809897	-0.759393	-0.681912	-0.5776	-0.448328	-0.297712	-0.130963	0.0453477	0.223607	0.395591	0.552992	0.688015	0.79398	0.865856	0.900639	0.897516	0.857791	0.784604	0.682507
0.372	0.749388	0.814944	0.868023	0.907749	0.932203	0.938505	0.923292	0.883405	0.816605	0.722179	0.601314	0.457194	0.294801	0.120461	-0.0587873	-0.235934	-0.404736	-0.560343	-0.699704	-0.821652	-0.926663	-1.01631	-1.09262	-1.15736	-1.21152	-1.25499	-1.28638	-1.30328	-1.30261	-1.28111	-1.23592	-1.16502	-1.06771	-0.944865	-0.799113	-0.634703	-0.457299	-0.273681	-0.0914196	0.0815342	0.237323	0.368701	0.469554	0.535366	0.563545	0.553581	0.506994	0.427114	0.318717
0.376	0.156373	0.211523	0.253005	0.280488	0.292837	0.288162	0.264209	0.21893	0.151077	0.0606781	-0.0506694	-0.179753	-0.321944	-0.471606	-0.622646	-0.769147	-0.905985	-1.02934	-1.137	-1.22841	-1.30438	-1.36664	-1.41714	-1.45753	-1.48865	-1.51029	-1.52113	-1.519	-1.50127	-1.46532	-1.40906	-1.3313	-1.23211	-1.11293	-0.97665	-0.827399	-0.670294	-0.511152	-0.356209	-0.211799	-0.0840179	0.0216394	0.100634	0.149699	0.16707	0.152597	0.107729	0.0353825	-0.0603025
0.38	-0.278865	-0.235207	-0.204683	-0.187255	-0.183434	-0.19426	-0.221012	-0.264775	-0.326005	-0.404177	-0.497586	-0.603345	-0.717555	-0.835639	-0.952786	-1.06443	-1.16672	-1.25689	-1.3335	-1.3964	-1.44649	-1.48532	-1.51456	-1.5355	-1.54873	-1.55395	-1.55	-1.53506	-1.50707	-1.46416	-1.40498	-1.32908	-1.2371	-1.13079	-1.01299	-0.887372	-0.758231	-0.630188	-0.507981	-0.396242	-0.299282	-0.220874	-0.164047	-0.130896	-0.122455	-0.138611	-0.178105	-0.238591	-0.316762
0.384	-0.550045	-0.514703	-0.49161	-0.480529	-0.481578	-0.495228	-0.522091	-0.5626	-0.616685	-0.683535	-0.761459	-0.84791	-0.939636	-1.03295	-1.12407	-1.20948	-1.28631	-1.35258	-1.40733	-1.45064	-1.48339	-1.50687	-1.52243	-1.53103	-1.53304	-1.52808	-1.51509	-1.49257	-1.45894	-1.41285	-1.35357	-1.28116	-1.19662	-1.1019	-0.9997	-0.893322	-0.786369	-0.682542	-0.585449	-0.498463	-0.424591	-0.36636	-0.325713	-0.303917	-0.301489	-0.318156	-0.352828	-0.403613	-0.467871
0.388	-0.728187	-0.698272	-0.679776	-0.672362	-0.675902	-0.690488	-0.716286	-0.753286	-0.801079	-0.858684	-0.924466	-0.996175	-1.07107	-1.14616	-1.21843	-1.28517	-1.34419	-1.39405	-1.43414	-1.46462	-1.48628	-1.50018	-1.50735	-1.50847	-1.50369	-1.49256	-1.4741	-1.44704	-1.41013	-1.36245	-1.30369	-1.23428	-1.15551	-1.0694	-0.978593	-0.886081	-0.794981	-0.70833	-0.628941	-0.559302	-0.501515	-0.457244	-0.427686	-0.413539	-0.414977	-0.431624	-0.462525	-0.506125	-0.56027
0.392	-0.854596	-0.828087	-0.812296	-0.80684	-0.811431	-0.825905	-0.850111	-0.883733	-0.926129	-0.976217	-1.03243	-1.09277	-1.15491	-1.21639	-1.27481	-1.32803	-1.3744	-1.41286	-1.443	-1.46503	-1.47961	-1.48757	-1.48966	-1.4863	-1.47745	-1.46257	-1.44073	-1.41083	-1.37188	-1.32327	-1.26501	-1.19782	-1.1232	-1.04325	-0.960553	-0.877882	-0.798004	-0.723482	-0.656559	-0.599097	-0.552554	-0.51799	-0.496078	-0.48712	-0.491053	-0.507437	-0.535422	-0.573701	-0.620483
0.396	-0.951675	-0.927167	-0.912789	-0.908143	-0.91284	-0.926531	-0.948837	-0.979218	-1.01687	-1.06064	-1.10906	-1.16031	-1.21244	-1.2634	-1.31128	-1.35442	-1.39154	-1.42188	-1.44518	-1.46162	-1.47172	-1.47609	-1.47523	-1.4693	-1.45809	-1.44098	-1.41705	-1.38534	-1.34503	-1.29579	-1.23786	-1.17222	-1.1005	-1.02491	-0.947968	-0.872309	-0.800439	-0.734572	-0.676535	-0.627731	-0.589153	-0.561421	-0.544832	-0.539406	-0.544914	-0.560874	-0.58652	-0.620738	-0.662009
0.4	-1.0319	-1.00841	-0.994549	-0.98992	-0.994066	-1.00651	-1.02669	-1.0539	-1.08723	-1.12549	-1.16727	-1.21098	-1.25491	-1.29743	-1.33698	-1.37231	-1.40246	-1.42687	-1.44536	-1.4581	-1.46545	-1.46779	-1.46538	-1.45816	-1.44573	-1.42738	-1.40222	-1.36934	-1.32812	-1.27839	-1.22065	-1.15603	-1.08633	-1.0138	-0.940956	-0.870322	-0.804211	-0.744575	-0.692926	-0.650326	-0.617421	-0.594508	-0.581608	-0.578535	-0.584943	-0.600327	-0.623993	-0.654976	-0.691971
0.404	-1.10299	-1.07961	-1.0654	-1.06	-1.06291	-1.07355	-1.09124	-1.11516	-1.14431	-1.17748	-1.21336	-1.25053	-1.28755	-1.32309	-1.35596	-1.3852	-1.41013	-1.43034	-1.4457	-1.45631	-1.46237	-1.46404	-1.46132	-1.45392	-1.44127	-1.42255	-1.39686	-1.36335	-1.32153	-1.27141	-1.21364	-1.14954	-1.08103	-1.01044	-0.940269	-0.872975	-0.810733	-0.755303	-0.707966	-0.669533	-0.640397	-0.620618	-0.610024	-0.608285	-0.614975	-0.629583	-0.651477	-0.679815	-0.713462
0.408	-1.16684	-1.14301	-1.12794	-1.12131	-1.1226	-1.13117	-1.14624	-1.16689	-1.19206	-1.22055	-1.25114	-1.28254	-1.3136	-1.34323	-1.37056	-1.39491	-1.41578	-1.43292	-1.44622	-1.45568	-1.46134	-1.46314	-1.46084	-1.45392	-1.44163	-1.42305	-1.39725	-1.36344	-1.32123	-1.27076	-1.21285	-1.14898	-1.08116	-1.0118	-0.943403	-0.878383	-0.81881	-0.766295	-0.721944	-0.686373	-0.659784	-0.642066	-0.632897	-0.631847	-0.638437	-0.652159	-0.672433	-0.698522	-0.729432
0.412	-1.22736	-1.20254	-1.18611	-1.17777	-1.17701	-1.18315	-1.19533	-1.21256	-1.23375	-1.25773	-1.28334	-1.30948	-1.33518	-1.35966	-1.38228	-1.40262	-1.42037	-1.43535	-1.44746	-1.45662	-1.46268	-1.46536	-1.46415	-1.45833	-1.44697	-1.42904	-1.40355	-1.36976	-1.32735	-1.27661	-1.21849	-1.15458	-1.08702	-1.01827	-0.95087	-0.887188	-0.829221	-0.778474	-0.735918	-0.702031	-0.676874	-0.660214	-0.651631	-0.650628	-0.656697	-0.669345	-0.688042	-0.712141	-0.740761
0.416	-1.28613	-1.25984	-1.24157	-1.23107	-1.22785	-1.23118	-1.24018	-1.2538	-1.27094	-1.29045	-1.31128	-1.33247	-1.35329	-1.37316	-1.39172	-1.40875	-1.4241	-1.43767	-1.44934	-1.45891	-1.46604	-1.47024	-1.47073	-1.46657	-1.45664	-1.4398	-1.415	-1.38152	-1.33913	-1.28819	-1.2298	-1.16566	-1.098	-1.02936	-0.962297	-0.899161	-0.8419	-0.791939	-0.750158	-0.716934	-0.692236	-0.675752	-0.667003	-0.665459	-0.670605	-0.681969	-0.699076	-0.721352	-0.748017
0.42	-1.34404	-1.31589	-1.29536	-1.2823	-1.27622	-1.2764	-1.28191	-1.2917	-1.30466	-1.31968	-1.33582	-1.35229	-1.36853	-1.38422	-1.39922	-1.41349	-1.42703	-1.43979	-1.45161	-1.46217	-1.47096	-1.47721	-1.47992	-1.47791	-1.46986	-1.4545	-1.43075	-1.39787	-1.35568	-1.30466	-1.24597	-1.18146	-1.11343	-1.04448	-0.977206	-0.913949	-0.856624	-0.806607	-0.764714	-0.731261	-0.706165	-0.68907	-0.679475	-0.676843	-0.680674	-0.690529	-0.705983	-0.726532	-0.75148
0.424	-1.40224	-1.37175	-1.34848	-1.33234	-1.32289	-1.31941	-1.32099	-1.32656	-1.33504	-1.3454	-1.35679	-1.3686	-1.38048	-1.39231	-1.40417	-1.4162	-1.42852	-1.44111	-1.45377	-1.46603	-1.47716	-1.48616	-1.49175	-1.49251	-1.48693	-1.4736	-1.45134	-1.41942	-1.3777	-1.32671	-1.26773	-1.20269	-1.13397	-1.06425	-0.996128	-0.931982	-0.873711	-0.822668	-0.779645	-0.744935	-0.718446	-0.699824	-0.688584	-0.684215	-0.686255	-0.694311	-0.708012	-0.726917	-0.750399
0.428	-1.45899	-1.42586	-1.39951	-1.37995	-1.36679	-1.35933	-1.35668	-1.35779	-1.36162	-1.36723	-1.37388	-1.38113	-1.38882	-1.39707	-1.40612	-1.41631	-1.42784	-1.44071	-1.45466	-1.46907	-1.48299	-1.49517	-1.50407	-1.50802	-1.50529	-1.49434	-1.4739	-1.44323	-1.40219	-1.3514	-1.2922	-1.22659	-1.15705	-1.08629	-1.01697	-0.951474	-0.8917	-0.839002	-0.794171	-0.757509	-0.728945	-0.708158	-0.694708	-0.688136	-0.688034	-0.694064	-0.705913	-0.723196	-0.745349
0.432	-1.51464	-1.47855	-1.44877	-1.4254	-1.40811	-1.39626	-1.38899	-1.38529	-1.38419	-1.38484	-1.38665	-1.38934	-1.39296	-1.39781	-1.40435	-1.41305	-1.4242	-1.43781	-1.45353	-1.47059	-1.48782	-1.50369	-1.5164	-1.52402	-1.52462	-1.51649	-1.49829	-1.46921	-1.42915	-1.37875	-1.31943	-1.25326	-1.18277	-1.11072	-1.03982	-0.972451	-0.910554	-0.855496	-0.808093	-0.768689	-0.737269	-0.713583	-0.697267	-0.687941	-0.685274	-0.688996	-0.698853	-0.714516	-0.735469
0.436	-1.56823	-1.52892	-1.49539	-1.46783	-1.44602	-1.42936	-1.41706	-1.40818	-1.40184	-1.3973	-1.39413	-1.39223	-1.39183	-1.39346	-1.39774	-1.40527	-1.41643	-1.4312	-1.44915	-1.46933	-1.49034	-1.51039	-1.52741	-1.53919	-1.5436	-1.53876	-1.52321	-1.49613	-1.45738	-1.40763	-1.34836	-1.28167	-1.21016	-1.13662	-1.0638	-0.994112	-0.929523	-0.87144	-0.820737	-0.77783	-0.742796	-0.715491	-0.695661	-0.683034	-0.677374	-0.678495	-0.686207	-0.700232	-0.720097
0.44	-1.61839	-1.57568	-1.53815	-1.50611	-1.47941	-1.45758	-1.43987	-1.42547	-1.41358	-1.40362	-1.39532	-1.38876	-1.38439	-1.38291	-1.38513	-1.39176	-1.40323	-1.41953	-1.44009	-1.4638	-1.48902	-1.51369	-1.53545	-1.55184	-1.56051	-1.55941	-1.54696	-1.52228	-1.4852	-1.43642	-1.37742	-1.31035	-1.23783	-1.1627	-1.08771	-1.01534	-0.947581	-0.8859	-0.831252	-0.784159	-0.744822	-0.713235	-0.689289	-0.672845	-0.663786	-0.662019	-0.667426	-0.679777	-0.698634
0.444	-1.66344	-1.61715	-1.57536	-1.53849	-1.50652	-1.47905	-1.45549	-1.43512	-1.41729	-1.4016	-1.38794	-1.37661	-1.36827	-1.36379	-1.36415	-1.37017	-1.38233	-1.40056	-1.42419	-1.45192	-1.48187	-1.5117	-1.53877	-1.56035	-1.57386	-1.57706	-1.56828	-1.54651	-1.51159	-1.46417	-1.40574	-1.33847	-1.26499	-1.18816	-1.11075	-1.03528	-0.963789	-0.897836	-0.838484	-0.786396	-0.74194	-0.705289	-0.676515	-0.655648	-0.642712	-0.637726	-0.640648	-0.651299	-0.669266
0.448	-1.70015	-1.65029	-1.60419	-1.56236	-1.52492	-1.4916	-1.46193	-1.43536	-1.41139	-1.38982	-1.37073	-1.35463	-1.34237	-1.33503	-1.33372	-1.33935	-1.35244	-1.37287	-1.39984	-1.43187	-1.46682	-1.50209	-1.53477	-1.56187	-1.58058	-1.58849	-1.58379	-1.56539	-1.53306	-1.48742	-1.42995	-1.36279	-1.28858	-1.21016	-1.13034	-1.05165	-0.976204	-0.905646	-0.841176	-0.783625	-0.733556	-0.691354	-0.657301	-0.631618	-0.614492	-0.606063	-0.606374	-0.61529	-0.632421
0.452	-1.72614	-1.67283	-1.62242	-1.57557	-1.53252	-1.49315	-1.45715	-1.42414	-1.39384	-1.36623	-1.34162	-1.32074	-1.30463	-1.29455	-1.29175	-1.29721	-1.31146	-1.33432	-1.36488	-1.40145	-1.44166	-1.48266	-1.52125	-1.5542	-1.5785	-1.59154	-1.59139	-1.57685	-1.54762	-1.50427	-1.44821	-1.38156	-1.30693	-1.22712	-1.14496	-1.06298	-0.98339	-0.907925	-0.837945	-0.774477	-0.718312	-0.67008	-0.630299	-0.599412	-0.577786	-0.565697	-0.563274	-0.570431	-0.58679
0.456	-1.73829	-1.68179	-1.62724	-1.57545	-1.52678	-1.48129	-1.43886	-1.39931	-1.36258	-1.32887	-1.29874	-1.27313	-1.25327	-1.2406	-1.23646	-1.24194	-1.25752	-1.28298	-1.31727	-1.35851	-1.40412	-1.45099	-1.49567	-1.53472	-1.56489	-1.58344	-1.58826	-1.57807	-1.55247	-1.51195	-1.45785	-1.39222	-1.31758	-1.23673	-1.15244	-1.06729	-0.983526	-0.903026	-0.827316	-0.757645	-0.695061	-0.640463	-0.594639	-0.558269	-0.531922	-0.516019	-0.510782	-0.516169	-0.531813
0.46	-1.73347	-1.67421	-1.61588	-1.55938	-1.50527	-1.45376	-1.40495	-1.35889	-1.31575	-1.27598	-1.24039	-1.21013	-1.18664	-1.1715	-1.16616	-1.17174	-1.18872	-1.21682	-1.25483	-1.30073	-1.35172	-1.40445	-1.45528	-1.50054	-1.53679	-1.56113	-1.57133	-1.56598	-1.54457	-1.5075	-1.45599	-1.39199	-1.31793	-1.23653	-1.15052	-1.06249	-0.974735	-0.889272	-0.807811	-0.731844	-0.662695	-0.601559	-0.54951	-0.50749	-0.47628	-0.456458	-0.448345	-0.451943	-0.466891
0.464	-1.70882	-1.64738	-1.58579	-1.52506	-1.46589	-1.40871	-1.35381	-1.30151	-1.25223	-1.20669	-1.16594	-1.13133	-1.1045	-1.08714	-1.0808	-1.08662	-1.10505	-1.13573	-1.17735	-1.22771	-1.28384	-1.34221	-1.39898	-1.4503	-1.49259	-1.5228	-1.53858	-1.53841	-1.52165	-1.48857	-1.44027	-1.37856	-1.30574	-1.22443	-1.13728	-1.04687	-0.955569	-0.865499	-0.778573	-0.696531	-0.62099	-0.553451	-0.495289	-0.447713	-0.411724	-0.388062	-0.377142	-0.379011	-0.393311
0.468	-1.66263	-1.59976	-1.53561	-1.4713	-1.40767	-1.34535	-1.28488	-1.2268	-1.17184	-1.12095	-1.07543	-1.03685	-1.00699	-0.987666	-0.980486	-0.986589	-1.0064	-1.03948	-1.0844	-1.13884	-1.19968	-1.26325	-1.32556	-1.38263	-1.43076	-1.46679	-1.48825	-1.4935	-1.48179	-1.45324	-1.4088	-1.35009	-1.27927	-1.19881	-1.11127	-1.01919	-0.924992	-0.830908	-0.739046	-0.6514	-0.56988	-0.496299	-0.432331	-0.379458	-0.338901	-0.311558	-0.297942	-0.298143	-0.311801
0.472	-1.59437	-1.53094	-1.46507	-1.39799	-1.33068	-1.26397	-1.19862	-1.13544	-1.07542	-1.01978	-0.970042	-0.927971	-0.895489	-0.874493	-0.866626	-0.873017	-0.894054	-0.92921	-0.976985	-1.03495	-1.09989	-1.16803	-1.23529	-1.2976	-1.35118	-1.39278	-1.41984	-1.43064	-1.42427	-1.40071	-1.36071	-1.30571	-1.23767	-1.15888	-1.07181	-0.978922	-0.882657	-0.785367	-0.689338	-0.596811	-0.509981	-0.430963	-0.361727	-0.304015	-0.259264	-0.228525	-0.212408	-0.211038	-0.224057
0.476	-1.50498	-1.4419	-1.37526	-1.30635	-1.23629	-1.16608	-1.09673	-1.02929	-0.965016	-0.905375	-0.852095	-0.807114	-0.772467	-0.75011	-0.741698	-0.748337	-0.770363	-0.807187	-0.857242	-0.918036	-0.986298	-1.0582	-1.12963	-1.19648	-1.25494	-1.3017	-1.33414	-1.35043	-1.34956	-1.33131	-1.29625	-1.2456	-1.1811	-1.10485	-1.01915	-0.926415	-0.829069	-0.729557	-0.630333	-0.533865	-0.442617	-0.358986	-0.285219	-0.223304	-0.174877	-0.141136	-0.122774	-0.119959	-0.132331
0.48	-1.39703	-1.33522	-1.26878	-1.19905	-1.12725	-1.05457	-0.982211	-0.911485	-0.843871	-0.78107	-0.724997	-0.677731	-0.641395	-0.617978	-0.609126	-0.61591	-0.638614	-0.6766	-0.728259	-0.791074	-0.861765	-0.936507	-1.0112	-1.08176	-1.14436	-1.19571	-1.23313	-1.25472	-1.25934	-1.2466	-1.21686	-1.17111	-1.11084	-1.03795	-0.954561	-0.862984	-0.765632	-0.665011	-0.563717	-0.46442	-0.369821	-0.282574	-0.20517	-0.139819	-0.088339	-0.0520555	-0.0317448	-0.0276086	-0.039292
0.484	-1.27325	-1.2136	-1.14833	-1.0788	-1.00634	-0.932274	-0.858003	-0.785048	-0.715108	-0.650079	-0.592037	-0.54317	-0.505657	-0.481498	-0.472309	-0.479114	-0.50215	-0.540744	-0.593274	-0.657238	-0.729391	-0.805971	-0.882943	-0.956283	-1.02223	-1.07749	-1.1194	-1.14598	-1.15596	-1.14881	-1.12466	-1.08424	-1.02882	-0.960032	-0.879831	-0.790399	-0.694107	-0.593503	-0.491296	-0.390323	-0.293493	-0.203676	-0.123579	-0.055603	-0.00172122	0.0366245	0.0585859	0.0639262	0.0529919
0.488	-1.13951	-1.08273	-1.01944	-0.951011	-0.878844	-0.804396	-0.729227	-0.655048	-0.583744	-0.517376	-0.458148	-0.40833	-0.370127	-0.345525	-0.336098	-0.342815	-0.365869	-0.404564	-0.457292	-0.521595	-0.594311	-0.671774	-0.750064	-0.825262	-0.893695	-0.952131	-0.997907	-1.029	-1.04404	-1.04233	-1.02379	-0.988918	-0.938707	-0.874563	-0.798239	-0.71178	-0.617499	-0.517958	-0.415946	-0.314438	-0.216504	-0.125195	-0.0433909	0.0263491	0.0819238	0.121796	0.145056	0.151435	0.141268
0.492	-0.999402	-0.946077	-0.88548	-0.818968	-0.747985	-0.674091	-0.598984	-0.52453	-0.452768	-0.385891	-0.326201	-0.276015	-0.237544	-0.21274	-0.203123	-0.209605	-0.23234	-0.270627	-0.322896	-0.386766	-0.459188	-0.536636	-0.615338	-0.691519	-0.761624	-0.822503	-0.871522	-0.906629	-0.926373	-0.929895	-0.916916	-0.887691	-0.842959	-0.783887	-0.71202	-0.629259	-0.537837	-0.440307	-0.33951	-0.238518	-0.140526	-0.048722	0.0338784	0.104594	0.161221	0.202146	0.226407	0.233705	0.224356
0.496	-0.856748	-0.807338	-0.750011	-0.686092	-0.617056	-0.544538	-0.470344	-0.396463	-0.325053	-0.258409	-0.198895	-0.148851	-0.110473	-0.0856626	-0.0758778	-0.0819747	-0.104077	-0.141496	-0.192717	-0.255465	-0.326833	-0.403466	-0.48177	-0.558138	-0.629162	-0.691791	-0.743443	-0.782052	-0.806089	-0.814558	-0.806985	-0.783395	-0.744279	-0.690565	-0.623592	-0.545107	-0.457249	-0.36254	-0.263843	-0.164292	-0.0671687	0.0242417	0.106826	0.177814	0.234927	0.276489	0.301496	0.309617	0.301149
0.5	-0.714594	-0.669421	-0.615802	-0.555021	-0.488563	-0.418112	-0.345555	-0.272973	-0.202611	-0.136831	-0.0780332	-0.0285573	0.00943828	0.0341092	0.0440643	0.0385006	0.017315	-0.0188279	-0.0684906	-0.129524	-0.199188	-0.274317	-0.35152	-0.427379	-0.498649	-0.562397	-0.616105	-0.65771	-0.685619	-0.698711	-0.696331	-0.678286	-0.644829	-0.596654	-0.534899	-0.461149	-0.377436	-0.28623	-0.19039	-0.0930762	0.00237813	0.0926289	0.174501	0.245164	0.302286	0.344148	0.369709	0.378606	0.371107
0.504	-0.575319	-0.53462	-0.485065	-0.427881	-0.364545	-0.29677	-0.226493	-0.155856	-0.0871611	-0.022806	0.0348003	0.0833416	0.120711	0.145131	0.155279	0.150401	0.130403	0.0959108	0.0482676	-0.0105228	-0.0779054	-0.150926	-0.22641	-0.301149	-0.372069	-0.436372	-0.491613	-0.535742	-0.567116	-0.5845	-0.587073	-0.574433	-0.546609	-0.50407	-0.447753	-0.379078	-0.299962	-0.212804	-0.120432	-0.0260029	0.0671323	0.155604	0.236205	0.306074	0.362844	0.404765	0.430761	0.440437	0.434026
0.508	-0.441184	-0.405039	-0.359728	-0.306418	-0.246562	-0.181881	-0.114342	-0.0461194	0.0204548	0.0829716	0.139036	0.186371	0.222934	0.247021	0.257376	0.253288	0.234666	0.202086	0.156784	0.100609	0.0359169	-0.0345572	-0.107865	-0.181013	-0.25111	-0.315495	-0.371807	-0.41802	-0.452448	-0.473758	-0.480975	-0.473509	-0.451173	-0.414228	-0.363413	-0.299987	-0.225745	-0.143	-0.0545293	0.0365344	0.126853	0.213059	0.291942	0.360628	0.416737	0.458496	0.484803	0.495227	0.489962
0.512	-0.312588	-0.281053	-0.240138	-0.19094	-0.134877	-0.0736583	-0.00925762	0.0561397	0.1202	0.180525	0.234755	0.280669	0.316296	0.340008	0.350615	0.347442	0.330391	0.299978	0.25732	0.204098	0.142464	0.0749228	0.00418886	-0.0669614	-0.135827	-0.19989	-0.256877	-0.304792	-0.341922	-0.366842	-0.37844	-0.375946	-0.358977	-0.327589	-0.282335	-0.22431	-0.155179	-0.0771589	0.00704199	0.0943418	0.181439	0.264992	0.34181	0.409028	0.464265	0.505733	0.532306	0.543516	0.539509
0.516	-0.189874	-0.162966	-0.126549	-0.0816453	-0.0296233	0.0278316	0.0887621	0.150995	0.212215	0.27006	0.322219	0.366542	0.401136	0.424452	0.435364	0.433225	0.417922	0.389897	0.350142	0.30016	0.24189	0.177603	0.109774	0.0409597	-0.026332	-0.0897283	-0.147051	-0.19634	-0.235859	-0.264107	-0.279843	-0.282133	-0.270406	-0.244526	-0.204861	-0.152346	-0.0885085	-0.0154585	0.064183	0.147404	0.230961	0.311562	0.386054	0.451597	0.505819	0.546926	0.573764	0.585829	0.58321
0.52	-0.0727583	-0.0504766	-0.0186322	0.0218352	0.0696128	0.123056	0.18024	0.239023	0.297131	0.352251	0.402143	0.444735	0.478219	0.501129	0.512395	0.511396	0.497994	0.47255	0.435921	0.389425	0.334783	0.274024	0.209387	0.1432	0.0777782	0.0153449	-0.0420201	-0.0923985	-0.134039	-0.165373	-0.185042	-0.191958	-0.185374	-0.164967	-0.130927	-0.084025	-0.0256471	0.0422172	0.117049	0.195924	0.275679	0.353087	0.425052	0.488771	0.541891	0.582614	0.609763	0.622787	0.621716
0.524	0.0388539	0.0564873	0.0836697	0.119547	0.162874	0.212059	0.265228	0.320288	0.375025	0.427195	0.474639	0.515377	0.547694	0.570201	0.581886	0.582144	0.570805	0.54814	0.514862	0.472097	0.421337	0.364372	0.303194	0.239902	0.176619	0.115413	0.0582627	0.00704018	-0.0364956	-0.0707135	-0.0941497	-0.105571	-0.10406	-0.089115	-0.0607501	-0.01957	0.0331876	0.095666	0.165464	0.239764	0.315499	0.389529	0.458826	0.520639	0.572637	0.613022	0.640589	0.654735	0.65542
0.528	0.145217	0.158225	0.180707	0.211901	0.250634	0.295382	0.344333	0.395462	0.446628	0.495674	0.540533	0.579326	0.610431	0.632543	0.6447	0.646312	0.637165	0.617434	0.58768	0.548832	0.502153	0.449183	0.39167	0.331486	0.270554	0.210791	0.154071	0.102215	0.0569851	0.0200667	-0.00697663	-0.0227751	-0.0262504	-0.0167284	0.00595173	0.0413511	0.0883863	0.145342	0.209946	0.279504	0.351058	0.42157	0.488092	0.547931	0.598788	0.638864	0.666925	0.682312	0.684907
0.532	0.24733	0.255679	0.273375	0.299747	0.333706	0.373805	0.41831	0.465278	0.512657	0.55839	0.600518	0.637267	0.667118	0.688847	0.701542	0.704617	0.697811	0.681195	0.655169	0.620456	0.578083	0.52934	0.475724	0.418875	0.360516	0.302407	0.246315	0.194007	0.147242	0.107753	0.0771986	0.0570778	0.0486251	0.052685	0.0695924	0.0990788	0.140223	0.191463	0.250671	0.31529	0.38249	0.449345	0.513001	0.570833	0.620574	0.660427	0.689123	0.705941	0.710674
0.536	0.34602	0.349646	0.362437	0.383822	0.412805	0.448026	0.487841	0.530406	0.573772	0.615997	0.655239	0.689841	0.718392	0.739748	0.753045	0.757698	0.75339	0.740079	0.717996	0.687652	0.64983	0.60556	0.556085	0.502807	0.447245	0.390998	0.33572	0.283119	0.234948	0.192983	0.15897	0.134535	0.121064	0.119572	0.13057	0.153967	0.189012	0.234311	0.287897	0.347364	0.410026	0.473087	0.533795	0.589599	0.638272	0.678013	0.707517	0.725989	0.733127
0.54	0.442205	0.441001	0.448733	0.464936	0.488712	0.518801	0.553661	0.59156	0.63067	0.669173	0.705359	0.737698	0.764887	0.78587	0.799828	0.806171	0.804522	0.794716	0.776807	0.751084	0.718077	0.67855	0.633481	0.584029	0.531501	0.477327	0.423046	0.3703	0.32083	0.276451	0.238993	0.210204	0.191624	0.184436	0.189334	0.20641	0.235099	0.274186	0.321882	0.375952	0.433871	0.492984	0.550656	0.604416	0.652078	0.691838	0.722348	0.742732	0.752576
0.544	0.537504	0.531275	0.53371	0.544452	0.562711	0.587339	0.61691	0.649815	0.684362	0.718874	0.751784	0.781699	0.807436	0.828024	0.842695	0.850848	0.852041	0.845978	0.832528	0.811743	0.783889	0.749451	0.709128	0.663824	0.614622	0.562775	0.509694	0.456948	0.406262	0.359483	0.318522	0.285249	0.261358	0.248208	0.246683	0.257072	0.279012	0.311489	0.352911	0.401238	0.454126	0.509077	0.563588	0.615277	0.662	0.701951	0.733728	0.756363	0.769317
0.548	0.631686	0.620242	0.617138	0.622137	0.634567	0.653401	0.677344	0.704927	0.734606	0.764862	0.794284	0.821626	0.84583	0.866019	0.881467	0.891567	0.895799	0.893729	0.885027	0.8695	0.847134	0.818123	0.782877	0.74203	0.696433	0.647152	0.595463	0.542856	0.491031	0.441867	0.397352	0.359478	0.330094	0.31074	0.302497	0.305865	0.320696	0.346195	0.380991	0.423257	0.470847	0.521441	0.572678	0.622272	0.668126	0.708427	0.741714	0.766915	0.783348
0.552	0.726439	0.709485	0.700499	0.699372	0.705561	0.718173	0.736057	0.757899	0.782322	0.80798	0.833631	0.858191	0.880737	0.90049	0.916772	0.92896	0.936456	0.938678	0.935081	0.925214	0.908767	0.885622	0.855884	0.819899	0.778269	0.731856	0.681792	0.629476	0.576579	0.525002	0.476812	0.434123	0.398943	0.373002	0.357592	0.35344	0.360636	0.37863	0.406295	0.442045	0.483958	0.529913	0.577704	0.625155	0.670217	0.711068	0.746178	0.774355	0.794759
0.556	0.82295	0.800107	0.784808	0.777081	0.776526	0.782397	0.793703	0.809302	0.828001	0.848645	0.87018	0.891698	0.912422	0.931679	0.948841	0.963273	0.974288	0.981145	0.983076	0.979347	0.969334	0.952585	0.928875	0.89824	0.861012	0.817832	0.769667	0.717818	0.663913	0.609874	0.557842	0.510056	0.46869	0.435674	0.41253	0.400232	0.399135	0.408963	0.428868	0.457533	0.493291	0.534244	0.578362	0.623589	0.667931	0.709552	0.746843	0.778478	0.803433
0.56	0.922904	0.893686	0.87153	0.856615	0.848694	0.847188	0.85128	0.86002	0.87242	0.887533	0.904517	0.922653	0.94133	0.95999	0.978062	0.994896	1.00971	1.02161	1.02956	1.03254	1.02959	1.01988	1.00284	0.978163	0.945877	0.90638	0.860455	0.809285	0.754448	0.697876	0.641785	0.58854	0.540491	0.499785	0.46819	0.446957	0.436737	0.437565	0.448908	0.469759	0.49874	0.534205	0.574326	0.617182	0.660842	0.703452	0.743314	0.778948	0.809121
0.564	1.02704	0.990865	0.961197	0.938389	0.922363	0.91272	0.90884	0.909986	0.915396	0.924358	0.936262	0.950603	0.966949	0.984872	1.00387	1.02327	1.04221	1.05959	1.07415	1.08452	1.08936	1.08747	1.07787	1.05988	1.03319	0.997932	0.954671	0.904452	0.848786	0.789608	0.729203	0.670065	0.61473	0.565578	0.52465	0.493508	0.473138	0.463931	0.465716	0.477844	0.499272	0.528644	0.564365	0.604668	0.647694	0.691571	0.734499	0.774817	0.811055
0.568	1.13608	1.09227	1.05434	1.02283	0.997852	0.9792	0.966476	0.959179	0.956801	0.958891	0.965099	0.975157	0.988836	1.00585	1.02577	1.04793	1.07135	1.09474	1.11656	1.13509	1.14859	1.15541	1.15414	1.14369	1.12338	1.09301	1.05292	1.00398	0.947632	0.88579	0.820804	0.755304	0.692021	0.633584	0.58234	0.540194	0.508515	0.488095	0.479185	0.481543	0.49451	0.517067	0.547886	0.585378	0.627769	0.673166	0.719655	0.765369	0.808565
0.572	1.25111	1.19888	1.15181	1.11064	1.0757	1.047	1.02439	1.00764	0.996508	0.990848	0.990595	0.995752	1.00631	1.02217	1.04297	1.06804	1.09631	1.12628	1.15612	1.18371	1.20687	1.22348	1.23164	1.22977	1.2168	1.19215	1.15588	1.10868	1.05187	0.987333	0.917484	0.845084	0.773069	0.704344	0.64159	0.587101	0.542681	0.50959	0.48856	0.479826	0.483178	0.497987	0.523236	0.55755	0.599252	0.646435	0.697051	0.749004	0.800235
0.576	1.37219	1.31066	1.25347	1.20158	1.15554	1.11563	1.08195	1.05458	1.03358	1.01915	1.01153	1.01104	1.01792	1.03227	1.05383	1.08194	1.11543	1.1526	1.19127	1.22892	1.26289	1.29053	1.30937	1.31734	1.31285	1.29493	1.26332	1.21846	1.16151	1.09434	1.01938	0.939534	0.857951	0.77783	0.702224	0.633866	0.575055	0.527591	0.492764	0.471368	0.463712	0.469626	0.488462	0.519097	0.559976	0.60918	0.66452	0.723634	0.784105
0.58	1.49849	1.42676	1.35842	1.29467	1.23632	1.18392	1.13788	1.09858	1.06647	1.04209	1.02606	1.01904	1.02156	1.03393	1.05603	1.08724	1.12628	1.17123	1.21958	1.26836	1.31438	1.3544	1.38537	1.40459	1.40995	1.39999	1.37407	1.33234	1.27579	1.20619	1.126	1.03823	0.946269	0.85362	0.76374	0.679857	0.604832	0.541083	0.490547	0.454663	0.43435	0.429977	0.441327	0.467584	0.507347	0.558697	0.61929	0.686475	0.757428
0.584	1.62546	1.54282	1.46246	1.38585	1.3141	1.24804	1.18841	1.13595	1.0915	1.05601	1.0305	1.016	1.01338	1.0232	1.04551	1.07971	1.12445	1.17761	1.23632	1.29717	1.35639	1.41011	1.45461	1.48656	1.50321	1.50258	1.48356	1.44597	1.39056	1.31897	1.23366	1.13774	1.03479	0.928653	0.823213	0.722239	0.629223	0.547281	0.47909	0.426831	0.392126	0.37597	0.378656	0.399729	0.437984	0.491519	0.557833	0.633958	0.716616
0.588	1.74542	1.65152	1.55867	1.4686	1.38271	1.30215	1.22801	1.16142	1.10363	1.05603	1.02007	0.997204	0.988653	0.995255	1.01726	1.05413	1.10449	1.16599	1.23544	1.30897	1.38223	1.4507	1.50996	1.55596	1.5853	1.5954	1.58462	1.5524	1.49919	1.42645	1.33658	1.23274	1.1187	0.998624	0.876835	0.757669	0.645302	0.543616	0.456109	0.38579	0.335075	0.305671	0.298455	0.313397	0.349537	0.405018	0.477193	0.562762	0.657967
0.592	1.84702	1.74227	1.63718	1.53379	1.43376	1.33858	1.24968	1.1686	1.097	1.03674	0.989712	0.95779	0.942583	0.945236	0.966208	1.00509	1.06046	1.12985	1.20977	1.29591	1.38337	1.467	1.54166	1.60259	1.64569	1.66773	1.66654	1.64107	1.59144	1.51886	1.42559	1.3148	1.1904	1.05681	0.918777	0.781217	0.648998	0.526811	0.419025	0.329541	0.261637	0.217799	0.199556	0.207368	0.240568	0.29739	0.375065	0.469977	0.577883
0.596	1.91561	1.80144	1.68551	1.57008	1.45708	1.34829	1.24549	1.15059	1.06567	0.993015	0.934964	0.893797	0.871499	0.869529	0.888585	0.928404	0.987606	1.06363	1.15279	1.25041	1.35115	1.44925	1.53893	1.61476	1.67195	1.70662	1.71605	1.69869	1.65423	1.58359	1.48882	1.37301	1.2401	1.09472	0.941969	0.78728	0.636188	0.494172	0.36647	0.257885	0.172577	0.113839	0.0838919	0.083727	0.113023	0.170154	0.252281	0.355521	0.475183
0.6	1.93777	1.81681	1.69266	1.56777	1.44429	1.32425	1.20973	1.10296	1.00639	0.922676	0.854544	0.804642	0.775294	0.768253	0.78446	0.82383	0.885087	0.96568	1.06181	1.16861	1.28038	1.39092	1.49394	1.58341	1.65395	1.70111	1.72159	1.71336	1.67568	1.60908	1.51534	1.39736	1.25901	1.10499	0.940676	0.771883	0.604719	0.44536	0.299834	0.173782	0.0721954	-0.000854642	-0.0424663	-0.0511036	-0.0267066	0.0292945	0.114063	0.22353	0.352654
0.604	1.9084	1.78405	1.65524	1.5245	1.39415	1.2664	1.14353	1.02803	0.92262	0.830245	0.753932	0.696607	0.660862	0.648698	0.661283	0.698729	0.759921	0.842415	0.942448	1.05509	1.17448	1.29417	1.40752	1.50807	1.58998	1.64835	1.67938	1.68059	1.65079	1.59013	1.50002	1.38308	1.24301	1.08449	0.91295	0.734493	0.555629	0.383078	0.223508	0.0832547	-0.0319837	-0.117458	-0.169657	-0.186534	-0.167645	-0.114182	-0.0289047	0.0840381	0.219377
0.608	1.83304	1.70877	1.57897	1.44622	1.31288	1.18127	1.05382	0.933145	0.822162	0.723989	0.641842	0.578831	0.537734	0.52074	0.529212	0.563467	0.622594	0.704339	0.805099	0.920039	1.04332	1.16842	1.28854	1.397	1.48765	1.55524	1.59562	1.60591	1.58451	1.53115	1.44689	1.33398	1.19586	1.03703	0.862895	0.679645	0.494027	0.313115	0.144029	-0.00638186	-0.131879	-0.227179	-0.288266	-0.312648	-0.299519	-0.249808	-0.166128	-0.0526012	0.0854124
0.612	1.72658	1.60524	1.47757	1.34611	1.21321	1.08122	0.952602	0.83007	0.716601	0.615398	0.529762	0.462892	0.417667	0.396399	0.400609	0.430807	0.486312	0.565121	0.663881	0.777978	0.901741	1.02875	1.1522	1.26534	1.36192	1.43644	1.48451	1.50292	1.48972	1.44429	1.36725	1.26051	1.12719	0.971505	0.798727	0.614996	0.427132	0.242389	0.0681501	-0.0884081	-0.220684	-0.323011	-0.390995	-0.421785	-0.414254	-0.369067	-0.288642	-0.176991	-0.039442
0.616	1.60575	1.48926	1.36587	1.23802	1.10804	0.978229	0.851045	0.729193	0.615656	0.513641	0.426449	0.357293	0.309082	0.284197	0.284276	0.310005	0.360937	0.435348	0.530192	0.641155	0.762834	0.889013	1.01303	1.12821	1.22824	1.30755	1.36158	1.38688	1.38121	1.34359	1.27431	1.17488	1.04806	0.897798	0.72912	0.548029	0.361302	0.176228	0.000303832	-0.159124	-0.295242	-0.402138	-0.475154	-0.511165	-0.508775	-0.468398	-0.39224	-0.284144	-0.149325
0.62	1.48406	1.37341	1.25548	1.13262	1.00704	0.880995	0.756891	0.637386	0.525413	0.424124	0.33677	0.266517	0.216256	0.188395	0.184652	0.205868	0.251817	0.321063	0.410887	0.517314	0.635262	0.758791	0.881457	0.996712	1.09832	1.18069	1.23915	1.27007	1.271	1.24065	1.17896	1.08711	0.967525	0.823821	0.660777	0.484203	0.300751	0.117657	-0.0575779	-0.217552	-0.35535	-0.464925	-0.541444	-0.581584	-0.583729	-0.548073	-0.476605	-0.372976	-0.242239
0.624	1.3701	1.26566	1.1537	1.03643	0.915982	0.794534	0.674416	0.558215	0.448786	0.349198	0.26261	0.19211	0.140534	0.11028	0.10312	0.120021	0.160962	0.22478	0.309082	0.410244	0.523528	0.643302	0.763377	0.877394	0.979225	1.06331	1.12494	1.16035	1.16688	1.14301	1.08839	1.00388	0.891562	0.754776	0.598031	0.426919	0.24793	0.068186	-0.104875	-0.263875	-0.401881	-0.512784	-0.591653	-0.635025	-0.641115	-0.609923	-0.543237	-0.444507	-0.318603
0.628	1.26956	1.17116	1.0651	0.953463	0.838287	0.72166	0.605836	0.493318	0.386868	0.28945	0.204117	0.133857	0.0814316	0.0492107	0.0390005	0.0518739	0.0879946	0.146458	0.225181	0.320881	0.429158	0.544694	0.661563	0.773608	0.874831	0.959734	1.02357	1.06249	1.07368	1.05541	1.00705	0.929195	0.823652	0.693474	0.542926	0.377389	0.203178	0.0272823	-0.142961	-0.300235	-0.437635	-0.549041	-0.629468	-0.675357	-0.684789	-0.657603	-0.595403	-0.501454	-0.380441
0.632	1.18398	1.09126	0.990797	0.884555	0.774483	0.662586	0.551042	0.442271	0.338937	0.243897	0.160085	0.0903816	0.0374611	0.00364799	-0.00923581	-3.12708e-05	0.0315878	0.0849506	0.158265	0.24857	0.351791	0.462914	0.576274	0.685919	0.785991	0.871056	0.93636	0.977994	0.993003	0.979461	0.93654	0.86458	0.765138	0.641025	0.496284	0.336097	0.166609	-0.00533333	-0.172506	-0.327681	-0.46401	-0.575394	-0.656829	-0.704695	-0.716974	-0.693369	-0.635327	-0.545941	-0.429722
0.636	1.11367	1.02617	0.930861	0.829613	0.72429	0.616832	0.50935	0.404183	0.303908	0.211272	0.129093	0.0601346	0.00697656	-0.0281133	-0.0433145	-0.0374015	-0.00990824	0.0387043	0.10691	0.192049	0.290351	0.397091	0.506855	0.613891	0.712476	0.797249	0.863457	0.907136	0.925216	0.915613	0.877309	0.810434	0.716328	0.597594	0.458078	0.302787	0.137708	-0.0304479	-0.194577	-0.347548	-0.482587	-0.593639	-0.675705	-0.725132	-0.739829	-0.719393	-0.665136	-0.58	-0.468339
0.64	1.05819	0.975393	0.884733	0.787992	0.686971	0.583557	0.479807	0.377997	0.280618	0.190318	0.109797	0.0417017	-0.0114903	-0.0475793	-0.0647617	-0.0617649	-0.0380055	0.00624146	0.0696923	0.149962	0.243569	0.346058	0.452253	0.556591	0.653482	0.737633	0.8043	0.849466	0.869966	0.863578	0.829118	0.766536	0.676989	0.5629	0.42795	0.276995	0.115884	-0.0487991	-0.210063	-0.360881	-0.494557	-0.605095	-0.687522	-0.738175	-0.754913	-0.737253	-0.686399	-0.605163	-0.497759
0.644	1.01648	0.937897	0.851375	0.758635	0.661436	0.561631	0.461243	0.3625	0.267826	0.179774	0.100931	0.0338243	-0.0191802	-0.0559647	-0.0747612	-0.0742732	-0.0538253	-0.0135327	0.0455381	0.121257	0.210409	0.308797	0.411473	0.513054	0.60808	0.691325	0.758058	0.804221	0.826559	0.82273	0.791411	0.732394	0.646683	0.536553	0.405546	0.25839	0.100815	-0.0607082	-0.219297	-0.368024	-0.500287	-0.610156	-0.692706	-0.744284	-0.762729	-0.747502	-0.699723	-0.622098	-0.518721
0.648	0.98946	0.914525	0.83157	0.742263	0.648337	0.551636	0.454165	0.358124	0.26588	0.1799	0.102666	0.0365828	-0.0160992	-0.0533546	-0.073466	-0.075131	-0.0576037	-0.0208622	0.0342212	0.105749	0.190752	0.285273	0.384573	0.48344	0.576529	0.658677	0.725159	0.771877	0.795497	0.793572	0.764655	0.708411	0.625718	0.518736	0.3909	0.246839	0.0921912	-0.0666661	-0.222945	-0.369814	-0.500758	-0.609928	-0.692452	-0.744711	-0.764543	-0.751379	-0.706283	-0.631877	-0.532157
0.652	0.976095	0.904298	0.824365	0.737937	0.646747	0.552649	0.45766	0.363969	0.273903	0.189858	0.114212	0.0492453	-0.00291649	-0.0403554	-0.0614248	-0.0648407	-0.0498119	-0.0162048	0.0352787	0.102953	0.184079	0.274924	0.37095	0.467105	0.558155	0.638996	0.704908	0.751756	0.776135	0.775503	0.74831	0.694116	0.613702	0.509139	0.383787	0.242206	0.0899619	-0.0666418	-0.2209	-0.366071	-0.495732	-0.604121	-0.68644	-0.739122	-0.760031	-0.748598	-0.705854	-0.634364	-0.538045
0.656	0.976346	0.907176	0.829717	0.745606	0.656602	0.5646	0.471652	0.379962	0.291836	0.209609	0.135556	0.0718317	0.0204239	-0.0168758	-0.0385152	-0.0432554	-0.0302879	0.000605983	0.0488717	0.113016	0.190516	0.277852	0.370679	0.464101	0.552992	0.632302	0.697319	0.743871	0.768488	0.768547	0.74241	0.689555	0.610693	0.507835	0.384296	0.244592	0.0942441	-0.0604998	-0.213006	-0.356616	-0.485004	-0.592504	-0.674413	-0.72724	-0.748905	-0.738865	-0.698149	-0.629293	-0.536155
0.66	0.988974	0.921978	0.846501	0.764197	0.676882	0.586521	0.495231	0.405254	0.318894	0.238433	0.166048	0.103756	0.0533919	0.016598	-0.00519583	-0.010826	0.000503629	0.0290703	0.0744451	0.135312	0.209354	0.293262	0.382884	0.473479	0.560032	0.637549	0.701329	0.747166	0.771533	0.771735	0.746062	0.693928	0.615995	0.514244	0.391967	0.253661	0.104823	-0.0483378	-0.199249	-0.341337	-0.468376	-0.574814	-0.65606	-0.708728	-0.730825	-0.721867	-0.68291	-0.616483	-0.526407
0.664	1.0188	0.953332	0.879156	0.797975	0.711694	0.622386	0.532267	0.443646	0.358842	0.280095	0.209481	0.14887	0.0999195	0.0640937	0.0426652	0.0366849	0.0469004	0.0736151	0.1165	0.174398	0.245186	0.325762	0.412164	0.49981	0.583793	0.659183	0.721286	0.765871	0.789357	0.788991	0.763008	0.710782	0.632956	0.531509	0.409746	0.272178	0.124307	-0.0276771	-0.177247	-0.317908	-0.443539	-0.548716	-0.628988	-0.681106	-0.703201	-0.694888	-0.65729	-0.592963	-0.505719
0.668	1.06332	0.998867	0.92543	0.844796	0.758998	0.670252	0.580909	0.493369	0.409992	0.332983	0.264313	0.20569	0.158574	0.124216	0.103694	0.0979075	0.107517	0.132821	0.173565	0.228736	0.296399	0.373657	0.456744	0.541245	0.622372	0.695257	0.755223	0.798019	0.820022	0.81843	0.791439	0.738408	0.659986	0.55818	0.436336	0.299009	0.151726	0.000680257	-0.147641	-0.286818	-0.410852	-0.514465	-0.593377	-0.644514	-0.666172	-0.658107	-0.621547	-0.559107	-0.474611
0.672	1.1241	1.06007	0.986748	0.906043	0.820149	0.731471	0.642529	0.555851	0.473851	0.398708	0.332282	0.276098	0.231383	0.199135	0.180191	0.175249	0.184839	0.209215	0.248169	0.300819	0.365415	0.439271	0.518832	0.599862	0.677706	0.747578	0.804827	0.845193	0.86502	0.861475	0.832736	0.778167	0.698449	0.595649	0.473182	0.335672	0.188699	0.0384667	-0.108565	-0.246063	-0.368159	-0.469755	-0.546776	-0.596372	-0.617054	-0.608769	-0.572891	-0.512131	-0.43035
0.676	1.20194	1.13772	1.06389	0.982494	0.895949	0.806889	0.718044	0.632098	0.551536	0.478515	0.414771	0.361619	0.320014	0.29065	0.274068	0.270709	0.28092	0.304867	0.342365	0.392643	0.454138	0.52439	0.600074	0.677158	0.751147	0.817353	0.871176	0.908359	0.925234	0.918953	0.887699	0.830863	0.749189	0.644827	0.521293	0.383302	0.236502	0.0871253	-0.0584016	-0.193838	-0.313473	-0.412422	-0.486866	-0.534227	-0.553292	-0.544252	-0.50868	-0.449419	-0.370393
0.68	1.29624	1.23129	1.15639	1.0738	0.986194	0.896464	0.807592	0.722441	0.643582	0.573141	0.512711	0.463362	0.425725	0.400137	0.386779	0.385772	0.397227	0.421179	0.457437	0.505335	0.563505	0.629734	0.700963	0.773401	0.84275	0.904457	0.953998	0.987148	1.00025	0.990459	0.955988	0.896279	0.81216	0.705888	0.581095	0.442606	0.296144	0.147968	0.00446174	-0.128248	-0.244643	-0.340095	-0.411095	-0.455403	-0.47214	-0.461803	-0.426212	-0.36838	-0.292311
0.684	1.41012	1.34373	1.26712	1.18279	1.09369	1.00304	0.914095	0.829923	0.75318	0.685951	0.629657	0.585078	0.552471	0.531748	0.522657	0.524935	0.538386	0.562867	0.59814	0.643633	0.698178	0.759836	0.825852	0.892728	0.956409	1.01253	1.05668	1.08471	1.093	1.07877	1.04027	0.977036	0.889996	0.78154	0.655432	0.51661	0.370873	0.224492	0.0837905	-0.0452541	-0.157356	-0.248203	-0.314657	-0.354886	-0.368415	-0.356113	-0.320097	-0.26359	-0.190698
0.688	1.53623	1.46797	1.3893	1.30298	1.21231	1.12084	1.03213	0.949435	0.875503	0.812357	0.761214	0.722519	0.696099	0.681378	0.677608	0.684069	0.700203	0.725635	0.760053	0.802962	0.853409	0.909764	0.969623	1.02984	1.08667	1.13598	1.17356	1.19537	1.1979	1.17843	1.13532	1.0682	0.978137	0.86766	0.740663	0.602187	0.458087	0.314615	0.177992	0.0539953	-0.0523821	-0.137207	-0.197789	-0.232775	-0.242167	-0.227262	-0.190527	-0.135416	-0.0661467
0.692	1.66836	1.59796	1.51713	1.42893	1.33698	1.24518	1.15738	1.07702	1.00691	0.948982	0.904195	0.872621	0.853605	0.846026	0.848583	0.860044	0.879432	0.906098	0.939622	0.979584	1.02526	1.07536	1.12789	1.18013	1.22873	1.26988	1.29961	1.3141	1.30998	1.28466	1.23663	1.16567	1.07298	0.96121	0.834364	0.69755	0.556623	0.417761	0.287013	0.169891	0.0710222	-0.00611238	-0.0593388	-0.0878518	-0.0921875	-0.0741193	-0.0364897	0.017002	0.0820399
0.696	1.79577	1.7233	1.64062	1.55107	1.4586	1.36743	1.28164	1.20483	1.1398	1.08835	1.05117	1.02788	1.01734	1.01784	1.02749	1.04451	1.06749	1.09545	1.12786	1.16436	1.20447	1.24727	1.29125	1.33418	1.37317	1.40484	1.42556	1.43179	1.42038	1.38896	1.33616	1.26193	1.16758	1.05588	0.93088	0.79768	0.662056	0.530021	0.407368	0.299257	0.209872	0.142174	0.0977618	0.076846	0.0783234	0.0999266	0.138436	0.189924	0.250007
0.7	1.90581	1.8318	1.74811	1.65831	1.56664	1.47755	1.39529	1.32353	1.26501	1.22133	1.19284	1.17875	1.17738	1.18645	1.20348	1.22617	1.25264	1.28162	1.31243	1.34477	1.37842	1.41288	1.44714	1.47953	1.50772	1.52883	1.53968	1.53708	1.5182	1.48091	1.42405	1.34771	1.25333	1.1437	1.02285	0.895766	0.76804	0.645401	0.53328	0.436391	0.358402	0.301698	0.26727	0.254721	0.262388	0.287533	0.326598	0.375475	0.429775
0.704	1.98699	1.91221	1.82861	1.73995	1.65063	1.56524	1.48807	1.42276	1.37191	1.33686	1.31762	1.31299	1.32078	1.33822	1.36232	1.39026	1.41977	1.4493	1.47803	1.50572	1.53238	1.55791	1.58183	1.60307	1.61989	1.63	1.63072	1.61931	1.59332	1.55092	1.4912	1.41438	1.32196	1.2167	1.10251	0.984126	0.866829	0.755946	0.656435	0.572488	0.507209	0.46239	0.43843	0.43437	0.44805	0.476339	0.515424	0.561103	0.609058
0.708	2.03107	1.95647	1.87417	1.78803	1.70252	1.62221	1.55136	1.49346	1.45089	1.42471	1.41461	1.41899	1.43527	1.46023	1.49048	1.52281	1.5546	1.58407	1.6103	1.63308	1.65265	1.66928	1.683	1.69329	1.69905	1.69857	1.68972	1.67026	1.63814	1.59187	1.53075	1.45516	1.36658	1.26769	1.16215	1.05439	0.949259	0.85159	0.765809	0.695546	0.643333	0.610402	0.596617	0.600539	0.619608	0.650407	0.688968	0.731082	0.772574
0.712	2.04055	1.96703	1.8871	1.80465	1.7241	1.6499	1.58616	1.53611	1.50188	1.48423	1.48254	1.49489	1.51838	1.5495	1.58453	1.62001	1.65309	1.6818	1.70515	1.72299	1.73571	1.74394	1.74812	1.74831	1.74395	1.73391	1.71662	1.69033	1.65341	1.60469	1.54371	1.47091	1.38776	1.29675	1.20125	1.10526	1.01314	0.929185	0.857248	0.800398	0.760632	0.738685	0.733985	0.744731	0.768095	0.800497	0.837928	0.876264	0.911533
0.716	2.0231	1.95132	1.87452	1.79651	1.72158	1.65398	1.59755	1.55525	1.52889	1.51894	1.52449	1.5434	1.57254	1.6082	1.64651	1.68384	1.7172	1.74453	1.7648	1.77787	1.78432	1.78502	1.78079	1.77215	1.75905	1.74089	1.71661	1.68493	1.64462	1.59482	1.53524	1.46639	1.38967	1.30732	1.22236	1.13836	1.05913	0.988406	0.929482	0.884902	0.856189	0.843678	0.846472	0.862537	0.888905	0.921959	0.957751	0.992314	1.02192
0.72	1.98831	1.9187	1.84545	1.77224	1.70315	1.64218	1.59284	1.55777	1.53846	1.5351	1.54655	1.57049	1.60368	1.64232	1.68247	1.72045	1.75322	1.7787	1.79582	1.8045	1.80542	1.79965	1.78832	1.7723	1.752	1.72725	1.69747	1.66179	1.61936	1.56956	1.51228	1.44806	1.37817	1.30461	1.23002	1.15749	1.09031	1.03166	0.984326	0.950371	0.930923	0.92601	0.934523	0.954312	0.982389	1.0152	1.04895	1.07987	1.10451
0.724	1.94403	1.87696	1.80757	1.73939	1.67622	1.62175	1.57915	1.5507	1.53758	1.53972	1.55579	1.58335	1.61911	1.65929	1.69996	1.73749	1.76888	1.79205	1.80595	1.81055	1.80659	1.79529	1.77801	1.75592	1.72977	1.6998	1.66582	1.62732	1.58379	1.53484	1.4805	1.42129	1.35835	1.29342	1.22874	1.16694	1.11077	1.06291	1.02564	1.00062	0.988643	0.989515	1.00201	1.02398	1.05249	1.08417	1.11541	1.14272	1.16294
0.728	1.89785	1.83324	1.7675	1.70399	1.64624	1.59761	1.56092	1.53811	1.53006	1.53648	1.55589	1.58579	1.6229	1.6635	1.70376	1.74014	1.76973	1.7905	1.80143	1.80251	1.79455	1.77885	1.75693	1.73018	1.69961	1.66579	1.62884	1.58859	1.54476	1.4972	1.446	1.39169	1.33524	1.27814	1.22226	1.16979	1.12302	1.08415	1.05504	1.03701	1.03061	1.03551	1.05045	1.07334	1.1014	1.13145	1.16016	1.18428	1.20093
0.732	1.8531	1.79096	1.72877	1.6697	1.61699	1.57368	1.54224	1.52428	1.52041	1.53012	1.55184	1.58303	1.62049	1.6606	1.69966	1.7343	1.7617	1.77992	1.78802	1.78598	1.77464	1.75537	1.72979	1.69942	1.66551	1.62886	1.58987	1.54862	1.50508	1.45925	1.41129	1.36169	1.3113	1.26133	1.2133	1.16901	1.13029	1.09894	1.07644	1.06383	1.06147	1.06895	1.08503	1.10775	1.13455	1.16247	1.18847	1.20958	1.22318
0.736	1.81185	1.75217	1.69341	1.63852	1.59047	1.55197	1.52515	1.51132	1.51083	1.523	1.54616	1.57782	1.61483	1.65373	1.69101	1.72345	1.74841	1.76403	1.76944	1.76464	1.75047	1.72833	1.69988	1.66677	1.63037	1.5917	1.55137	1.5097	1.46683	1.4229	1.37814	1.33299	1.28814	1.24457	1.20348	1.16628	1.13441	1.10928	1.09206	1.08354	1.08392	1.09278	1.10896	1.13064	1.15551	1.1809	1.20404	1.22226	1.23319
0.74	1.77447	1.71727	1.66184	1.61093	1.56722	1.5331	1.51039	1.5001	1.50235	1.51631	1.54027	1.57176	1.60775	1.64495	1.68005	1.71002	1.73239	1.74543	1.7483	1.74104	1.72448	1.70001	1.66931	1.63409	1.59583	1.55571	1.51453	1.47278	1.43079	1.38879	1.34708	1.30604	1.26624	1.22841	1.19346	1.16244	1.13645	1.11653	1.10356	1.09811	1.10029	1.10966	1.12517	1.14518	1.16764	1.19017	1.21031	1.22569	1.23416
0.744	1.74215	1.68744	1.63524	1.58807	1.54835	1.51817	1.49902	1.49166	1.49601	1.51111	1.53522	1.56593	1.60036	1.6354	1.66796	1.69525	1.71494	1.72546	1.72601	1.71665	1.69817	1.67194	1.63962	1.60292	1.56343	1.5224	1.4808	1.43928	1.3983	1.35821	1.31933	1.282	1.24666	1.21385	1.1842	1.15843	1.1373	1.12155	1.1118	1.10843	1.11148	1.12052	1.13462	1.15236	1.17194	1.19131	1.2083	1.22084	1.22703
0.748	1.71446	1.66216	1.613	1.56929	1.5332	1.50652	1.49046	1.48555	1.4915	1.50728	1.53112	1.5607	1.59328	1.62596	1.65587	1.68041	1.69748	1.70559	1.70402	1.69284	1.67281	1.64522	1.6117	1.57398	1.53365	1.49208	1.45033	1.40921	1.36928	1.331	1.29469	1.26068	1.22928	1.20084	1.17575	1.15444	1.13737	1.12499	1.11771	1.11573	1.11904	1.12723	1.1395	1.15465	1.17116	1.18727	1.20113	1.21092	1.215
0.752	1.69076	1.64089	1.59469	1.55428	1.52155	1.49803	1.48469	1.48181	1.48896	1.50503	1.52827	1.55642	1.58692	1.61707	1.64423	1.66603	1.68051	1.68635	1.68287	1.67013	1.64884	1.62024	1.58589	1.54748	1.50664	1.46479	1.42308	1.38244	1.34354	1.3069	1.2729	1.24182	1.21388	1.18925	1.1681	1.15059	1.13692	1.12729	1.12188	1.12077	1.12386	1.1308	1.14093	1.15325	1.1665	1.17922	1.18986	1.19689	1.19888
0.756	1.67061	1.62318	1.57987	1.54257	1.51297	1.49232	1.48136	1.48016	1.48819	1.50424	1.5266	1.55312	1.58139	1.60894	1.63333	1.65242	1.66444	1.66816	1.66297	1.64893	1.62667	1.59735	1.56248	1.52368	1.48257	1.44062	1.39907	1.35893	1.32098	1.28581	1.25383	1.22529	1.20034	1.17898	1.1612	1.14693	1.13611	1.1287	1.12469	1.12403	1.12657	1.13201	1.13978	1.14911	1.159	1.16827	1.17565	1.1799	1.1798
0.76	1.65319	1.6082	1.5677	1.53337	1.50668	1.48864	1.47978	1.48	1.48863	1.50446	1.52578	1.55057	1.57659	1.60156	1.62328	1.63979	1.64951	1.65132	1.64466	1.62955	1.60657	1.57679	1.54161	1.50262	1.46141	1.41947	1.3781	1.33842	1.30128	1.26736	1.23709	1.21072	1.1883	1.16975	1.15485	1.14333	1.13491	1.12933	1.1264	1.12595	1.12778	1.13159	1.13696	1.14329	1.14981	1.15564	1.15978	1.16123	1.15902
0.764	1.63882	1.59627	1.55848	1.52696	1.50295	1.48726	1.48021	1.48157	1.49056	1.50594	1.52607	1.54903	1.57276	1.59518	1.61431	1.6284	1.63601	1.63614	1.62824	1.61233	1.58891	1.55894	1.52372	1.48476	1.44362	1.4018	1.36066	1.32138	1.28492	1.25199	1.2231	1.19848	1.17814	1.16187	1.14933	1.14004	1.13353	1.12935	1.12715	1.12663	1.12753	1.1296	1.1325	1.13582	1.139	1.14141	1.14233	1.14101	1.13667
0.768	1.62678	1.58661	1.55141	1.52252	1.50098	1.4874	1.48193	1.4842	1.49336	1.50816	1.52703	1.54816	1.56966	1.58964	1.60634	1.61818	1.62388	1.62253	1.61363	1.59713	1.57347	1.54349	1.5084	1.46961	1.42864	1.387	1.34608	1.30714	1.2712	1.23907	1.21128	1.18807	1.16941	1.15502	1.1444	1.13695	1.132	1.12893	1.12722	1.12648	1.1264	1.12672	1.12721	1.12759	1.12753	1.12663	1.12441	1.12036	1.11392
0.772	1.61662	1.5788	1.54609	1.51969	1.50044	1.48877	1.48467	1.48767	1.49685	1.51099	1.52855	1.54787	1.56722	1.5849	1.59934	1.60914	1.61317	1.61057	1.60088	1.58401	1.56031	1.53051	1.49569	1.45719	1.41647	1.37502	1.33429	1.29559	1.26002	1.22845	1.20146	1.17931	1.16196	1.14904	1.13997	1.13398	1.13027	1.12806	1.12669	1.12563	1.12454	1.12316	1.12133	1.11891	1.11574	1.11164	1.10637	1.09963	1.09107
0.776	1.60804	1.57252	1.54222	1.51816	1.50102	1.49107	1.48817	1.49174	1.50084	1.51424	1.5305	1.54807	1.56538	1.58092	1.5933	1.60128	1.60386	1.60025	1.59	1.57297	1.54942	1.51995	1.48554	1.44742	1.407	1.36576	1.32516	1.28658	1.2512	1.21996	1.19349	1.17208	1.15567	1.14386	1.13597	1.13112	1.12838	1.12681	1.12563	1.12421	1.12214	1.11915	1.11513	1.11006	1.10394	1.09679	1.08858	1.07921	1.06853
0.78	1.60057	1.56727	1.53926	1.5174	1.50221	1.49383	1.49198	1.49601	1.50497	1.51763	1.53264	1.54857	1.564	1.57761	1.58815	1.59457	1.59594	1.59157	1.58097	1.56398	1.54073	1.51173	1.47782	1.44014	1.40003	1.35896	1.31842	1.27984	1.24447	1.21333	1.18711	1.16613	1.15034	1.1393	1.13228	1.1283	1.1263	1.12523	1.12416	1.12238	1.11938	1.11492	1.10889	1.10138	1.09252	1.0825	1.07149	1.05959	1.04682
0.784	1.5944	1.56323	1.53738	1.51756	1.50417	1.49719	1.49626	1.50067	1.50943	1.52136	1.53519	1.5496	1.56333	1.57521	1.58417	1.58927	1.5897	1.5848	1.5741	1.55733	1.53456	1.50616	1.47285	1.43566	1.39587	1.35493	1.31436	1.27564	1.24009	1.2088	1.18252	1.16165	1.14613	1.13552	1.12904	1.12562	1.12412	1.12335	1.12229	1.12012	1.11627	1.11044	1.10258	1.09283	1.08143	1.06875	1.0551	1.04078	1.02598
0.788	1.58917	1.56006	1.53624	1.51834	1.5066	1.5009	1.50077	1.50546	1.51398	1.52519	1.53788	1.55088	1.56306	1.5734	1.58098	1.58499	1.58469	1.57947	1.56883	1.55246	1.53031	1.50261	1.46997	1.43331	1.39385	1.35302	1.31236	1.27338	1.2375	1.20587	1.17933	1.1583	1.14278	1.13233	1.12612	1.12304	1.12184	1.12125	1.12014	1.11758	1.11294	1.10588	1.09635	1.08454	1.07081	1.05563	1.0395	1.02286	1.00608
0.792	1.58462	1.55747	1.53559	1.51948	1.50927	1.50472	1.50531	1.51024	1.51851	1.52904	1.5407	1.55243	1.56323	1.57225	1.57868	1.58182	1.58103	1.57571	1.56534	1.54953	1.52812	1.50123	1.46932	1.43321	1.39408	1.3533	1.31244	1.27308	1.23668	1.2045	1.17745	1.15601	1.14022	1.12965	1.12345	1.12049	1.11942	1.11891	1.11769	1.11477	1.10943	1.10129	1.09028	1.07663	1.06078	1.04331	1.02485	1.00601	0.987316
0.796	1.58059	1.55532	1.53527	1.52083	1.51203	1.50856	1.5098	1.51494	1.52298	1.53288	1.54362	1.55422	1.56385	1.57175	1.57726	1.57978	1.57873	1.57352	1.5636	1.54852	1.52798	1.50198	1.47085	1.43532	1.39647	1.35568	1.31453	1.27463	1.23754	1.2046	1.17679	1.15469	1.13836	1.12742	1.12101	1.11796	1.11687	1.11632	1.11498	1.11173	1.10578	1.09669	1.08439	1.06911	1.05134	1.03178	1.01117	0.990255	0.969712
0.8	1.57682	1.55332	1.535	1.52214	1.51469	1.51222	1.5141	1.51945	1.52731	1.53669	1.54663	1.55629	1.56493	1.57193	1.57676	1.5789	1.5778	1.57292	1.56364	1.54942	1.52987	1.50483	1.47452	1.43955	1.40094	1.36005	1.31846	1.27786	1.23989	1.20597	1.17718	1.15416	1.13707	1.12552	1.1187	1.11539	1.11416	1.11351	1.11201	1.10848	1.10201	1.09213	1.0787	1.06198	1.0425	1.02102	0.998411	0.975549	0.953242
0.804	1.57327	1.55144	1.53474	1.52339	1.51721	1.51573	1.51824	1.52386	1.53164	1.54063	1.54996	1.55889	1.56679	1.57318	1.5776	1.57963	1.57876	1.57444	1.56601	1.55284	1.5344	1.5104	1.48092	1.44648	1.40801	1.36687	1.32466	1.28313	1.24402	1.20883	1.17876	1.15454	1.13638	1.12397	1.1165	1.11276	1.11126	1.11043	1.10877	1.10499	1.09812	1.08758	1.07321	1.05524	1.03425	1.01104	0.986596	0.961909	0.937924
0.808	1.56983	1.54961	1.53448	1.52456	1.51962	1.5191	1.52224	1.52816	1.53592	1.54462	1.55346	1.56181	1.56916	1.57512	1.57935	1.58149	1.58108	1.57753	1.57015	1.55818	1.54098	1.51811	1.48951	1.45559	1.41722	1.37572	1.33275	1.29012	1.24964	1.21295	1.18135	1.15566	1.1362	1.1227	1.11437	1.11002	1.10811	1.10704	1.1052	1.10121	1.094	1.08292	1.06775	1.0487	1.02634	1.00156	0.975406	0.94899	0.92339
0.812	1.56615	1.54746	1.53385	1.52535	1.52163	1.5221	1.52595	1.53226	1.54013	1.5487	1.55725	1.56525	1.57228	1.57808	1.58239	1.58492	1.58523	1.58272	1.57661	1.56605	1.55024	1.52859	1.5009	1.46745	1.42907	1.38706	1.3431	1.29908	1.25694	1.21843	1.18496	1.15749	1.13642	1.12156	1.11216	1.10702	1.10461	1.10322	1.1012	1.09705	1.08961	1.07812	1.06231	1.04233	1.01877	0.992553	0.964804	0.93675	0.909595
0.816	1.5619	1.54471	1.5326	1.52552	1.52308	1.52462	1.52928	1.53613	1.54429	1.55293	1.56143	1.56933	1.57633	1.58226	1.58697	1.59021	1.59156	1.59039	1.58583	1.57692	1.56268	1.54237	1.51562	1.4826	1.44406	1.4013	1.35605	1.3103	1.2661	1.22536	1.18962	1.15999	1.13696	1.12044	1.10972	1.10361	1.10056	1.09882	1.09662	1.09237	1.08479	1.07303	1.05671	1.03595	1.01133	0.983793	0.954544	0.924918	0.896249
0.82	1.55665	1.54096	1.53037	1.52478	1.52373	1.52649	1.53215	1.53977	1.54846	1.55745	1.56619	1.5743	1.5816	1.58803	1.5935	1.59784	1.60062	1.60118	1.59854	1.59158	1.57915	1.56032	1.53454	1.50187	1.46297	1.41915	1.3722	1.32423	1.27745	1.23393	1.19539	1.16309	1.13766	1.1191	1.10677	1.09949	1.09568	1.09352	1.09116	1.08689	1.07928	1.06738	1.05069	1.02928	1.0037	0.974917	0.944215	0.91304	0.882865
0.824	1.54929	1.53513	1.52618	1.52227	1.52286	1.52714	1.53416	1.54294	1.55258	1.56236	1.57179	1.58058	1.58868	1.5961	1.60288	1.60887	1.61365	1.61649	1.61629	1.61174	1.60147	1.58431	1.55954	1.52705	1.48745	1.44204	1.39273	1.34178	1.29159	1.24445	1.20231	1.16661	1.13815	1.11703	1.1027	1.094	1.0893	1.08671	1.08425	1.08006	1.07258	1.06068	1.04376	1.0218	0.995309	0.965295	0.933114	0.900339	0.868602
0.828	1.53889	1.52638	1.51926	1.51729	1.51985	1.52604	1.53485	1.54523	1.55631	1.56737	1.57799	1.58801	1.59746	1.6065	1.61524	1.62357	1.63109	1.63696	1.63991	1.6384	1.6308	1.61566	1.59202	1.55959	1.5189	1.47131	1.41883	1.36394	1.30929	1.25745	1.21064	1.17056	1.1382	1.11381	1.09693	1.08641	1.0806	1.07749	1.07497	1.071	1.06382	1.05211	1.03512	1.01273	0.985394	0.954147	0.920432	0.885964	0.852559
0.832	1.52212	1.51154	1.50664	1.50714	1.51231	1.52115	1.53253	1.54537	1.55873	1.57194	1.58464	1.59678	1.60853	1.62018	1.63194	1.64377	1.65523	1.66533	1.6726	1.67519	1.67109	1.65851	1.63615	1.60353	1.56111	1.51027	1.45323	1.39275	1.33185	1.2735	1.22027	1.17419	1.13653	1.10775	1.08747	1.07458	1.06735	1.06366	1.06119	1.05766	1.05104	1.03979	1.02295	1.00023	0.972059	0.939471	0.904027	0.867624	0.832311
0.836	1.49179	1.48368	1.48179	1.48575	1.49472	1.50753	1.52292	1.53967	1.55681	1.57366	1.58994	1.60573	1.62138	1.63733	1.65395	1.67125	1.68871	1.70517	1.71882	1.72736	1.72825	1.71919	1.69846	1.66527	1.61998	1.56407	1.50007	1.43118	1.36096	1.29294	1.23025	1.17539	1.13004	1.09491	1.06979	1.05358	1.04446	1.04009	1.03787	1.03516	1.02959	1.01924	1.00286	0.979974	0.9509	0.916721	0.879149	0.840333	0.802651
0.84	1.4274	1.42303	1.42583	1.43533	1.45051	1.46996	1.49215	1.51569	1.53947	1.5628	1.58551	1.60785	1.63041	1.6539	1.67886	1.70539	1.73287	1.75982	1.78389	1.80203	1.8109	1.80738	1.78905	1.75467	1.70447	1.64014	1.56466	1.48201	1.39661	1.31292	1.23497	1.16604	1.10842	1.06325	1.03054	1.00922	0.9973	0.9921	0.99054	0.989436	0.985816	0.977216	0.961921	0.939129	0.909025	0.872751	0.832261	0.790106	0.749174
0.844	1.25003	1.25252	1.264	1.2839	1.31086	1.34302	1.37842	1.41527	1.45224	1.48859	1.52426	1.55982	1.59626	1.63472	1.67608	1.72054	1.76728	1.81421	1.85798	1.89423	1.91812	1.925	1.91125	1.87482	1.81568	1.73592	1.63945	1.53162	1.41849	1.30622	1.2005	1.10602	1.02619	0.962961	0.916736	0.886478	0.869885	0.863665	0.863885	0.866351	0.867032	0.862456	0.85007	0.828492	0.797647	0.75877	0.714244	0.667326	0.621807
0.848	0.619721	0.636638	0.665372	0.705179	0.754221	0.809985	0.869797	0.931292	0.992776	1.05345	1.11351	1.17403	1.23671	1.30341	1.37555	1.45353	1.53616	1.62038	1.70113	1.77182	1.82505	1.85365	1.85184	1.81618	1.74617	1.64442	1.51638	1.36959	1.21281	1.05505	0.90471	0.768899	0.652981	0.56029	0.492042	0.44741	0.423737	0.416872	0.42161	0.432196	0.442895	0.448586	0.445282	0.430556	0.40379	0.366237	0.32085	0.271916	0.224599
0.852	-0.734184	-0.704706	-0.665405	-0.616825	-0.560504	-0.498597	-0.433396	-0.366889	-0.300426	-0.234517	-0.168757	-0.101917	-0.0322168	0.0422367	0.122896	0.210197	0.303057	0.398534	0.491789	0.576427	0.645212	0.691071	0.708167	0.692831	0.644169	0.564251	0.45786	0.331857	0.194328	0.0536964	-0.0820742	-0.206096	-0.312993	-0.399156	-0.462846	-0.504153	-0.524853	-0.528159	-0.518378	-0.500498	-0.47969	-0.460774	-0.447705	-0.443149	-0.448188	-0.462208	-0.483002	-0.507064	-0.529986
0.856	-1.33728	-1.31104	-1.27977	-1.24369	-1.20354	-1.16046	-1.11566	-1.07017	-1.02464	-0.979254	-0.933644	-0.886984	-0.838136	-0.785914	-0.729413	-0.668345	-0.603344	-0.536171	-0.469738	-0.407925	-0.355147	-0.315773	-0.293473	-0.290661	-0.308115	-0.344849	-0.39824	-0.464395	-0.53864	-0.616048	-0.691889	-0.761992	-0.822992	-0.872475	-0.909049	-0.932337	-0.942928	-0.942272	-0.932519	-0.916321	-0.896565	-0.87607	-0.857278	-0.84199	-0.831156	-0.824773	-0.821914	-0.82087	-0.819352
0.86	-1.48812	-1.46564	-1.44054	-1.41283	-1.38289	-1.35132	-1.31877	-1.28578	-1.25268	-1.21951	-1.18596	-1.15149	-1.11533	-1.07671	-1.03507	-0.990192	-0.94249	-0.893068	-0.843775	-0.797082	-0.755825	-0.722832	-0.700525	-0.690557	-0.69357	-0.709098	-0.735642	-0.770882	-0.811983	-0.855914	-0.899722	-0.940753	-0.976794	-1.00616	-1.02776	-1.04105	-1.04611	-1.04353	-1.03437	-1.02007	-1.00229	-0.982772	-0.963079	-0.944475	-0.927755	-0.913163	-0.900382	-0.888604	-0.876639
0.864	-1.5373	-1.51724	-1.49576	-1.4728	-1.44851	-1.42322	-1.39729	-1.37104	-1.34462	-1.318	-1.29095	-1.26306	-1.2338	-1.20262	-1.16914	-1.13321	-1.09511	-1.05561	-1.01597	-0.97793	-0.943455	-0.914546	-0.892938	-0.879858	-0.875849	-0.880701	-0.893488	-0.912711	-0.936501	-0.962827	-0.989685	-1.01523	-1.03789	-1.05639	-1.0698	-1.07758	-1.07952	-1.0758	-1.06695	-1.05376	-1.03727	-1.01861	-0.998882	-0.97904	-0.959768	-0.941411	-0.923953	-0.907041	-0.890053
0.868	-1.5574	-1.53897	-1.5198	-1.49975	-1.47888	-1.45733	-1.43532	-1.41302	-1.39049	-1.36769	-1.34442	-1.32038	-1.29516	-1.26839	-1.23978	-1.20923	-1.17695	-1.14349	-1.1098	-1.07715	-1.04699	-1.02082	-0.999951	-0.985352	-0.977489	-0.976288	-0.981153	-0.99106	-1.00471	-1.02065	-1.03746	-1.05377	-1.06838	-1.08028	-1.08868	-1.09302	-1.09297	-1.08847	-1.07972	-1.06718	-1.05149	-1.03343	-1.01382	-0.99341	-0.97281	-0.952411	-0.932362	-0.912575	-0.892755
0.872	-1.56682	-1.54956	-1.53197	-1.51389	-1.49527	-1.47618	-1.45672	-1.43697	-1.41695	-1.3966	-1.37577	-1.35421	-1.33163	-1.30775	-1.28235	-1.25538	-1.227	-1.19762	-1.16798	-1.13902	-1.11189	-1.08772	-1.06756	-1.05218	-1.04199	-1.037	-1.03682	-1.04073	-1.04779	-1.05695	-1.06713	-1.07731	-1.08654	-1.09399	-1.09896	-1.10089	-1.0994	-1.09428	-1.08554	-1.0734	-1.05825	-1.04064	-1.02119	-1.00052	-0.979178	-0.957571	-0.935947	-0.914382	-0.892794
0.876	-1.57142	-1.55505	-1.53862	-1.52194	-1.50492	-1.48755	-1.46986	-1.45187	-1.43357	-1.41491	-1.39575	-1.3759	-1.35516	-1.3333	-1.31018	-1.28576	-1.26016	-1.23373	-1.20702	-1.18079	-1.15591	-1.13331	-1.11381	-1.09804	-1.08637	-1.07886	-1.07524	-1.07503	-1.07752	-1.08193	-1.08745	-1.09327	-1.09865	-1.10287	-1.10532	-1.10545	-1.10284	-1.0972	-1.08841	-1.07651	-1.06175	-1.04449	-1.02523	-1.00446	-0.982694	-0.960339	-0.937705	-0.914975	-0.892213
0.88	-1.57349	-1.55782	-1.54227	-1.52664	-1.5108	-1.4947	-1.47831	-1.4616	-1.44457	-1.42713	-1.40919	-1.39061	-1.37121	-1.35086	-1.32943	-1.30691	-1.28342	-1.25922	-1.23475	-1.21061	-1.1875	-1.16616	-1.14726	-1.13132	-1.11868	-1.10941	-1.10336	-1.10017	-1.09934	-1.10028	-1.10235	-1.10493	-1.10741	-1.10918	-1.10969	-1.10841	-1.1049	-1.09881	-1.08992	-1.07819	-1.06372	-1.04675	-1.02768	-1.00691	-0.984914	-0.962094	-0.938798	-0.915284	-0.891719
0.884	-1.57391	-1.5588	-1.54395	-1.52915	-1.51423	-1.49911	-1.4837	-1.46799	-1.45191	-1.43541	-1.41841	-1.40078	-1.38243	-1.36322	-1.34311	-1.32208	-1.30023	-1.27778	-1.25509	-1.23263	-1.21097	-1.19069	-1.17235	-1.1564	-1.14312	-1.13262	-1.1248	-1.11942	-1.1161	-1.11441	-1.11386	-1.11395	-1.11418	-1.11402	-1.11297	-1.11054	-1.10627	-1.09978	-1.09079	-1.07916	-1.06491	-1.04821	-1.02932	-1.00862	-0.98652	-0.96342	-0.939689	-0.915638	-0.891507
0.888	-1.57345	-1.55881	-1.54453	-1.53039	-1.5162	-1.50184	-1.48723	-1.47228	-1.45696	-1.44119	-1.42491	-1.40805	-1.39051	-1.37222	-1.35315	-1.33331	-1.31278	-1.29175	-1.2705	-1.24942	-1.22896	-1.2096	-1.1918	-1.17592	-1.16222	-1.15083	-1.14169	-1.13464	-1.12941	-1.12568	-1.12307	-1.12119	-1.11961	-1.11789	-1.11557	-1.11217	-1.10725	-1.10039	-1.09128	-1.07972	-1.06566	-1.04917	-1.03048	-1.00988	-0.987762	-0.964504	-0.940494	-0.916077	-0.891549
0.892	-1.57222	-1.55798	-1.54418	-1.53058	-1.51699	-1.50326	-1.48929	-1.47498	-1.46027	-1.44511	-1.42944	-1.4132	-1.39634	-1.37881	-1.36061	-1.34175	-1.32232	-1.30246	-1.28242	-1.2625	-1.24306	-1.22451	-1.2072	-1.19145	-1.1775	-1.16546	-1.15532	-1.14699	-1.14028	-1.13494	-1.13069	-1.12722	-1.12417	-1.12116	-1.11777	-1.11356	-1.10806	-1.10088	-1.09165	-1.08014	-1.06623	-1.04995	-1.03145	-1.01099	-0.988912	-0.965592	-0.94142	-0.916765	-0.891966
0.896	-1.57034	-1.55645	-1.54304	-1.5299	-1.51682	-1.50363	-1.4902	-1.47644	-1.46227	-1.44763	-1.43248	-1.41678	-1.4005	-1.38363	-1.36616	-1.34813	-1.32962	-1.31076	-1.29175	-1.27282	-1.25428	-1.23643	-1.2196	-1.20403	-1.18993	-1.17743	-1.16654	-1.15722	-1.14933	-1.14271	-1.13714	-1.13237	-1.12812	-1.12404	-1.11974	-1.11482	-1.10883	-1.10135	-1.09201	-1.08053	-1.06676	-1.05067	-1.03237	-1.01207	-0.990085	-0.966774	-0.942527	-0.917732	-0.892754
0.9	-1.56786	-1.55427	-1.54122	-1.52848	-1.51584	-1.50312	-1.49018	-1.47691	-1.46322	-1.44906	-1.43439	-1.41918	-1.40343	-1.38712	-1.3703	-1.35299	-1.33529	-1.31729	-1.29916	-1.28109	-1.26333	-1.24613	-1.22973	-1.21436	-1.20021	-1.18737	-1.17592	-1.16582	-1.157	-1.14935	-1.14271	-1.13688	-1.13162	-1.12664	-1.12158	-1.11606	-1.10963	-1.10188	-1.09244	-1.08099	-1.06734	-1.05144	-1.03334	-1.01322	-0.991363	-0.968114	-0.943857	-0.918992	-0.893909
0.904	-1.5648	-1.55147	-1.53872	-1.52634	-1.5141	-1.5018	-1.48931	-1.47649	-1.46325	-1.44953	-1.43531	-1.42055	-1.40528	-1.38949	-1.37324	-1.35658	-1.33957	-1.32233	-1.30497	-1.28767	-1.2706	-1.25398	-1.238	-1.22286	-1.20872	-1.19567	-1.1838	-1.17311	-1.16357	-1.1551	-1.14759	-1.14089	-1.1348	-1.12907	-1.12336	-1.1173	-1.11049	-1.10251	-1.09296	-1.08154	-1.06802	-1.05229	-1.0344	-1.01448	-0.992785	-0.969642	-0.94543	-0.920555	-0.895423
0.908	-1.56126	-1.54817	-1.5357	-1.52364	-1.51175	-1.49986	-1.48778	-1.47538	-1.46257	-1.44928	-1.43548	-1.42116	-1.40633	-1.39103	-1.3753	-1.35921	-1.34283	-1.32625	-1.30958	-1.29295	-1.27652	-1.26043	-1.24485	-1.22995	-1.21586	-1.20269	-1.19052	-1.17938	-1.16927	-1.16014	-1.15193	-1.14452	-1.13773	-1.13135	-1.12508	-1.11857	-1.11142	-1.10323	-1.09359	-1.0822	-1.06879	-1.05325	-1.03556	-1.01585	-0.99434	-0.971335	-0.947209	-0.922369	-0.897232
0.912	-1.55713	-1.54426	-1.53204	-1.52027	-1.50873	-1.49721	-1.48553	-1.47355	-1.46117	-1.44831	-1.43494	-1.42105	-1.40666	-1.39182	-1.37659	-1.36102	-1.34521	-1.32923	-1.31318	-1.29716	-1.28129	-1.26569	-1.2505	-1.23584	-1.22185	-1.20863	-1.19626	-1.18479	-1.17424	-1.16461	-1.15583	-1.14784	-1.14049	-1.13357	-1.12682	-1.11992	-1.11247	-1.1041	-1.09439	-1.08302	-1.06974	-1.05437	-1.03691	-1.01742	-0.996114	-0.973277	-0.949272	-0.924505	-0.8994
0.916	-1.55236	-1.53969	-1.52771	-1.51622	-1.50501	-1.49386	-1.48259	-1.47104	-1.4591	-1.44668	-1.43375	-1.4203	-1.40636	-1.39198	-1.37721	-1.36215	-1.34686	-1.33142	-1.31593	-1.30046	-1.2851	-1.26996	-1.25513	-1.24073	-1.22687	-1.21365	-1.20116	-1.18947	-1.17861	-1.16858	-1.15938	-1.15093	-1.14311	-1.13575	-1.12861	-1.12137	-1.11368	-1.10514	-1.09538	-1.08406	-1.07089	-1.05571	-1.03847	-1.01922	-0.998136	-0.975491	-0.951637	-0.926975	-0.901934
0.92	-1.54691	-1.53442	-1.52267	-1.51146	-1.50058	-1.48981	-1.47896	-1.46786	-1.45638	-1.44444	-1.43198	-1.41899	-1.40551	-1.39159	-1.3773	-1.36271	-1.34791	-1.33298	-1.318	-1.30303	-1.28815	-1.27342	-1.25894	-1.2448	-1.2311	-1.21793	-1.20539	-1.19355	-1.18247	-1.17216	-1.16263	-1.15382	-1.14564	-1.13793	-1.13046	-1.12294	-1.11504	-1.10638	-1.09659	-1.08532	-1.07228	-1.0573	-1.04028	-1.02128	-1.00043	-0.977999	-0.954315	-0.929781	-0.904824
0.924	-1.5407	-1.52839	-1.51685	-1.50591	-1.49537	-1.48499	-1.47458	-1.46396	-1.45297	-1.44153	-1.42957	-1.41708	-1.40408	-1.39063	-1.3768	-1.36268	-1.34835	-1.33389	-1.31938	-1.30487	-1.29042	-1.27609	-1.26195	-1.24807	-1.23455	-1.22148	-1.20896	-1.19707	-1.18586	-1.17538	-1.16563	-1.15657	-1.14812	-1.14013	-1.1324	-1.12466	-1.1166	-1.10784	-1.09803	-1.08682	-1.07393	-1.05914	-1.04237	-1.02363	-1.00304	-0.980838	-0.957352	-0.93297	-0.908123
0.928	-1.53367	-1.52153	-1.5102	-1.49954	-1.48934	-1.47937	-1.46943	-1.45932	-1.44887	-1.43797	-1.42656	-1.4146	-1.40212	-1.38916	-1.37581	-1.36215	-1.34827	-1.33426	-1.32019	-1.3061	-1.29206	-1.2781	-1.26428	-1.25067	-1.23735	-1.22442	-1.21198	-1.20011	-1.18887	-1.17831	-1.16843	-1.15921	-1.15057	-1.14238	-1.13446	-1.12655	-1.11836	-1.10954	-1.09973	-1.0886	-1.07586	-1.06129	-1.04477	-1.0263	-1.00598	-0.984033	-0.960763	-0.936554	-0.911834
0.932	-1.52572	-1.51374	-1.50263	-1.49226	-1.48242	-1.47289	-1.46346	-1.4539	-1.44404	-1.43375	-1.42293	-1.41155	-1.39963	-1.38719	-1.37434	-1.36114	-1.34771	-1.33413	-1.32046	-1.30677	-1.2931	-1.27949	-1.26598	-1.25264	-1.23955	-1.2268	-1.21449	-1.20271	-1.19151	-1.18096	-1.17104	-1.16175	-1.15301	-1.1447	-1.13665	-1.12863	-1.12035	-1.11149	-1.10172	-1.09069	-1.07811	-1.06376	-1.04751	-1.02933	-1.0093	-0.987621	-0.964586	-0.940568	-0.915991
0.936	-1.51675	-1.50494	-1.49405	-1.48398	-1.47452	-1.46548	-1.45659	-1.44764	-1.43843	-1.4288	-1.41865	-1.40791	-1.39659	-1.38472	-1.37238	-1.35966	-1.34668	-1.33351	-1.32023	-1.30692	-1.2936	-1.28031	-1.26711	-1.25404	-1.2412	-1.22866	-1.21653	-1.2049	-1.19383	-1.18336	-1.17351	-1.16423	-1.15547	-1.14711	-1.13899	-1.13091	-1.12259	-1.11373	-1.10401	-1.0931	-1.08071	-1.06661	-1.05064	-1.03276	-1.01303	-0.991639	-0.968855	-0.945044	-0.920624
0.94	-1.50668	-1.49504	-1.48438	-1.47462	-1.46559	-1.45706	-1.44878	-1.44051	-1.43202	-1.42313	-1.41371	-1.40368	-1.39302	-1.38176	-1.36998	-1.35776	-1.34523	-1.33247	-1.31958	-1.30661	-1.29363	-1.28066	-1.26775	-1.25496	-1.24237	-1.23008	-1.21818	-1.20676	-1.19588	-1.18558	-1.17585	-1.16667	-1.15797	-1.14963	-1.14151	-1.13341	-1.12509	-1.11627	-1.10663	-1.09587	-1.08368	-1.06984	-1.05417	-1.03661	-1.0172	-0.996111	-0.973594	-0.950002	-0.925748
0.944	-1.49534	-1.48387	-1.47345	-1.46403	-1.45545	-1.44749	-1.43988	-1.43235	-1.42466	-1.41659	-1.40799	-1.39874	-1.38881	-1.37822	-1.36702	-1.35533	-1.34325	-1.3309	-1.31837	-1.30575	-1.29307	-1.2804	-1.26778	-1.25527	-1.24297	-1.23096	-1.21934	-1.20821	-1.19761	-1.18756	-1.17807	-1.16908	-1.16051	-1.15227	-1.14422	-1.13617	-1.1279	-1.11915	-1.10963	-1.09903	-1.08707	-1.07351	-1.05816	-1.04094	-1.02188	-1.00111	-0.978878	-0.955524	-0.931453
0.948	-1.48261	-1.4713	-1.46114	-1.45209	-1.444	-1.43666	-1.42979	-1.4231	-1.41629	-1.40914	-1.40144	-1.39306	-1.38394	-1.37408	-1.36353	-1.35239	-1.34079	-1.32885	-1.31668	-1.30437	-1.29199	-1.27961	-1.26727	-1.25506	-1.24305	-1.23137	-1.22009	-1.2093	-1.19906	-1.18936	-1.18019	-1.17147	-1.16313	-1.15507	-1.14714	-1.1392	-1.13102	-1.12239	-1.11301	-1.10262	-1.09091	-1.07765	-1.06265	-1.04579	-1.0271	-1.00667	-0.984745	-0.961646	-0.937769
0.952	-1.46831	-1.45719	-1.4473	-1.43865	-1.43111	-1.42446	-1.41841	-1.41263	-1.40682	-1.40069	-1.394	-1.38659	-1.37837	-1.3693	-1.35945	-1.34891	-1.33781	-1.32628	-1.31447	-1.30247	-1.29038	-1.27827	-1.26621	-1.2543	-1.24262	-1.23129	-1.2204	-1.21004	-1.20023	-1.19097	-1.1822	-1.17386	-1.16584	-1.15803	-1.1503	-1.14252	-1.1345	-1.12602	-1.11683	-1.10666	-1.09524	-1.08231	-1.06767	-1.05121	-1.0329	-1.01284	-0.991243	-0.968415	-0.944745
0.956	-1.45228	-1.44136	-1.43176	-1.42354	-1.4166	-1.41072	-1.40558	-1.40083	-1.39613	-1.39114	-1.38558	-1.37925	-1.37201	-1.36384	-1.35475	-1.34485	-1.33427	-1.32318	-1.31172	-1.30002	-1.28821	-1.27636	-1.26458	-1.25297	-1.24165	-1.23071	-1.22027	-1.2104	-1.20111	-1.19238	-1.18412	-1.17625	-1.16863	-1.16116	-1.15372	-1.14616	-1.13834	-1.13006	-1.1211	-1.1112	-1.10009	-1.08753	-1.07329	-1.05725	-1.03935	-1.01968	-0.998429	-0.975889	-0.952439
0.96	-1.4343	-1.42358	-1.4143	-1.40656	-1.40029	-1.39525	-1.39112	-1.38753	-1.38406	-1.38034	-1.37604	-1.37091	-1.36478	-1.35758	-1.34933	-1.34013	-1.33012	-1.31947	-1.30837	-1.29698	-1.28543	-1.27384	-1.26235	-1.25106	-1.2401	-1.22961	-1.21968	-1.21038	-1.2017	-1.19359	-1.18595	-1.17865	-1.17154	-1.1645	-1.15741	-1.15015	-1.14259	-1.13456	-1.12587	-1.11627	-1.10552	-1.09335	-1.07955	-1.06396	-1.04651	-1.02726	-1.00638	-0.984146	-0.960929
0.964	-1.41416	-1.40366	-1.39473	-1.38753	-1.38199	-1.37789	-1.3749	-1.37258	-1.37049	-1.36819	-1.3653	-1.36151	-1.35662	-1.35051	-1.34319	-1.33475	-1.32534	-1.31518	-1.30445	-1.29336	-1.28208	-1.27076	-1.25954	-1.24859	-1.23803	-1.22803	-1.21866	-1.21	-1.20203	-1.19464	-1.18772	-1.18108	-1.17457	-1.16805	-1.16139	-1.1545	-1.14726	-1.13953	-1.13115	-1.12191	-1.11155	-1.09982	-1.08649	-1.07139	-1.05442	-1.03561	-1.01513	-0.993225	-0.970255
0.968	-1.39153	-1.38127	-1.37273	-1.36611	-1.36138	-1.35834	-1.35661	-1.35571	-1.35516	-1.35445	-1.35313	-1.35084	-1.34731	-1.3424	-1.3361	-1.3285	-1.31975	-1.31008	-1.29974	-1.28895	-1.27792	-1.26685	-1.25593	-1.24532	-1.23521	-1.22574	-1.21703	-1.20911	-1.20195	-1.19541	-1.18933	-1.1835	-1.17771	-1.17181	-1.16569	-1.15924	-1.15239	-1.14503	-1.13702	-1.12817	-1.11825	-1.10701	-1.0942	-1.07963	-1.06318	-1.04486	-1.02481	-1.00326	-0.980553
0.972	-1.36617	-1.35618	-1.34806	-1.34209	-1.33827	-1.33639	-1.33606	-1.33675	-1.33792	-1.33897	-1.33941	-1.33878	-1.33678	-1.33321	-1.32804	-1.32135	-1.31331	-1.30418	-1.29423	-1.28375	-1.27298	-1.26216	-1.25153	-1.24129	-1.23166	-1.22279	-1.21479	-1.20771	-1.20148	-1.19592	-1.19081	-1.1859	-1.18096	-1.1758	-1.1703	-1.16439	-1.158	-1.15107	-1.14349	-1.1351	-1.12567	-1.11496	-1.10271	-1.08872	-1.07283	-1.05504	-1.03545	-1.01428	-0.991859
0.976	-1.33776	-1.32804	-1.3204	-1.31514	-1.31233	-1.31175	-1.31298	-1.31545	-1.31852	-1.32155	-1.32394	-1.32517	-1.32486	-1.32279	-1.31886	-1.31318	-1.30591	-1.29736	-1.28783	-1.27766	-1.26715	-1.25659	-1.24626	-1.23641	-1.22729	-1.21907	-1.21189	-1.20575	-1.20056	-1.19611	-1.19212	-1.18827	-1.18431	-1.18	-1.17524	-1.16995	-1.16411	-1.15768	-1.15059	-1.14271	-1.13383	-1.12371	-1.11209	-1.09872	-1.08345	-1.06623	-1.04714	-1.02637	-1.00426
0.98	-1.30561	-1.29622	-1.28909	-1.28464	-1.28296	-1.28384	-1.28682	-1.29128	-1.2965	-1.30175	-1.30634	-1.30965	-1.31125	-1.31084	-1.30832	-1.30376	-1.29736	-1.28944	-1.28037	-1.27053	-1.2603	-1.25001	-1.24	-1.23059	-1.22203	-1.21456	-1.20828	-1.20321	-1.1992	-1.19601	-1.19328	-1.19065	-1.1878	-1.18448	-1.18056	-1.176	-1.17079	-1.16493	-1.1584	-1.1511	-1.14284	-1.13338	-1.12245	-1.10979	-1.09519	-1.0786	-1.06006	-1.03975	-1.01798
0.984	-1.26973	-1.26069	-1.25414	-1.25058	-1.25015	-1.25264	-1.25756	-1.26423	-1.27183	-1.27954	-1.28655	-1.29218	-1.29589	-1.29733	-1.29635	-1.29302	-1.28755	-1.28031	-1.27172	-1.26222	-1.25225	-1.24223	-1.23256	-1.2236	-1.21566	-1.20899	-1.20372	-1.19984	-1.19717	-1.1954	-1.19411	-1.19287	-1.19129	-1.18911	-1.18617	-1.18245	-1.17796	-1.17277	-1.16689	-1.16024	-1.15267	-1.14394	-1.13376	-1.12185	-1.108	-1.09209	-1.07414	-1.05432	-1.0329
0.988	-1.22928	-1.22062	-1.21471	-1.21214	-1.21311	-1.2174	-1.2245	-1.23363	-1.24389	-1.25435	-1.26409	-1.2723	-1.27837	-1.28186	-1.28261	-1.28064	-1.27621	-1.26971	-1.26163	-1.25249	-1.2428	-1.23306	-1.22374	-1.21526	-1.208	-1.20223	-1.19809	-1.19555	-1.19439	-1.19424	-1.19458	-1.19492	-1.1948	-1.19392	-1.19211	-1.18935	-1.18571	-1.18128	-1.17612	-1.17021	-1.16341	-1.15549	-1.14616	-1.13509	-1.12205	-1.10689	-1.08959	-1.07031	-1.04929
0.992	-1.18383	-1.1756	-1.1704	-1.16894	-1.17146	-1.17776	-1.18727	-1.19914	-1.21238	-1.2259	-1.23867	-1.24976	-1.25845	-1.26424	-1.26689	-1.26644	-1.26315	-1.25747	-1.24995	-1.24118	-1.23179	-1.22234	-1.21339	-1.20545	-1.19893	-1.19416	-1.19127	-1.19023	-1.19077	-1.19242	-1.1946	-1.19672	-1.19826	-1.19884	-1.19831	-1.19665	-1.19397	-1.19041	-1.18608	-1.181	-1.17506	-1.16804	-1.15963	-1.1495	-1.13735	-1.12301	-1.10644	-1.08774	-1.06715
0.996	-1.13272	-1.12497	-1.12057	-1.12033	-1.12458	-1.13312	-1.14532	-1.16025	-1.17678	-1.19371	-1.20986	-1.22416	-1.23577	-1.24411	-1.24888	-1.25012	-1.24809	-1.24331	-1.23639	-1.22804	-1.21895	-1.20981	-1.20127	-1.1939	-1.18821	-1.18454	-1.18305	-1.18368	-1.18611	-1.18979	-1.19404	-1.19816	-1.20156	-1.20381	-1.20473	-1.20431	-1.20272	-1.20014	-1.19674	-1.19259	-1.18762	-1.1816	-1.17422	-1.16512	-1.15396	-1.14052	-1.12475	-1.10669	-1.08658
1	-1.07319	-1.06599	-1.06251	-1.06369	-1.06993	-1.08104	-1.09633	-1.11478	-1.13512	-1.15597	-1.176	-1.194	-1.20897	-1.22024	-1.22746	-1.23063	-1.23006	-1.22631	-1.22009	-1.21221	-1.20348	-1.19469	-1.18661	-1.17992	-1.17517	-1.17277	-1.1729	-1.17546	-1.18007	-1.18609	-1.19273	-1.19917	-1.20471	-1.20889	-1.21148	-1.21251	-1.21218	-1.21073	-1.20842	-1.20535	-1.20149	-1.19663	-1.19044	-1.18252	-1.1725	-1.16012	-1.14526	-1.12796	-1.10841
[truncated: 1,220 more columns]

## Sheet: Figure 3
Panel A								Panel B								Panel C							Panel D										Panel E								Panel F								Panel G
		Row								Row								Col							Rows										Row								Row
		1	2	3	4	5				1	2	3	4	5				1	2	3	4				1	2	3	4	5	6	7				1	2	3	4	5				1	2	3	4	5
Col	10	0.991483	0.854574	0.658827	0.404242	0.0908186		Col	10	1	0.839217	0.582419	0.196144	0.0292322		Intensity (V)	7.8	89.35	71.6827	51.9075	37.1049		Intensity (V)	7.8	96.975	93.3787	89.4707	86.0138	82.5818	79.7326	76.822		Col	10	0.128129	0.179871	0.181763	0.133805	0.035996		Col	10	39.3687	38.247	31.8863	20.2864	3.4474		Intensity (V)
	9	1	0.874798	0.690757	0.447879	0.146162			9	0.991657	0.837765	0.587858	0.208473	0.0484528			5	89.6525	74.1434	54.7772	35.758			5	97.8314	95.3411	92.8088	89.8837	86.8593	85.4056	84.013			9	0.41214	0.456416	0.450842	0.395418	0.290144			9	60.3827	59.0801	52.5384	40.7575	23.7376
	8	0.999091	0.885596	0.713262	0.48209	0.192079			8	0.980798	0.833796	0.59078	0.218287	0.0651569			4	87.1732	67.865	44.2551	22.148			4	97.336	94.2757	90.706	87.6686	84.6615	82.0994	80.342			8	0.639891	0.676702	0.663662	0.600772	0.488033			8	76.9529	75.4693	68.7466	56.7848	39.5839
	7	0.988757	0.886968	0.72634	0.506875	0.228571			7	0.967422	0.827311	0.591186	0.225583	0.0793445			3.5	85.4249	63.882	37.8052	15.8353			3.5	97.1084	93.7831	89.841	86.5551	83.3194	80.5846	78.578			7	0.811382	0.840727	0.820222	0.749867	0.629661			7	89.0791	87.4146	80.5109	68.3681	50.9863
	6	0.968997	0.878914	0.729993	0.522234	0.255637			6	0.951529	0.81831	0.589075	0.230363	0.0910155			3.2	85.2239	63.3909	36.8506	15.7756			3.2	97.042	93.6294	89.5489	86.172	82.8486	80.1483	78.0882			6	0.926614	0.948494	0.920523	0.842702	0.71503			6	96.7615	94.916	87.8314	75.5076	57.9448
	5	0.93981	0.861434	0.72422	0.528167	0.273276			5	0.93312	0.806792	0.584448	0.232627	0.10017			3	85.2043	63.3172	36.78	15.8176			3	96.9972	93.5365	89.3632	85.9416	82.5821	79.821	77.7172			5	0.985586	1	0.964564	0.879277	0.74414			5	100	97.9735	90.7079	78.2032	60.4594
	4	0.901198	0.834529	0.709021	0.524675	0.28149			4	0.912195	0.792757	0.577304	0.232374	0.106808			2.8	85.1802	63.2327	36.692	15.8303			2.8	96.9452	93.4292	89.1549	85.6833	82.2835	79.4526	77.2985			4	0.988299	0.995247	0.952345	0.859592	0.71699			4	98.7946	96.5871	89.1406	76.4549	58.5302
	3	0.853161	0.798197	0.684396	0.511756	0.280279			3	0.888753	0.776206	0.567644	0.229605	0.11093																				3	0.934751	0.934234	0.883866	0.783648	0.63358			3	93.1453	90.7569	83.1294	70.2628	52.157
[truncated: 14 more columns]

## Sheet: Figure 4
Panel A
0	0	0	0	0	0	0	0	0	0	0	0	0	0	0	0	0	0	0	0	0	0	0	0	0	0	0	0	0	0	0	0	0	0	0	0	0	0	0	0	0	0	0	0	0	0	0	0	0	0
0	0	0	0	0	0	0	0	0	0	0	0	0	1	0	0	0	0	0	0	0	0	0	0	0	0	0	0	0	0	0	0	0	0	0	0	0	0	0	0	0	0	0	0	0	0	0	0	0	0
0	0	0	0	0	0	0	0	0	0	0	0	0	0	0	0	0	0	0	0	0	0	0	0	0	0	0	0	0	0	0	0	0	0	0	0	0	0	0	0	0	0	0	0	0	0	0	0	0	0
0	0	0	0	0	0	0	0	0	0	0	0	0	0	0	0	0	0	0	0	0	0	0	0	0	0	0	0	0	0	0	0	0	0	0	0	0	0	0	0	0	0	0	0	0	0	0	0	0	0
0	0	0	0	0	0	0	0	0	0	0	0	0	0	0	0	0	0	0	0	0	0	0	0	0	0	0	0	0	0	0	0	0	0	0	0	0	0	0	0	0	0	0	0	0	0	0	0	0	0
0	0	0	0	0	0	0	0	0	0	0	0	0	0	0	0	0	0	1	0	0	0	0	0	0	0	0	0	0	0	0	0	0	0	0	0	0	0	0	0	0	0	0	0	0	0	0	0	0	0
0	0	0	0	0	0	0	0	0	0	0	0	0	0	0	0	0	0	0	0	0	0	0	0	0	0	0	0	0	0	0	0	0	0	0	0	0	0	0	0	0	0	0	0	0	0	0	0	0	0
0	0	0	0	0	0	0	0	0	0	0	0	0	0	0	0	0	0	0	0	0	0	0	0	0	0	0	0	0	0	0	0	0	0	0	0	0	0	0	0	0	0	0	0	1	0	0	0	0	0
0	0	0	0	0	0	0	0	0	0	0	0	0	0	0	0	0	0	0	0	0	0	0	0	0	0	0	0	0	0	0	0	0	0	0	0	0	0	0	0	0	0	0	0	0	0	0	0	0	0
0	0	0	0	0	0	0	0	0	0	0	0	0	0	0	0	0	0	0	0	0	0	0	0	0	0	0	0	0	0	0	0	0	0	0	0	0	0	0	0	0	0	0	0	0	0	0	0	0	0
0	0	0	0	0	0	0	0	0	0	0	0	0	0	0	0	0	0	0	0	0	0	0	0	0	0	0	0	0	0	0	0	0	0	0	0	0	0	0	0	0	0	0	0	0	0	0	0	0	0
0	0	0	0	0	0	0	0	0	0	0	0	0	0	0	0	0	0	0	0	0	0	0	0	0	0	0	0	0	0	0	0	0	0	0	0	0	0	0	0	0	0	0	0	0	0	0	0	0	0
0	0	0	0	0	0	0	0	0	0	0	0	0	0	0	0	0	0	0	0	0	0	0	0	0	0	0	0	0	0	0	0	0	0	0	0	0	0	0	0	0	0	0	0	0	0	0	0	0	0
0	0	0	0	0	0	0	0	0	0	0	0	0	0	0	0	0	0	0	0	0	0	0	0	0	0	0	0	0	0	0	0	0	0	0	0	0	0	0	0	0	0	0	0	0	0	0	0	0	0
0	0	0	0	0	0	0	0	0	0	0	0	0	0	0	0	0	0	0	0	0	0	0	0	0	0	0	0	0	0	0	0	0	1	0	0	0	0	0	0	0	0	0	0	0	0	0	0	0	0
0	0	0	0	0	0	0	0	0	0	0	0	0	0	0	0	0	0	0	0	0	0	0	0	0	1	0	0	0	0	0	0	0	0	0	0	0	0	0	0	0	0	0	0	0	0	0	0	0	0
0	0	0	0	0	0	0	0	0	0	0	0	0	0	0	0	0	0	0	0	0	0	0	0	0	0	0	0	0	0	0	0	0	0	0	0	0	0	0	0	0	0	0	0	0	0	0	0	0	0
0	0	0	0	0	0	0	0	0	0	0	0	0	0	0	0	0	0	0	0	0	0	0	0	0	0	0	0	0	0	0	0	0	0	0	0	0	0	0	0	0	0	0	0	0	0	0	0	0	0
0	0	0	0	0	0	0	0	0	0	0	0	0	0	0	0	0	0	0	0	0	0	0	0	0	0	0	0	0	0	0	0	0	0	0	0	0	0	0	0	0	1	0	0	0	0	0	0	0	0
0	0	0	0	0	0	0	0	0	0	0	0	0	0	0	0	0	0	0	0	0	0	0	0	0	0	0	0	0	0	0	0	0	0	0	0	0	0	0	0	0	0	0	0	0	0	0	0	0	0
0	0	0	0	0	0	0	0	0	0	0	0	0	0	0	0	0	0	0	0	0	0	0	0	0	0	0	0	0	0	0	0	0	0	0	0	0	0	0	0	0	0	0	0	0	0	0	0	0	0
0	0	0	0	0	0	0	0	0	0	0	0	0	0	0	0	0	0	0	0	0	0	0	0	0	0	0	0	0	0	0	0	0	0	0	0	0	0	0	0	0	0	0	0	0	0	0	0	0	0
0	0	0	0	0	0	0	0	0	0	0	0	0	0	0	0	0	0	0	0	0	0	0	0	0	0	0	0	0	0	0	0	0	0	0	0	0	0	0	0	0	0	0	0	0	0	0	0	0	0
0	0	0	0	0	0	0	0	0	0	0	0	0	0	0	0	0	0	0	0	0	0	0	0	0	0	0	0	0	0	0	0	0	0	0	0	0	0	0	0	0	0	0	0	0	0	0	0	0	0
0	0	0	0	0	0	0	0	0	0	0	0	0	0	0	0	0	0	0	0	0	0	0	0	0	0	0	0	0	0	0	0	0	0	0	0	0	0	0	0	0	0	0	0	0	0	0	0	0	0
0	0	0	0	0	0	0	0	0	0	0	0	0	0	0	0	0	0	0	0	1	0	0	0	0	0	0	0	0	0	0	0	0	0	0	0	0	0	0	0	0	0	0	0	0	0	0	0	0	0
0	0	0	0	0	0	0	0	0	0	0	0	0	0	0	0	0	0	0	0	0	0	0	0	0	0	0	0	0	0	0	0	0	0	0	0	0	0	0	0	0	0	0	0	0	0	0	0	0	0
0	0	0	0	0	0	0	0	0	0	0	0	0	0	0	0	0	0	0	0	0	0	0	0	0	0	0	0	0	0	0	0	0	0	0	0	0	0	0	0	0	0	0	0	0	0	0	0	0	0
1	0	0	0	0	0	0	0	0	0	0	0	0	0	0	0	0	0	0	0	0	0	0	0	0	0	0	0	0	0	0	0	0	0	0	0	0	0	0	0	0	0	0	0	0	0	0	0	0	0
0	0	0	0	0	0	0	0	0	0	0	0	0	0	0	0	0	0	0	0	0	0	0	0	0	0	0	0	0	0	0	0	0	0	0	0	0	0	0	0	0	0	0	0	0	0	0	0	0	0
0	0	0	0	0	0	0	0	0	0	0	0	0	0	0	0	0	0	0	0	0	0	0	0	0	0	0	0	0	0	0	0	0	0	0	0	0	0	0	0	0	0	0	0	0	0	0	0	0	0
0	0	0	0	0	0	0	0	0	0	0	0	0	0	1	0	0	0	0	0	0	0	0	0	0	0	0	0	0	0	0	0	0	0	0	0	0	0	0	0	0	0	0	0	0	0	0	0	0	0
0	0	0	0	0	0	0	0	0	0	0	0	0	0	0	0	0	0	0	0	0	0	0	0	0	0	0	0	0	0	0	0	0	0	0	0	0	0	0	0	0	0	0	0	0	0	0	0	0	0
0	0	0	0	0	0	0	0	0	0	0	0	0	0	0	0	0	0	0	0	0	0	0	0	0	0	0	0	0	0	0	0	0	0	0	0	0	0	0	0	0	0	0	0	0	0	0	0	0	0
0	0	0	0	0	0	0	0	0	0	0	0	0	0	0	0	0	0	0	0	0	0	0	0	0	0	0	0	0	0	0	0	0	0	0	0	0	0	0	0	0	0	0	0	0	0	0	0	0	0
0	0	0	0	0	0	0	0	0	0	0	0	0	0	0	0	0	0	0	0	0	0	0	0	0	0	0	0	0	0	0	0	0	0	0	0	0	0	0	0	0	0	0	0	0	0	0	0	0	0
0	0	0	0	0	0	0	0	0	0	0	0	0	0	0	0	0	0	0	0	0	0	0	0	0	0	0	0	0	0	0	0	0	0	0	0	0	0	0	0	0	0	0	0	0	0	0	0	0	0
0	0	0	0	0	0	0	0	0	0	0	0	0	0	0	0	0	0	0	0	0	0	0	0	0	0	0	0	0	0	0	0	0	0	0	0	0	0	0	0	0	0	0	0	0	0	0	0	0	0
0	0	0	0	0	0	0	0	0	0	0	0	0	0	0	0	0	0	0	0	0	0	0	0	0	0	0	0	0	0	0	0	0	0	0	0	0	0	0	0	0	0	0	0	0	0	0	0	0	0
0	0	0	0	0	0	0	0	0	0	0	0	0	0	0	0	0	0	0	0	0	0	0	0	0	1	0	0	0	0	0	0	0	0	0	0	0	0	0	0	0	0	0	0	0	0	0	0	0	0
0	0	0	0	0	0	0	0	0	0	0	0	0	0	0	0	0	0	0	0	0	0	0	0	0	0	0	0	0	0	0	0	0	0	0	0	0	0	0	0	0	0	0	0	0	0	0	0	0	0
0	0	0	0	0	0	0	0	0	0	0	0	0	0	0	0	0	0	0	0	0	0	0	0	0	0	0	0	0	0	0	0	0	0	0	0	0	0	0	0	0	0	0	0	0	0	0	0	0	0
0	0	0	0	0	0	0	0	0	0	0	0	0	0	0	0	0	0	0	0	0	0	0	0	0	0	0	0	0	0	0	0	0	0	0	0	0	0	0	0	0	0	0	0	0	0	0	0	0	0
0	0	0	0	0	0	0	0	0	0	0	0	0	0	0	0	0	0	0	0	0	0	0	0	0	0	0	0	0	0	0	0	0	0	0	0	0	0	0	0	0	0	0	0	0	0	0	0	0	0
0	0	0	0	0	0	0	0	0	0	0	0	0	0	0	0	0	0	0	0	0	0	0	0	0	0	1	0	0	0	0	0	0	0	0	0	0	0	0	0	0	0	0	0	0	0	0	0	0	0
0	0	0	0	0	0	0	0	0	0	0	0	0	0	0	0	0	0	0	0	0	0	0	0	0	0	0	0	0	0	0	0	0	0	0	0	0	0	0	0	0	0	0	0	0	0	0	0	0	0
0	0	0	0	0	0	0	0	0	0	0	0	0	0	0	0	0	0	0	0	0	0	0	0	0	0	0	0	0	0	0	0	0	0	0	0	0	0	0	0	0	0	0	0	0	0	0	0	0	0
0	0	0	0	0	0	0	0	0	0	0	0	0	0	0	0	0	0	0	0	0	0	0	0	0	0	0	0	0	0	0	0	0	0	0	0	0	0	0	0	0	0	0	0	0	0	0	0	0	0
0	0	0	0	0	0	0	0	0	0	0	0	0	0	0	0	0	0	0	0	0	0	0	0	0	0	0	0	0	0	0	0	0	0	0	0	0	0	0	0	0	0	0	0	0	0	0	0	0	0
0	0	0	0	0	0	0	0	0	0	0	0	0	0	0	0	0	0	0	0	0	0	0	0	0	0	0	0	0	0	0	0	0	0	0	0	0	0	0	0	0	0	0	0	0	0	0	0	0	0
0	0	1	0	0	0	0	0	0	0	0	0	0	0	0	0	0	0	0	0	0	0	0	0	0	0	0	0	0	0	0	0	0	0	0	0	0	0	0	0	0	0	0	0	0	0	0	0	0	0
0	0	0	0	0	0	0	0	0	0	0	0	0	0	0	0	0	0	0	0	0	0	0	0	0	0	0	0	0	0	0	0	0	0	0	0	0	0	0	0	0	0	0	0	0	0	0	0	0	0
0	0	0	0	0	0	0	0	0	0	0	0	0	0	0	0	0	0	0	0	0	0	0	0	0	0	0	0	0	0	0	0	0	0	0	0	0	0	0	0	0	0	0	0	0	0	0	0	1	0
0	0	0	0	0	0	0	0	0	0	0	0	0	0	0	0	0	0	0	0	0	0	0	0	0	0	0	0	0	0	0	0	0	0	0	0	0	0	0	0	0	0	0	0	1	0	0	0	0	0
0	0	0	0	0	0	0	0	0	0	0	0	0	0	0	0	0	0	0	0	0	0	0	0	0	0	0	0	0	0	0	0	0	0	0	0	0	0	0	0	0	0	0	0	0	0	0	0	0	0
0	0	0	0	0	0	0	0	0	0	0	0	0	0	0	0	0	0	0	0	0	0	0	0	0	0	0	0	0	0	0	0	0	0	0	0	0	0	0	0	0	0	0	0	0	0	0	0	0	0
0	0	0	0	0	0	0	0	0	0	0	0	0	0	0	0	0	0	0	0	0	0	0	0	0	0	0	0	0	0	0	0	0	0	0	0	0	0	0	0	0	0	0	0	0	0	0	0	0	0
0	0	0	0	0	0	0	0	0	0	0	0	0	0	0	0	0	0	0	0	0	0	0	0	0	0	0	0	0	0	0	0	0	0	0	0	0	0	0	0	0	0	0	0	0	0	0	0	0	0
0	0	0	0	0	0	0	0	0	0	0	0	0	0	0	0	0	0	0	0	0	0	0	0	0	0	0	0	0	0	0	0	0	0	0	0	0	0	0	0	0	0	0	0	0	0	0	0	0	0
0	0	0	0	0	0	0	0	0	0	0	0	0	0	0	0	0	0	0	0	0	0	0	0	0	0	0	0	0	0	0	0	0	0	0	0	0	0	0	0	0	0	0	0	0	0	0	0	1	0
0	0	0	0	0	0	0	0	0	0	0	0	0	0	0	0	0	0	0	0	0	0	0	0	0	0	1	0	0	0	0	0	0	0	0	0	0	0	0	0	0	0	0	0	0	0	0	0	0	0
0	0	0	0	0	0	0	0	0	0	0	0	0	0	0	0	0	0	0	0	0	0	0	0	0	0	0	0	0	0	0	0	0	0	0	0	0	0	0	0	0	0	0	0	0	0	0	0	0	0
0	0	0	0	0	0	0	0	0	0	0	0	0	0	0	0	0	0	0	0	0	0	0	0	0	0	0	0	0	0	0	0	0	0	0	0	0	0	0	0	0	0	0	0	0	0	0	0	0	0
0	0	0	0	0	0	0	0	0	0	0	0	0	0	0	0	0	0	0	0	0	0	0	0	0	0	0	0	0	0	0	0	0	0	0	0	0	0	0	0	0	0	0	0	0	0	0	0	0	0
0	0	0	0	0	0	0	0	0	0	0	0	0	0	0	0	0	0	0	0	0	0	0	0	0	0	0	0	0	0	0	0	0	0	0	0	0	0	0	0	0	0	0	1	0	0	0	0	0	0
0	0	0	0	0	0	0	0	0	0	0	0	0	0	0	0	0	0	0	0	0	0	0	0	0	0	0	0	0	0	0	0	0	0	0	0	0	0	0	0	0	0	0	0	0	0	0	0	0	0
0	0	0	0	0	0	0	0	0	0	0	0	0	0	0	0	0	0	0	0	0	0	0	0	0	0	0	0	0	0	0	0	0	0	0	0	0	0	0	0	0	0	0	0	0	0	0	0	0	0
0	0	0	0	0	0	0	0	0	0	1	0	0	0	0	0	0	0	0	0	0	0	0	0	0	0	0	0	0	0	0	0	0	0	0	0	0	0	0	0	0	0	0	0	0	0	0	0	0	0
0	0	0	0	0	0	0	0	0	0	0	0	0	0	0	0	0	0	0	0	0	0	0	0	0	0	0	0	0	0	0	0	0	0	0	0	0	0	0	0	0	0	0	0	0	0	0	0	0	0
0	0	0	0	0	0	0	0	0	0	0	0	0	0	0	0	0	0	0	0	0	0	0	0	0	0	0	0	0	0	0	0	0	0	0	0	0	0	0	0	0	0	0	0	0	0	0	0	0	0
0	0	0	0	0	0	0	0	0	0	0	0	0	0	0	0	0	0	0	0	0	0	0	0	0	0	0	0	0	0	0	0	0	0	0	0	0	0	0	0	0	0	0	0	0	0	0	0	0	0
0	0	0	0	0	0	0	0	0	0	0	0	0	0	0	0	0	0	0	0	0	0	0	0	0	0	0	0	0	0	0	0	0	0	0	0	0	0	0	0	0	0	0	0	0	0	0	0	0	0
0	0	0	0	0	0	0	0	0	0	0	0	0	0	0	0	0	0	0	0	0	0	0	0	0	0	0	0	0	0	0	0	0	0	0	0	0	0	0	0	0	0	0	0	0	0	0	0	0	0
0	0	0	0	0	0	0	0	0	0	0	0	0	0	0	0	0	0	0	0	0	0	0	0	0	0	0	0	0	0	0	0	0	0	0	0	0	0	0	0	0	0	0	0	0	0	0	0	0	0
0	0	0	0	0	0	0	0	0	0	0	0	0	0	0	0	0	0	0	0	0	0	0	0	0	0	0	0	0	0	0	0	0	0	0	0	0	0	0	0	0	0	1	0	0	0	0	0	0	0
0	0	0	0	0	0	0	0	0	0	0	0	0	0	0	0	0	0	0	0	0	0	0	0	0	0	0	0	0	0	0	1	0	0	0	0	0	0	0	0	0	0	0	0	0	0	0	0	0	0
0	0	0	0	0	0	0	0	0	0	0	0	0	0	0	0	0	0	0	0	0	0	0	0	0	0	0	0	0	0	0	0	0	0	0	0	0	0	0	0	0	0	0	0	0	0	0	0	0	0
0	0	0	0	0	0	0	0	0	0	0	0	0	0	0	0	0	0	0	0	0	0	0	0	0	0	0	0	0	0	0	0	0	0	0	0	0	0	0	0	0	0	0	0	0	0	0	0	0	0
0	0	0	0	0	0	0	0	0	0	0	0	0	0	0	0	0	0	0	0	0	0	0	0	0	0	0	0	0	0	0	0	0	0	0	0	0	0	0	0	0	0	0	0	0	0	0	0	0	0
0	0	0	0	0	0	0	0	0	0	0	0	0	0	0	0	0	0	0	0	0	0	0	0	0	0	0	0	0	0	0	0	0	0	0	0	0	0	0	0	0	0	0	0	0	0	0	0	0	0
0	0	0	0	0	0	0	0	0	0	0	0	0	0	0	0	0	0	0	0	0	0	0	0	0	0	0	0	0	0	0	0	0	0	0	0	0	0	0	0	0	0	0	0	0	0	0	0	0	0
0	0	0	0	0	0	0	0	0	0	0	0	0	0	0	0	0	0	0	0	0	0	0	0	0	0	0	0	0	0	0	0	0	0	0	0	0	0	0	0	0	0	0	0	0	0	0	0	0	0
0	0	0	0	0	0	0	0	0	0	0	0	0	0	0	0	0	0	0	0	0	0	0	0	0	0	0	0	0	0	0	0	0	0	0	0	0	0	0	0	0	0	0	0	0	0	0	0	0	0
0	0	0	0	0	0	0	0	0	0	0	0	0	0	0	0	0	0	0	0	0	0	0	0	0	0	0	0	0	0	0	0	0	0	0	0	0	0	0	0	0	0	0	0	0	0	0	0	0	0
0	0	0	0	0	0	0	0	0	0	0	0	0	0	0	0	0	0	0	0	0	0	1	0	0	0	0	0	0	0	0	0	0	0	0	0	0	0	0	0	0	0	0	0	0	0	0	0	0	0
0	0	0	0	0	0	0	0	0	0	0	0	0	0	0	0	0	0	0	0	0	0	0	0	0	0	0	0	0	0	0	0	0	0	0	0	0	0	0	0	0	0	0	0	0	0	0	0	0	0
0	0	0	0	0	0	0	0	0	0	0	0	0	0	0	0	0	0	0	0	0	0	0	0	0	0	0	0	0	0	0	0	0	0	0	0	0	0	0	0	0	0	0	0	0	0	0	0	0	0
0	0	0	0	0	0	0	0	0	0	0	0	0	0	0	0	0	0	0	0	0	0	0	0	0	0	0	0	0	0	0	0	0	0	0	0	0	0	0	0	0	0	0	0	0	0	0	0	0	0
0	0	0	0	0	0	0	0	0	0	0	0	0	0	0	0	0	0	0	0	0	0	0	0	0	0	0	0	0	0	0	0	0	0	0	0	0	0	0	0	0	0	0	0	0	0	0	0	0	0
0	0	0	0	0	0	0	0	0	0	0	0	0	0	0	0	0	0	0	0	0	0	0	0	0	1	0	0	0	0	0	0	0	0	0	0	0	0	0	0	0	0	0	0	0	0	0	0	0	0
0	0	0	0	0	0	0	0	0	0	0	0	0	0	0	0	0	0	0	0	0	0	0	0	0	0	0	0	0	0	0	0	0	0	0	0	0	0	0	0	0	0	0	0	0	0	0	0	0	0
0	0	0	0	0	0	0	0	0	0	0	0	0	0	0	0	0	0	0	0	0	0	0	0	0	0	0	0	0	0	0	0	0	0	0	0	0	0	0	0	0	0	0	0	0	0	0	0	0	0
0	0	0	0	0	0	0	0	0	0	0	0	0	0	0	0	0	0	0	0	0	0	0	0	0	0	0	0	0	0	0	0	0	0	0	0	0	0	0	0	0	0	0	0	0	0	0	0	0	0
0	0	0	0	0	0	0	0	0	0	0	0	0	0	0	0	0	0	0	0	0	0	0	0	0	0	0	0	0	0	0	0	0	0	0	0	0	0	0	0	0	0	0	0	0	0	0	0	0	0
0	0	0	0	0	0	0	0	0	0	0	0	0	0	0	1	0	0	0	0	0	0	0	0	0	0	0	0	0	0	0	0	0	0	0	0	0	0	0	0	0	0	0	0	0	0	0	0	0	0
0	0	0	0	0	0	0	0	0	0	0	0	0	0	0	0	0	0	0	0	0	0	0	0	0	0	0	0	0	0	0	0	0	0	0	0	0	0	0	0	0	0	0	0	0	0	0	0	0	0
0	0	0	0	0	0	0	0	0	0	0	0	0	0	0	0	0	0	0	0	0	0	0	0	0	0	0	0	0	0	0	0	0	0	0	0	0	0	0	0	0	0	0	0	0	0	0	0	0	0
0	0	0	0	0	0	0	0	0	0	0	0	0	0	0	0	0	0	0	0	0	0	0	0	0	0	0	0	0	0	0	0	0	0	0	0	0	0	0	0	0	0	0	0	0	0	0	0	0	0
0	0	0	0	0	0	0	0	0	0	0	0	0	0	0	0	0	0	0	0	0	0	0	0	0	0	0	0	0	0	0	0	0	0	0	0	0	0	0	0	0	0	0	0	0	0	0	0	0	0
0	0	0	0	0	0	0	0	0	0	0	0	0	0	0	0	0	0	0	0	0	0	0	0	0	0	0	0	0	0	0	0	0	0	0	0	0	0	0	0	0	0	0	0	0	0	0	0	0	0
0	0	0	0	0	0	0	0	0	0	0	0	0	0	0	0	0	0	0	0	0	0	0	0	0	0	0	0	0	0	0	0	0	0	0	0	0	0	1	0	0	0	0	0	0	0	0	0	0	0
0	0	0	0	0	0	0	0	0	0	0	0	0	0	0	0	0	0	0	0	0	0	0	0	0	0	0	0	0	0	0	0	0	0	0	0	0	0	0	0	0	0	0	0	0	0	0	0	0	0
0	0	0	0	0	0	0	0	0	0	0	0	0	0	0	0	0	0	0	0	0	0	0	0	0	0	0	0	0	0	0	0	0	0	0	0	0	0	0	0	0	0	0	0	0	0	0	0	0	0
0	0	0	0	0	0	0	0	0	0	0	0	0	0	0	0	0	0	0	0	0	0	0	0	0	0	0	0	0	0	0	0	0	0	0	0	0	0	0	0	0	0	0	0	0	0	0	0	0	0
0	0	0	0	0	0	0	0	0	0	1	0	0	0	0	0	0	0	0	0	0	0	0	0	0	0	0	0	0	0	0	0	0	0	0	0	0	0	0	0	0	0	0	0	0	0	0	0	0	0
0	0	0	0	0	0	0	0	0	0	0	0	0	0	0	0	0	0	0	0	0	0	0	0	0	0	0	0	0	0	0	0	0	0	0	0	0	0	0	0	0	0	0	0	0	0	0	0	0	0
0	0	0	0	0	0	0	0	0	0	0	0	0	0	0	0	0	0	0	0	0	0	0	0	0	0	0	0	0	0	0	0	0	0	0	0	0	0	0	0	0	0	0	0	0	0	0	0	0	0
0	0	0	0	0	0	0	0	0	0	0	0	0	0	0	0	0	0	0	0	0	0	0	0	0	0	0	0	0	0	0	0	0	0	0	0	0	0	0	0	0	0	1	0	0	0	0	0	0	0
0	0	0	0	0	0	0	0	0	0	0	0	0	0	0	0	0	0	0	0	0	0	0	0	0	0	0	0	0	0	0	0	0	0	0	0	0	0	0	0	0	0	0	0	0	0	0	0	0	0
0	0	0	0	0	0	0	0	0	0	0	0	0	0	0	0	0	0	0	0	0	0	0	0	0	0	0	0	0	0	0	0	0	0	0	0	0	0	0	0	0	0	0	0	0	0	0	0	0	0
0	0	0	0	0	0	0	0	0	0	0	0	0	0	0	0	0	0	0	0	0	0	1	0	0	0	0	0	0	0	0	0	0	0	0	0	1	0	0	0	0	0	0	0	0	0	0	0	0	0
0	0	0	0	0	0	0	0	0	0	0	0	0	0	0	0	0	0	0	0	0	0	0	0	0	0	0	0	0	0	0	0	0	0	0	0	0	0	0	0	0	0	0	0	0	0	0	0	0	0
0	0	0	0	0	0	0	0	0	0	0	0	0	0	0	0	0	0	0	0	0	0	0	0	0	0	0	0	0	0	0	0	0	0	0	0	0	0	0	0	0	0	0	0	0	0	0	0	0	0
0	0	0	0	0	0	0	0	0	0	0	0	0	0	0	0	0	0	0	0	0	0	0	0	0	0	0	0	0	0	0	0	0	0	0	0	0	0	0	0	0	0	0	0	0	0	0	0	0	0
0	0	0	0	0	0	0	0	0	0	0	0	0	0	0	0	0	0	0	0	0	0	0	0	0	0	0	0	0	0	0	0	0	0	0	0	0	0	0	0	0	0	0	0	0	0	0	0	0	0
0	0	0	0	0	0	0	0	0	0	0	0	0	0	0	0	0	0	0	0	0	0	0	0	0	0	0	0	0	0	0	0	0	0	0	0	0	0	0	0	0	0	0	0	0	0	0	0	0	0
0	0	0	0	0	0	0	0	0	0	0	0	0	0	0	0	0	0	0	0	0	0	0	0	0	0	0	0	0	0	0	0	0	0	0	0	0	0	0	0	0	0	0	0	0	0	0	0	0	0
0	0	0	0	0	1	0	0	0	0	0	0	0	0	0	0	0	0	0	0	0	0	0	0	0	0	0	0	0	0	0	0	0	0	0	0	0	0	0	0	0	0	0	0	0	0	0	0	0	0
0	0	0	0	0	0	0	0	0	0	0	0	0	0	0	0	0	0	0	0	0	0	0	0	0	0	0	0	0	0	0	0	0	0	0	0	0	0	0	0	0	0	0	0	0	0	0	0	0	0
0	0	0	0	0	0	0	0	0	0	0	0	0	0	0	0	0	0	0	0	0	0	0	0	0	0	0	0	0	0	0	0	0	0	0	0	0	0	0	0	0	0	0	0	0	0	0	0	0	0
0	0	0	0	0	0	0	0	0	0	0	0	0	0	0	0	0	0	0	0	0	0	0	0	0	0	0	0	0	0	0	0	0	0	0	0	0	0	0	0	0	0	0	0	0	0	0	0	0	0
0	0	0	0	0	0	0	0	0	0	0	0	0	0	0	0	0	0	0	0	0	0	0	0	0	0	0	0	0	0	0	0	0	0	0	0	0	0	0	0	0	0	0	0	0	0	0	0	0	0
0	0	0	0	0	0	0	0	0	0	0	0	0	0	0	0	1	0	0	0	0	0	0	0	0	0	0	0	0	0	0	0	0	0	0	0	0	0	0	0	0	0	0	0	0	0	0	0	0	0
0	0	0	0	0	0	0	0	0	0	0	0	0	0	0	0	0	0	0	0	0	0	0	0	0	0	0	0	0	0	0	0	0	0	0	0	0	0	0	0	0	0	0	0	0	0	0	0	0	0
0	0	0	0	0	0	0	0	0	0	0	0	0	0	0	0	0	0	0	0	0	0	0	0	0	0	0	0	0	0	0	0	0	0	0	0	0	0	0	0	0	0	0	0	0	0	0	0	0	0
0	0	0	0	0	0	0	0	0	0	0	0	0	0	0	0	0	0	0	0	0	0	0	0	0	0	0	0	0	0	0	0	0	0	0	0	0	0	0	0	0	0	0	0	0	0	0	0	0	0
0	0	0	0	0	0	0	0	0	0	0	0	0	0	0	0	0	0	0	0	0	0	0	0	0	0	0	0	0	0	0	0	0	0	0	0	0	0	0	0	0	0	0	0	0	0	0	0	0	0
0	0	0	0	0	0	0	0	0	0	0	0	0	0	0	0	0	0	0	0	0	0	0	0	0	0	0	0	0	1	0	0	1	0	0	0	0	0	0	0	0	0	0	0	0	0	0	0	0	0
0	0	0	0	0	0	0	0	0	0	0	0	0	0	0	0	0	0	0	0	0	0	0	0	0	0	0	0	0	0	0	0	0	0	0	0	0	0	0	0	0	0	0	0	0	0	0	0	0	0
0	0	0	0	0	0	0	0	0	0	0	0	1	0	0	0	0	0	0	0	0	0	0	0	0	0	0	0	0	0	0	0	0	0	0	0	0	0	0	0	0	0	0	0	0	0	0	0	0	0
0	0	0	0	0	0	0	0	0	0	0	0	0	0	0	0	0	0	0	0	0	0	0	0	0	0	0	0	0	0	0	0	0	0	0	0	0	0	0	0	0	0	0	0	0	0	0	0	0	0
0	0	0	0	0	0	0	0	0	0	0	0	0	0	0	0	0	0	0	0	0	0	0	0	0	0	0	0	0	0	0	0	0	0	0	0	0	0	0	0	0	0	0	0	0	0	0	0	0	0
0	0	0	0	0	0	0	0	0	0	0	0	0	0	0	0	0	0	0	0	0	0	0	0	0	0	0	1	0	0	0	0	0	0	0	0	0	0	0	0	0	0	0	0	0	0	0	0	0	0
0	0	0	0	0	0	0	0	0	0	0	0	0	0	0	0	0	0	0	0	0	0	0	0	0	0	0	0	0	0	0	0	0	0	0	0	0	0	0	0	0	0	0	0	0	0	0	0	0	0
0	0	0	0	0	0	0	0	0	0	0	0	0	0	0	0	0	0	0	0	0	0	0	0	0	0	0	0	0	0	0	0	0	0	0	0	0	0	0	0	0	0	0	0	0	0	0	0	0	0
0	0	0	0	0	0	0	0	0	0	0	0	0	0	0	0	0	0	0	0	0	0	0	0	0	0	0	0	0	0	0	0	0	0	0	0	0	0	0	0	0	0	0	0	0	0	0	0	0	0
0	0	0	0	0	0	0	0	0	0	0	0	0	0	0	0	0	0	0	0	0	0	0	0	0	0	0	0	0	0	0	0	0	0	0	0	0	0	0	0	0	0	0	0	0	0	0	0	0	0
0	0	0	0	0	0	0	0	0	0	0	0	0	0	0	0	0	0	0	0	0	0	0	0	0	0	0	0	0	0	0	0	0	0	0	0	0	0	0	0	0	0	0	0	0	0	0	0	0	0
0	0	0	0	0	0	0	0	0	0	0	0	0	0	0	0	0	0	0	0	0	0	0	0	0	0	0	0	0	0	0	0	0	0	0	0	0	0	0	0	0	0	0	0	0	0	0	0	0	0
0	0	1	0	0	0	0	0	0	0	0	0	0	0	0	0	0	0	0	0	0	0	0	0	0	0	0	0	0	0	0	0	0	0	0	0	0	0	0	0	0	0	0	0	0	0	0	0	0	0
0	0	0	0	0	0	0	0	0	0	0	0	0	0	0	0	0	0	0	0	0	0	0	0	0	0	0	0	0	0	0	0	0	0	0	0	0	0	0	0	0	0	0	0	0	0	0	0	0	0
0	0	0	0	0	0	0	0	0	0	0	0	0	0	0	0	0	0	0	0	0	0	0	0	0	0	0	0	0	0	0	0	0	0	0	0	0	0	0	0	0	0	0	0	0	0	0	0	0	0
0	0	0	0	0	0	0	0	0	0	0	0	0	0	0	0	0	0	0	0	0	0	0	0	0	0	0	0	0	0	1	0	0	0	0	0	0	0	0	1	0	0	0	0	0	0	0	0	0	0
0	0	0	0	0	0	0	0	0	0	0	0	0	0	0	0	0	0	0	0	0	0	0	0	0	0	0	0	0	0	0	0	0	0	0	0	0	0	0	0	0	0	0	0	0	0	0	0	0	0
1	0	0	0	0	0	0	0	0	0	0	0	0	0	0	0	0	0	0	0	0	0	0	0	0	0	0	0	0	0	0	0	0	0	0	1	0	0	0	0	0	0	0	0	0	0	0	0	0	0
0	0	0	0	0	0	0	0	0	0	0	0	0	0	0	0	0	0	0	0	0	0	0	0	0	0	0	0	0	0	0	0	0	0	0	0	0	0	0	0	0	0	0	0	0	0	0	0	0	0
0	0	0	0	0	0	0	0	0	0	0	0	0	0	0	0	0	0	0	0	0	0	0	0	0	0	0	0	0	0	0	0	0	0	0	0	0	0	0	0	0	0	0	0	1	0	0	0	0	0
0	0	0	0	0	0	0	0	0	0	0	0	0	0	0	0	0	0	0	0	0	0	0	0	0	0	0	0	0	0	0	0	0	0	0	0	0	0	0	0	0	0	0	0	0	0	0	0	0	0
0	0	0	0	0	0	0	0	0	0	0	0	0	0	0	0	0	0	0	0	0	0	0	0	0	0	0	0	0	0	0	0	0	0	0	0	0	0	0	0	0	0	0	0	0	0	0	0	0	0
0	0	0	0	0	0	0	0	0	0	0	0	0	0	0	0	0	0	0	0	0	0	0	0	0	0	0	0	0	0	0	0	0	0	0	0	0	0	0	0	0	0	0	0	0	0	0	0	0	0
0	0	0	0	0	0	0	0	0	0	0	0	0	0	0	0	0	0	0	0	0	0	0	0	0	0	0	0	0	0	0	0	0	0	0	0	0	0	0	0	0	0	0	0	0	0	0	0	0	0
0	0	0	0	0	0	0	0	0	0	0	0	0	0	0	0	0	0	0	0	0	0	0	0	0	0	0	0	0	0	0	0	0	0	0	0	0	0	0	0	0	0	0	0	0	0	0	0	0	0
0	0	0	0	0	0	0	0	0	0	0	0	0	0	0	0	0	0	0	0	0	0	0	0	0	0	1	0	0	0	0	0	0	0	0	0	0	0	0	0	0	0	1	0	0	0	0	0	0	0
0	0	0	0	0	0	0	0	0	0	0	0	1	0	0	0	0	0	0	0	0	0	0	0	0	0	0	0	0	0	0	0	0	0	0	0	0	0	0	0	0	0	0	0	0	0	0	0	0	0
0	0	0	0	0	0	0	0	0	0	0	0	0	0	0	0	0	0	0	0	0	0	0	0	0	0	0	0	0	0	0	0	0	0	0	0	0	0	0	0	0	0	0	0	0	0	0	0	0	0
0	0	0	0	0	0	0	0	0	0	0	0	0	0	0	0	0	0	0	0	0	0	0	0	0	0	0	0	0	0	0	0	0	0	0	0	0	0	0	0	0	0	0	0	0	0	0	0	0	0
0	0	0	0	0	0	0	0	0	0	0	0	0	0	0	0	0	0	0	0	0	0	0	0	0	0	0	0	0	0	0	0	0	0	0	0	0	0	0	0	0	0	0	0	0	0	0	0	0	0
0	0	0	0	0	0	0	0	0	0	0	0	0	0	0	0	0	0	0	0	0	0	0	0	0	0	0	0	0	0	0	0	0	0	1	0	0	0	0	0	0	0	0	0	0	0	0	0	0	0
0	0	0	0	0	0	0	0	0	0	0	0	0	0	0	0	0	0	0	0	0	0	0	0	0	0	0	0	0	0	0	0	0	0	0	0	0	0	0	0	0	0	0	0	0	0	0	0	0	0
0	0	0	0	0	0	0	0	0	0	0	0	0	0	0	0	0	0	0	0	0	0	0	0	0	0	0	0	0	0	0	0	0	0	0	0	0	0	0	0	0	0	0	0	0	0	0	0	0	0
0	0	0	0	0	0	0	0	0	0	0	0	0	0	0	0	0	0	0	0	0	0	0	0	0	0	0	0	0	0	0	0	0	0	0	0	0	0	0	0	0	0	0	0	0	0	0	0	0	0
0	0	0	0	0	0	0	0	0	0	0	0	0	0	0	0	0	0	0	0	0	0	0	0	0	0	0	0	0	0	0	0	0	0	0	0	0	0	0	0	0	0	0	0	0	0	0	0	0	0
0	0	0	0	0	0	0	0	0	0	0	0	0	0	0	0	0	0	0	0	0	0	0	0	0	0	0	0	0	0	0	0	0	0	0	0	0	0	0	0	0	0	0	0	0	0	0	0	0	0
0	0	0	0	0	0	0	0	0	0	0	0	0	0	0	0	0	0	0	0	0	0	0	0	0	0	0	0	0	0	0	0	0	0	0	0	0	0	0	0	0	0	0	0	0	0	0	0	0	0
0	0	0	0	0	0	0	0	0	0	0	0	0	0	0	0	0	0	0	0	0	0	0	0	0	0	0	0	1	0	0	0	0	0	0	0	0	0	0	0	0	0	0	0	0	0	0	0	0	0
0	0	0	0	0	0	0	0	0	0	0	0	0	0	0	0	0	0	0	0	0	0	0	0	0	0	0	0	0	0	0	0	0	0	0	0	0	0	0	0	0	0	0	0	0	0	0	0	0	0
0	0	0	0	0	0	0	0	0	0	0	0	0	0	0	0	0	0	0	0	0	0	0	0	0	0	0	0	0	0	0	0	0	0	0	0	0	0	0	0	0	0	0	0	0	0	0	0	0	0
0	0	0	0	0	0	0	0	0	0	0	0	0	0	0	0	0	0	0	0	0	0	0	0	0	0	0	0	0	0	0	0	0	0	0	0	0	0	0	0	0	0	0	0	0	0	0	0	0	1
0	0	0	0	0	0	0	0	0	0	0	0	0	0	0	0	0	0	0	0	0	0	0	0	0	0	0	0	0	0	0	0	0	0	0	0	0	0	0	0	0	0	0	0	0	0	0	0	0	0
0	0	0	0	0	0	0	0	0	0	0	0	0	0	0	0	0	0	0	0	0	0	0	0	0	0	0	0	0	0	0	0	0	0	0	0	0	0	0	0	0	0	0	0	0	0	0	0	0	0
0	0	0	0	0	0	0	0	0	0	0	0	0	0	0	0	0	0	0	0	0	0	0	0	0	0	0	0	0	0	0	0	0	0	0	0	0	0	0	0	0	0	0	0	0	0	0	0	0	0
0	0	0	0	0	0	0	0	0	0	0	0	0	0	0	0	0	0	0	0	0	0	0	0	0	0	0	0	0	0	0	1	0	0	0	0	0	0	0	0	0	0	0	0	0	0	0	0	0	0
0	0	0	0	0	0	0	0	0	0	0	0	0	0	0	0	0	0	0	0	0	0	0	0	0	0	0	0	0	0	0	0	0	0	0	0	0	0	0	0	0	0	0	0	0	0	0	0	0	0
0	0	0	0	0	0	0	0	0	0	0	0	0	0	0	0	0	0	0	0	0	0	0	0	0	0	0	0	0	0	0	0	0	0	0	0	0	0	0	0	0	0	0	0	0	0	0	0	0	0
0	0	0	0	0	0	0	0	0	0	0	0	0	0	0	0	0	0	0	0	0	0	0	0	0	0	0	0	0	0	0	0	0	0	0	0	0	0	0	0	0	0	0	0	0	0	0	0	0	0
0	0	0	0	0	0	0	0	0	0	0	0	0	0	0	0	0	0	0	0	0	0	0	0	0	0	0	0	0	1	0	0	0	0	0	0	0	0	0	0	0	0	0	0	0	0	0	0	0	0
0	0	0	0	0	0	0	0	0	0	0	0	0	0	0	0	0	0	0	0	0	0	0	0	0	0	0	0	0	0	0	0	0	0	0	0	0	0	0	0	0	0	0	0	0	0	0	0	0	0
0	0	0	0	0	0	0	0	0	0	0	0	0	0	0	0	0	0	0	0	0	0	0	0	0	0	0	0	0	0	0	0	0	0	0	0	0	0	0	0	0	0	0	0	0	0	0	0	0	0
0	0	0	0	0	0	0	0	0	0	0	0	0	0	0	0	0	0	0	0	0	0	0	0	0	0	0	0	0	0	0	0	0	0	0	0	0	0	0	0	0	0	0	0	0	0	0	0	0	0
0	0	0	0	0	0	0	0	0	0	0	0	0	0	0	0	0	0	0	0	0	0	0	0	0	0	0	0	0	0	0	0	0	0	0	0	0	0	0	0	0	0	0	0	0	0	0	0	0	0
0	0	0	0	0	0	0	0	0	0	0	0	0	0	0	0	0	0	0	0	0	0	0	0	0	0	0	0	0	0	0	0	0	0	0	0	0	0	0	0	0	0	0	0	0	0	0	0	0	0
0	0	0	0	0	0	0	0	0	0	0	0	0	0	0	0	0	0	0	0	0	0	0	0	0	0	0	0	0	0	0	0	0	0	0	0	0	0	0	0	0	0	0	0	0	0	1	0	0	0
0	0	0	1	0	0	0	0	0	0	0	0	0	0	0	0	0	0	0	0	0	0	0	0	0	0	0	0	0	0	0	0	0	0	0	0	0	0	0	0	0	0	0	0	0	0	0	0	0	0
0	0	0	0	0	0	0	0	0	0	0	0	0	0	0	0	0	0	0	0	0	0	0	0	0	0	0	0	0	0	0	0	0	0	0	0	0	0	0	0	0	0	0	0	0	0	0	0	0	0
0	0	0	0	0	0	0	0	0	0	0	0	0	0	0	0	0	0	0	0	0	0	0	0	0	0	0	0	0	0	0	0	0	0	0	0	0	0	0	0	0	0	0	0	0	0	0	0	0	0
0	0	0	0	0	0	0	0	0	0	0	0	0	0	0	0	0	0	0	0	0	0	0	0	0	0	0	0	0	0	0	0	0	0	0	0	0	0	0	0	0	0	0	0	0	0	0	0	0	0
0	0	0	0	0	0	0	0	0	0	0	0	0	0	0	0	0	0	0	0	0	0	0	0	0	0	0	0	0	0	0	0	0	0	0	0	0	0	0	0	0	0	0	0	0	0	0	0	0	0
0	0	0	0	0	0	0	0	0	0	0	0	0	0	0	0	0	0	0	0	0	0	0	0	0	0	0	0	0	0	0	0	0	0	0	0	0	0	0	0	0	0	0	0	0	0	0	0	0	0
0	0	0	0	0	0	0	0	0	0	0	0	0	0	0	0	0	0	0	0	0	0	0	0	0	0	0	0	0	0	0	0	0	1	0	0	0	0	0	0	0	0	0	0	0	0	0	0	0	0
0	0	0	0	0	0	0	0	0	0	0	0	0	0	0	0	0	0	0	0	0	0	0	0	0	0	0	0	0	0	0	0	0	0	0	0	0	0	0	0	0	0	0	0	0	0	0	0	0	0
0	0	0	0	0	0	0	0	0	0	0	0	0	0	0	0	0	0	0	0	0	0	0	0	0	0	0	0	0	0	0	0	0	0	0	0	0	0	0	0	0	0	0	0	0	0	0	0	0	0
0	0	0	0	0	0	0	0	0	0	0	0	0	0	0	0	0	0	0	0	0	0	0	0	0	0	0	0	0	0	0	0	0	0	0	0	0	0	0	0	0	0	0	0	0	0	0	0	0	0
0	0	0	0	0	0	0	0	0	0	0	0	0	0	0	0	0	0	0	0	0	0	0	0	0	0	0	0	0	0	0	0	0	0	0	0	0	0	0	0	0	0	0	0	0	0	0	0	0	0
0	0	0	0	0	0	0	0	0	0	0	0	0	0	0	0	0	0	0	0	0	0	0	0	0	0	0	0	0	0	0	0	0	0	0	0	0	0	0	0	0	0	0	0	0	0	0	0	0	0
0	0	0	0	0	0	0	0	0	0	0	0	0	0	0	0	0	0	0	0	0	0	0	0	0	0	0	0	1	0	0	0	0	0	0	0	0	0	0	0	0	0	0	0	0	0	0	0	0	0
0	0	0	0	0	0	0	0	0	0	0	0	0	0	0	0	0	0	0	0	0	0	0	0	0	0	0	0	0	0	0	0	0	0	0	0	0	0	0	0	0	0	0	0	0	0	0	0	0	0
0	0	0	0	0	0	0	0	0	0	0	0	0	0	0	0	0	0	0	0	0	0	0	0	0	0	0	0	0	0	0	0	0	0	0	0	0	0	0	0	0	0	0	0	0	0	0	0	0	0
0	0	0	0	0	0	0	0	0	0	0	0	0	0	0	0	0	0	0	0	0	0	0	0	0	0	0	0	0	0	0	0	0	0	0	0	0	0	0	0	0	0	0	0	0	0	0	0	0	0
0	0	0	0	0	0	0	0	0	0	0	0	0	0	0	0	0	0	0	0	0	0	0	0	0	0	0	0	0	0	0	0	0	0	0	0	0	0	0	0	0	0	0	0	0	0	0	0	0	0
0	0	0	0	0	0	0	0	0	0	0	0	0	0	0	0	0	0	0	0	0	0	0	0	0	0	0	0	0	0	0	0	0	0	0	0	0	0	0	0	0	0	0	0	0	0	0	0	0	0
0	0	0	0	0	0	0	0	0	0	0	0	0	0	0	0	0	0	0	0	0	0	0	0	0	0	0	0	0	0	0	0	0	0	0	0	0	0	0	0	0	0	0	0	0	0	0	0	0	0
0	0	0	0	0	0	0	0	0	0	0	0	0	0	0	0	0	0	0	0	0	0	0	0	0	0	0	0	0	0	0	0	0	0	0	0	0	0	0	0	0	0	0	0	0	0	0	0	0	0
0	0	0	0	0	0	0	0	0	0	0	0	0	0	0	0	0	0	0	0	0	0	0	0	0	0	0	0	0	0	0	0	0	0	0	0	0	0	0	0	0	0	0	0	0	0	0	0	0	0
0	0	0	0	0	0	0	0	0	0	0	0	0	0	0	0	0	0	0	0	0	0	0	0	0	0	0	0	0	0	0	0	0	0	0	0	0	0	0	0	0	0	0	0	0	0	0	0	0	0
0	0	0	0	0	0	0	0	0	0	0	0	0	0	0	0	0	0	0	0	0	0	0	0	0	0	0	0	0	0	0	0	0	0	0	0	0	0	0	0	0	0	0	0	0	0	0	0	0	0
0	0	0	0	0	0	0	0	0	0	0	0	0	0	0	0	0	0	0	0	0	0	0	0	0	0	0	1	0	0	0	0	0	0	0	0	0	0	0	0	0	0	0	0	0	0	0	0	0	0
0	0	0	0	0	0	0	0	0	0	0	0	0	0	0	0	0	0	0	0	0	0	0	0	0	0	0	0	0	0	0	0	0	0	0	0	0	0	0	0	0	0	0	0	0	0	0	0	0	0
0	0	0	0	0	0	0	0	0	0	0	0	0	0	0	0	0	0	0	0	0	0	0	0	0	0	0	0	0	0	0	0	0	0	0	0	0	0	0	0	0	0	0	0	0	0	0	0	0	0
0	0	0	0	0	0	0	0	0	0	0	0	0	0	0	0	0	0	0	0	0	0	0	0	0	0	0	0	0	0	0	0	0	0	0	0	0	0	0	0	0	0	0	0	0	0	0	0	0	0
0	0	0	0	0	0	0	0	0	0	0	0	0	0	0	0	0	0	0	0	0	0	0	0	0	0	0	0	0	0	0	0	0	0	0	0	0	0	0	0	0	0	1	0	0	0	0	0	0	0
0	0	0	0	0	0	0	0	0	0	0	0	0	0	0	0	0	0	0	0	0	0	0	0	0	0	0	0	0	0	0	0	0	0	0	0	0	0	0	0	0	0	0	0	0	0	0	0	0	0
0	0	0	0	0	0	0	0	0	0	0	0	0	0	0	0	0	0	0	0	0	0	0	0	0	0	0	0	0	0	0	0	0	0	0	0	0	0	0	0	0	0	0	0	0	0	0	0	0	0
0	0	0	0	0	0	0	0	0	0	0	0	0	0	0	0	0	0	0	0	0	0	0	0	0	0	0	0	0	0	0	0	0	0	0	0	0	0	0	0	0	0	0	0	0	0	0	0	0	0
0	0	0	0	0	0	0	0	0	0	0	0	0	0	0	0	1	0	0	0	0	0	0	0	0	0	0	0	0	0	0	0	0	0	0	0	0	0	0	0	0	0	0	0	0	0	0	0	0	0
0	0	0	0	0	0	0	0	0	0	0	0	0	0	0	0	0	0	0	0	0	0	0	0	0	0	0	0	0	0	0	0	0	0	0	0	0	0	0	0	0	0	0	0	0	0	0	0	0	0
0	0	0	0	0	0	0	0	0	0	0	0	0	0	0	0	0	0	0	0	0	0	0	0	0	0	0	0	0	0	0	0	0	0	0	0	0	0	0	0	0	0	0	0	0	0	0	0	0	0
0	0	0	0	0	0	0	0	0	0	0	0	0	0	0	0	0	0	0	0	0	0	0	0	0	0	0	0	0	0	0	0	0	0	0	0	0	0	0	0	0	0	0	0	0	0	0	0	0	0
0	0	0	0	0	0	0	0	0	0	0	0	0	0	0	0	0	0	0	0	0	0	0	0	0	0	0	0	0	0	0	0	0	0	0	0	0	0	0	0	0	0	0	0	0	0	0	0	0	0
0	0	0	0	0	0	0	0	0	0	0	0	0	0	0	0	0	0	0	0	0	0	0	0	0	0	0	0	0	0	0	0	0	0	0	0	0	0	0	0	0	0	0	0	0	0	0	0	0	0
0	0	0	0	0	0	0	0	0	0	0	0	0	0	0	0	0	0	0	0	0	0	0	0	0	0	1	0	0	0	0	0	0	0	0	0	0	0	0	0	0	0	0	0	0	0	0	0	0	0
0	0	0	0	0	0	0	0	0	0	0	0	0	0	0	0	0	0	0	0	0	0	0	0	0	0	0	0	0	0	0	0	0	0	0	0	0	0	0	0	0	0	0	0	0	0	0	0	0	0
0	0	0	0	0	0	0	0	0	0	0	0	0	0	0	0	0	0	0	0	0	0	0	0	0	0	0	0	0	0	0	0	0	0	0	0	0	0	0	0	0	0	0	0	0	0	0	0	0	0
0	0	0	0	0	0	0	0	0	0	0	0	0	0	0	0	0	0	0	0	0	0	0	0	0	0	0	0	0	0	0	0	0	0	0	0	0	0	0	0	0	0	0	0	0	0	0	0	0	0
0	0	0	0	0	0	0	0	0	0	0	0	0	0	0	0	0	0	0	0	0	0	0	0	0	0	0	0	0	0	0	0	0	0	0	0	0	0	0	0	0	0	0	0	0	0	0	0	0	0
0	0	0	0	0	0	0	0	0	0	0	0	0	0	0	0	0	0	0	0	0	0	0	0	0	0	0	0	0	0	0	0	0	0	0	0	0	0	0	0	0	0	0	0	0	0	0	0	0	0
0	0	0	0	0	0	0	0	0	0	0	0	0	0	0	0	0	0	0	0	0	0	0	0	0	0	0	0	0	0	0	0	0	0	0	0	0	0	0	0	0	0	0	0	0	0	0	0	0	0
0	0	0	0	0	0	0	0	0	0	0	0	0	0	0	0	0	0	0	0	0	0	0	0	0	0	0	0	0	0	0	0	0	0	1	0	0	0	0	0	0	0	0	0	0	0	0	0	0	0
0	0	0	0	0	0	0	0	0	0	0	0	0	0	0	0	0	0	0	0	0	0	0	0	0	0	0	0	0	0	0	0	0	0	0	0	0	0	0	0	0	0	0	0	0	0	0	0	0	0
0	0	0	0	0	0	0	0	0	0	0	0	0	0	0	0	0	0	0	0	0	0	0	0	0	0	0	0	0	0	0	0	0	0	0	0	0	0	0	0	0	0	0	0	0	0	0	0	0	0
0	0	0	0	0	0	0	0	0	0	0	0	0	0	1	0	0	0	0	0	0	0	0	0	0	0	0	0	0	0	0	0	0	0	0	0	0	0	0	0	0	0	0	0	0	0	0	0	0	0
0	0	0	0	0	0	0	0	0	0	0	0	0	0	0	0	0	0	0	0	0	0	0	0	0	0	0	0	0	0	0	0	0	0	0	0	1	0	0	0	0	0	0	0	0	0	0	0	0	0
0	0	0	0	0	0	0	0	0	0	0	0	0	0	0	0	0	0	0	0	0	0	0	0	0	0	0	0	0	0	0	0	0	0	0	0	0	0	0	0	0	0	0	0	0	0	0	0	0	0
0	0	0	0	0	0	0	0	0	0	0	0	0	0	0	0	0	0	0	0	0	0	0	0	0	0	0	0	0	0	0	0	0	0	0	0	0	0	0	0	0	0	0	0	0	0	0	0	0	0
0	0	0	0	0	0	0	0	0	0	0	0	0	0	0	0	0	0	0	0	0	0	0	0	0	0	0	0	0	0	0	0	0	0	0	0	0	0	0	0	0	0	0	0	0	0	0	0	0	0
0	0	0	0	0	0	0	0	0	0	0	0	0	0	0	0	0	0	0	0	0	0	0	0	0	0	0	0	0	0	0	0	0	0	0	0	0	0	0	0	0	0	0	0	0	0	0	0	0	0
0	0	0	0	0	0	0	0	0	0	0	0	0	0	0	0	0	0	0	0	0	0	0	0	0	0	0	0	0	0	0	0	0	0	0	0	0	0	0	0	0	0	0	0	0	0	0	0	0	0
0	0	0	0	0	0	0	0	0	0	0	0	0	0	0	0	0	0	0	0	0	0	0	0	0	0	0	0	0	0	0	0	0	0	0	0	0	0	0	0	0	0	0	0	0	0	0	0	0	0
0	0	0	0	0	0	0	0	0	0	0	0	0	0	0	0	0	0	0	0	0	0	0	0	0	0	0	0	0	0	0	0	0	0	0	0	0	0	0	0	0	0	0	0	0	0	0	0	0	0
0	0	0	0	0	0	0	0	0	0	0	0	0	0	0	1	0	0	0	0	0	0	0	0	0	0	0	0	0	0	0	0	0	0	0	0	0	0	0	0	0	0	0	0	0	0	0	0	0	0
0	0	0	0	0	0	0	0	0	0	0	0	0	0	0	0	0	0	0	0	0	0	0	0	0	0	0	0	0	0	0	0	0	0	0	0	0	0	0	0	0	0	0	0	0	0	0	0	0	0
0	0	0	0	0	0	0	0	0	0	0	0	0	0	0	0	0	0	0	0	0	0	0	0	0	0	0	0	0	0	0	0	0	0	0	0	0	0	0	0	0	0	0	0	0	0	0	0	0	0
0	0	0	0	0	0	0	0	0	0	0	0	0	0	0	0	0	0	0	0	0	0	0	0	0	0	0	0	0	0	0	0	0	0	0	0	0	0	0	0	0	0	0	0	0	0	0	0	0	0
0	0	0	0	0	0	0	0	0	0	0	0	0	0	0	0	0	0	0	0	0	0	0	0	0	0	0	0	0	0	0	0	0	0	0	0	0	0	0	0	0	0	0	0	0	0	0	0	0	0
0	0	0	0	0	0	0	0	0	0	0	0	0	0	0	0	0	0	0	0	0	0	0	0	0	0	0	0	0	0	0	0	0	0	0	0	0	0	0	0	0	0	0	0	0	0	0	0	0	0
0	0	0	0	0	0	0	0	0	0	0	0	0	0	0	0	0	0	0	0	0	0	0	0	0	0	0	0	0	0	0	0	0	0	0	0	0	0	0	0	0	0	0	0	0	0	0	0	0	0
0	0	0	0	0	0	0	0	0	0	0	0	0	0	0	0	0	0	0	0	0	0	0	0	0	0	0	0	0	0	0	0	0	0	0	0	0	0	0	0	0	0	0	0	0	0	0	0	0	0
0	0	0	0	0	0	0	0	0	0	0	0	0	0	0	0	0	0	0	0	0	0	0	0	0	0	0	0	0	0	0	0	0	0	0	0	0	0	0	0	0	0	0	0	0	0	0	0	0	0
0	0	0	0	0	0	0	0	0	0	0	0	0	0	0	0	0	0	0	0	0	0	0	0	0	0	0	0	0	0	0	0	0	0	0	0	0	0	0	0	0	0	0	0	0	0	0	0	0	0
0	0	0	0	0	0	0	0	0	0	0	0	0	1	0	0	0	0	0	0	0	0	0	0	0	0	0	0	0	0	0	0	0	0	0	0	0	0	0	0	0	0	0	0	0	0	0	0	0	0
0	0	0	0	0	0	0	0	0	0	0	0	0	0	0	0	0	0	0	0	0	0	0	0	0	0	0	0	0	0	0	0	0	0	0	0	0	0	0	0	0	0	0	0	0	0	0	0	0	0
0	0	0	0	0	0	0	0	0	0	0	0	0	0	0	0	0	0	0	0	0	0	0	0	0	0	0	0	0	0	0	0	0	0	0	0	0	0	0	0	0	0	0	0	0	0	0	0	0	0
0	0	0	0	0	0	0	0	0	0	0	0	0	0	0	0	0	0	0	0	0	0	0	0	0	0	0	0	0	0	0	0	0	0	0	0	0	0	0	0	0	0	0	0	0	0	0	0	0	0
0	0	0	0	0	0	0	0	0	0	0	0	0	0	0	0	0	0	0	0	0	0	0	0	0	0	0	0	0	0	0	0	0	0	0	0	0	0	0	0	0	0	0	0	0	0	0	0	0	0
0	0	0	0	0	0	0	0	0	0	0	0	0	0	0	0	0	0	0	0	0	0	0	0	0	0	0	0	0	0	0	0	0	0	0	0	0	0	0	0	0	0	0	0	0	0	0	0	0	0
0	0	0	0	0	0	0	0	0	0	0	0	0	0	0	0	0	0	0	0	0	0	0	0	0	0	0	0	0	0	0	0	0	0	0	0	0	0	0	0	0	0	0	0	0	0	0	0	0	0
0	0	0	0	0	0	0	0	0	0	0	0	0	0	0	0	0	0	0	0	0	0	0	0	0	0	0	0	0	0	0	0	0	0	0	0	0	0	0	0	0	0	0	0	0	0	0	0	0	0
0	0	0	0	0	0	0	0	0	0	0	0	0	0	0	0	0	0	0	0	0	0	0	0	0	0	0	0	0	0	0	0	0	0	0	0	0	0	0	0	0	0	0	0	0	0	0	0	0	0
0	0	0	0	0	0	0	0	0	0	0	0	0	0	0	0	0	0	0	0	0	0	0	0	0	0	0	0	0	0	0	0	0	0	0	0	0	0	0	0	0	0	0	0	0	0	1	0	0	0
0	0	0	0	0	0	0	0	0	0	0	0	0	0	0	0	0	0	0	0	0	0	0	0	0	0	0	0	0	0	0	0	0	0	0	0	0	0	0	0	0	0	0	0	0	0	0	0	0	0
0	0	0	0	0	0	0	0	0	0	0	0	0	0	0	0	0	0	0	0	0	0	0	0	0	0	0	0	0	0	0	0	0	0	0	0	0	0	0	0	0	0	0	0	0	0	0	0	0	0
0	0	0	0	0	0	0	0	0	0	0	0	0	0	0	0	0	0	0	0	0	0	0	0	0	0	0	0	0	0	0	0	0	0	0	1	0	0	0	0	0	0	0	0	0	0	0	0	0	0
0	0	0	0	0	0	0	0	0	0	0	0	0	0	0	0	0	0	0	0	0	0	0	0	0	0	0	0	0	0	0	0	0	0	0	0	0	0	0	0	0	0	0	0	0	0	0	0	0	0
0	0	0	0	0	0	0	0	0	0	0	0	0	0	0	0	0	0	0	0	0	0	0	0	0	0	0	0	0	0	0	0	0	0	0	0	0	0	0	0	0	0	0	0	0	0	0	0	0	0
0	0	0	0	0	0	0	0	0	0	0	0	0	0	0	0	0	0	0	0	0	0	0	0	0	0	0	0	0	0	0	0	0	0	0	0	0	0	0	0	0	0	0	0	0	0	0	0	0	0
0	0	0	0	0	0	0	0	0	0	0	0	0	0	0	0	0	0	0	0	0	0	0	0	0	0	0	0	0	0	0	0	0	0	0	0	0	0	0	0	0	0	0	0	0	0	0	0	0	0
0	0	0	0	0	0	0	0	0	0	0	0	0	0	0	0	0	0	0	0	0	0	0	0	0	0	0	0	0	0	0	0	0	0	0	0	0	0	0	0	0	0	0	0	0	0	0	0	0	0
0	0	0	0	0	0	0	0	0	0	0	0	0	0	0	0	0	0	0	0	0	0	0	0	0	0	0	0	0	1	0	0	0	0	0	0	0	0	0	0	0	0	0	0	0	0	0	0	0	0
0	0	0	0	0	0	0	0	0	0	0	0	0	0	0	0	0	0	0	0	0	0	0	0	0	0	0	0	0	0	0	0	0	0	0	0	0	0	0	0	0	0	0	0	0	0	0	0	0	0
0	0	0	0	0	0	0	0	0	0	0	0	0	0	0	0	0	0	0	0	0	0	0	0	0	0	0	0	0	0	0	0	0	0	0	0	0	0	0	0	0	0	0	0	0	0	0	0	0	0
0	0	1	0	0	0	0	0	0	0	0	0	0	0	0	0	0	0	0	0	0	0	0	0	0	0	0	0	0	0	0	0	0	0	0	0	0	0	0	0	0	0	0	0	0	0	0	0	0	0
0	0	0	0	0	0	0	0	0	0	0	0	0	0	0	0	0	0	0	0	0	0	0	0	0	0	0	0	0	0	0	0	0	0	0	0	0	0	0	0	0	0	0	0	0	0	0	0	0	0
0	0	0	0	0	0	0	0	0	0	0	0	0	0	0	0	0	0	0	0	0	0	0	0	0	0	0	0	0	0	0	0	0	0	0	0	0	0	0	0	0	0	0	0	0	0	0	0	0	0
0	0	0	0	0	0	0	0	0	0	0	0	0	0	0	0	0	0	0	0	0	0	0	0	0	0	0	0	0	0	0	0	0	0	0	0	0	0	0	0	0	0	0	0	0	0	0	0	0	0
0	0	0	0	0	0	0	0	0	0	0	0	0	0	0	0	0	0	0	0	0	0	0	0	0	0	0	0	0	0	0	0	0	0	0	0	0	0	0	0	0	0	0	0	0	0	0	0	0	0
0	0	0	0	0	0	0	0	0	0	0	0	0	0	0	0	0	0	0	0	0	0	0	0	0	0	0	0	0	0	0	0	0	0	0	0	0	0	0	0	0	0	0	0	0	0	0	0	0	0
0	0	0	0	0	0	0	1	0	0	0	0	0	0	0	0	0	0	0	0	0	0	0	0	0	0	0	0	0	0	0	0	0	0	0	0	0	0	0	0	0	0	0	0	0	0	0	0	0	0
0	0	0	0	0	0	0	0	0	0	0	0	0	0	0	0	0	0	0	0	0	0	0	0	0	0	0	0	0	0	0	0	0	0	0	0	0	0	0	0	0	0	0	0	0	0	0	0	0	0
0	0	0	0	0	0	0	0	0	0	0	0	0	0	0	0	0	0	0	0	0	0	0	0	0	0	0	0	0	0	0	0	0	0	0	0	0	0	0	0	0	0	0	0	0	0	0	0	0	0
0	0	0	0	0	0	0	0	0	0	0	0	0	0	0	0	0	0	0	0	0	0	0	0	0	0	0	0	0	0	0	0	0	0	0	0	0	0	0	0	0	0	0	0	0	0	0	0	0	0
0	0	0	0	0	0	0	0	0	0	0	0	0	0	0	0	0	0	0	0	0	0	0	0	0	0	0	0	0	0	0	0	0	0	0	0	0	0	0	0	0	0	0	0	0	0	0	0	0	0
0	0	0	0	0	0	0	0	0	0	0	0	0	0	0	0	0	0	0	0	0	0	0	0	0	0	0	0	0	0	0	0	0	0	0	0	0	0	0	0	0	0	0	0	0	0	0	0	0	0
0	0	0	0	0	0	0	0	0	0	0	0	0	0	0	0	0	0	0	0	0	0	0	0	0	0	0	0	0	0	0	0	0	0	0	0	0	0	0	0	0	0	0	0	0	0	0	0	0	0
0	0	0	0	0	0	0	0	0	0	0	0	0	0	0	0	0	0	0	0	0	0	0	0	0	0	0	0	0	0	0	0	0	0	0	0	0	0	0	0	0	0	0	0	0	0	0	0	0	0
0	0	0	0	0	0	0	0	0	0	0	0	0	0	0	0	0	0	0	0	0	0	0	0	0	0	0	0	0	0	0	0	0	0	0	0	0	0	0	0	0	0	0	0	0	0	0	0	0	0
0	0	1	0	0	0	0	0	0	0	0	0	0	0	0	0	0	0	0	0	0	0	0	0	0	0	0	0	0	0	0	0	0	0	0	0	0	0	0	0	0	0	0	0	0	0	0	0	0	0
0	0	0	0	0	0	0	0	0	0	0	0	0	0	0	0	0	0	0	0	0	0	0	0	0	0	0	0	0	0	0	0	0	0	0	0	0	0	0	0	0	0	0	0	0	0	0	0	0	0
0	0	0	0	0	0	0	0	0	0	0	0	0	0	0	0	0	0	0	0	0	0	0	0	0	0	0	0	0	0	0	0	0	0	0	0	0	0	0	0	0	0	0	0	0	0	0	0	0	0
0	0	0	0	0	0	0	0	0	0	0	0	0	0	0	0	0	0	0	0	0	0	0	0	0	0	0	0	0	0	0	0	0	0	0	0	0	0	0	0	0	0	0	0	0	0	0	0	0	0
0	0	0	0	0	0	0	0	0	0	0	0	0	0	0	0	0	0	0	0	0	0	0	0	0	0	0	0	0	0	0	0	0	0	0	1	0	0	0	0	0	0	0	0	0	0	0	0	0	0
0	0	0	0	0	0	0	0	0	0	0	0	0	0	0	0	0	0	0	0	0	0	0	0	0	0	0	0	0	0	0	0	0	0	0	0	0	0	0	0	0	0	0	0	0	0	0	0	0	0
0	0	0	0	0	0	0	0	0	0	0	0	0	0	0	0	0	0	0	0	0	0	0	0	0	0	0	0	0	0	0	0	0	0	0	0	0	0	0	0	0	0	0	0	0	0	0	0	0	0
0	0	0	0	0	0	0	0	0	0	0	0	0	0	0	0	0	0	0	0	0	0	0	0	0	0	0	0	0	0	0	0	0	0	0	0	0	0	0	0	0	0	0	0	0	0	0	0	0	0
0	0	0	0	0	0	0	0	0	0	0	0	0	0	0	0	0	0	0	0	0	0	0	0	0	0	0	0	0	0	0	0	0	0	0	0	0	0	0	0	0	0	0	0	0	0	0	0	0	0
0	0	0	0	0	0	0	0	0	0	0	0	0	0	0	0	0	0	0	0	0	0	0	0	0	0	0	0	0	0	0	0	0	0	0	0	0	0	0	0	0	0	0	0	0	0	0	0	0	0
0	0	0	0	0	0	0	0	0	0	0	0	0	0	0	0	0	0	0	0	0	0	0	0	0	0	0	0	0	0	0	0	0	0	0	0	0	0	0	0	0	0	0	0	0	0	0	1	0	0
0	0	0	0	0	0	0	0	0	0	0	0	0	0	0	0	0	0	0	0	0	0	0	0	0	0	0	0	0	0	0	0	0	0	0	0	0	0	0	0	0	0	0	0	0	0	0	0	0	0
0	0	0	0	0	0	0	0	0	0	0	0	0	0	0	0	0	0	0	0	0	0	0	0	0	0	0	0	0	0	0	0	0	0	0	0	0	0	0	0	0	0	0	0	0	0	0	0	0	0
0	0	0	0	0	0	0	0	0	0	0	0	0	0	0	0	0	0	0	0	0	0	0	0	0	0	0	0	0	0	0	0	0	0	0	0	0	0	0	0	0	0	0	0	0	0	0	0	0	0
0	0	0	0	0	0	0	0	0	0	0	0	0	0	0	0	0	0	0	0	0	0	0	0	0	0	0	0	0	0	1	0	0	0	0	0	0	0	0	0	0	0	0	0	0	0	0	0	0	0
0	0	0	0	0	0	0	0	0	0	0	0	0	0	0	0	0	0	0	0	0	0	0	0	0	0	0	0	0	0	0	0	0	0	0	0	0	0	0	0	0	0	0	0	0	0	0	0	0	0
0	0	0	0	0	0	0	0	0	0	0	0	0	0	0	0	0	0	0	0	0	0	0	0	0	1	0	0	0	0	0	0	0	0	0	0	0	0	0	0	0	0	0	0	0	0	0	0	0	0
0	0	0	0	0	0	0	0	0	0	0	0	0	0	0	0	0	0	0	0	0	1	0	0	0	0	0	0	0	0	0	0	0	0	0	0	0	0	0	0	0	0	0	0	0	0	0	0	0	0
0	0	0	0	0	0	0	0	0	0	0	0	0	0	0	0	0	0	0	0	0	0	0	0	0	0	0	0	0	0	0	0	0	0	0	0	0	0	0	0	0	0	0	0	0	0	0	0	0	0
0	0	0	0	0	0	0	0	0	0	0	0	0	0	0	0	0	0	0	0	0	0	0	0	0	0	0	0	0	0	0	0	0	0	0	0	0	0	0	0	0	0	0	0	0	0	0	0	0	0
0	0	0	0	0	0	0	0	0	0	0	0	0	0	0	0	0	0	0	0	0	0	0	0	0	0	0	0	0	0	0	0	0	0	0	0	0	0	0	0	0	0	0	0	0	0	0	0	0	0
0	0	0	0	0	0	0	0	0	0	0	0	0	0	0	0	0	0	0	0	0	0	0	0	0	0	0	0	0	0	0	0	0	0	0	0	0	0	0	0	0	0	0	0	0	0	0	0	0	0
0	0	0	0	0	0	0	0	0	0	0	0	0	0	0	0	0	0	0	0	0	0	0	0	0	0	0	0	0	0	0	0	0	0	0	0	0	0	0	0	0	0	0	0	0	0	0	0	0	0
0	0	0	0	0	0	0	0	0	0	0	0	0	0	0	0	0	0	0	0	0	0	0	0	0	0	0	0	0	0	0	0	0	0	0	0	0	0	0	0	0	0	0	0	0	0	0	0	0	0
0	0	0	0	0	0	0	0	0	0	0	0	0	0	0	0	0	0	0	0	0	0	0	0	0	0	0	0	0	0	0	0	0	0	0	0	0	0	0	0	0	0	0	0	0	0	0	0	0	0
0	0	0	0	0	0	0	0	0	0	0	0	0	0	0	0	0	0	0	0	0	0	0	0	0	0	0	0	0	0	0	0	0	0	0	0	0	0	0	0	0	0	0	0	0	0	0	0	0	0
0	0	0	0	0	0	0	0	0	0	0	0	0	0	0	0	0	0	0	0	0	0	0	0	0	0	0	0	0	0	0	0	0	0	0	0	0	0	0	0	0	0	0	0	0	0	0	0	0	0
0	0	0	0	0	0	0	0	0	0	0	0	0	0	0	0	0	0	0	0	0	0	0	0	0	0	0	0	0	0	0	0	0	0	0	0	0	0	0	0	0	0	0	0	0	0	0	0	0	0
0	0	0	0	0	0	0	0	0	0	0	0	0	0	0	0	0	0	0	0	0	0	0	0	0	0	0	0	0	0	0	0	0	0	0	0	0	0	0	0	0	0	0	0	0	0	0	0	0	0
0	0	0	0	0	0	0	0	0	0	0	0	0	0	0	0	0	0	0	0	0	0	0	0	0	0	0	0	0	0	0	0	0	0	0	0	0	0	0	0	0	0	0	0	0	0	0	0	0	0
0	0	0	0	0	1	0	0	0	0	0	0	0	0	0	0	0	0	0	0	0	0	0	0	0	0	0	0	0	0	0	0	0	0	0	0	0	0	0	0	0	0	0	0	0	0	0	0	0	0
0	0	0	0	0	0	0	0	0	0	0	0	0	0	0	0	0	0	0	0	0	0	0	0	0	0	0	0	0	0	0	0	0	0	0	0	0	0	0	0	0	0	0	0	0	0	0	0	0	0
0	0	0	0	0	0	0	0	0	0	0	0	0	0	0	0	0	0	0	0	0	0	0	0	0	0	0	0	0	0	0	0	0	0	0	0	0	0	0	0	0	0	0	0	0	0	0	0	0	0
0	0	0	0	0	0	0	0	0	0	0	0	0	0	0	0	0	0	0	0	0	0	0	0	0	0	0	0	0	0	0	0	0	0	0	0	0	0	0	0	0	0	0	0	0	0	0	0	0	0
0	0	0	0	0	0	0	0	0	0	0	0	0	0	0	0	0	0	0	0	0	0	0	0	0	0	0	0	0	0	0	0	0	0	0	0	0	0	0	0	0	0	0	0	0	0	0	0	0	0
0	0	0	0	0	0	0	0	0	0	0	0	0	0	0	0	0	0	0	0	0	0	0	0	0	0	0	0	0	0	0	0	0	0	0	0	0	0	0	0	0	0	0	0	0	0	0	0	0	0
0	0	0	0	0	0	0	0	0	0	0	0	0	0	0	0	0	0	0	0	0	0	0	0	0	0	0	0	0	0	0	0	0	0	0	0	0	0	0	0	0	0	0	0	0	0	0	0	0	0
0	0	0	0	0	0	0	0	0	0	0	0	0	0	0	0	0	0	0	0	0	0	0	0	0	0	0	0	0	0	0	0	0	0	0	0	0	0	1	0	0	0	0	0	0	0	0	0	0	0
0	0	0	0	0	0	0	0	0	0	0	0	0	0	0	0	0	0	0	0	0	0	0	0	0	0	0	0	0	0	0	0	0	0	0	0	0	0	0	0	0	0	0	0	0	0	0	0	0	0
0	0	0	0	0	0	0	0	0	0	0	0	0	0	0	0	0	0	0	0	0	0	0	0	0	0	0	0	0	0	0	0	0	0	0	0	0	0	0	0	0	0	0	0	0	0	0	0	0	0
0	0	0	0	0	0	0	0	0	0	0	0	0	0	0	0	0	0	0	0	0	0	0	0	0	0	0	0	0	0	0	0	1	0	0	0	0	0	0	0	0	0	0	0	0	0	0	0	0	0
0	0	0	0	0	0	0	0	0	0	0	0	0	0	0	0	0	0	0	0	0	0	0	0	0	0	0	0	0	0	0	0	0	0	0	0	0	0	0	0	0	0	0	0	0	0	0	0	0	0
0	0	0	0	0	0	0	0	0	0	0	0	0	0	0	0	0	0	0	0	0	0	0	0	0	0	0	0	0	0	0	0	0	0	0	0	0	0	0	0	0	0	0	1	0	0	0	0	0	0
0	0	0	0	0	0	0	0	0	0	0	0	0	0	0	0	0	0	0	0	0	0	0	0	0	0	0	0	0	0	0	0	0	0	0	0	0	0	0	0	0	0	0	0	0	0	0	0	0	0
0	0	0	0	0	0	0	0	0	0	0	0	0	0	0	0	0	0	0	0	0	0	0	0	0	0	0	0	0	0	0	0	0	0	0	0	0	0	0	0	0	0	0	0	0	0	0	0	0	0
0	0	0	0	0	0	0	0	0	0	0	0	0	0	0	0	0	0	0	0	0	0	0	0	0	0	0	0	0	0	0	0	0	0	0	0	0	0	0	0	0	0	0	0	0	0	0	0	0	0
0	0	0	0	0	0	0	0	0	0	0	0	0	0	0	0	0	0	1	0	0	0	0	0	0	0	0	0	0	0	0	0	1	0	0	0	0	0	0	0	0	0	0	0	0	0	0	0	0	0
0	0	0	0	0	0	0	0	0	0	0	0	0	0	0	0	0	0	0	0	0	0	0	0	0	0	0	0	0	0	0	0	0	0	0	0	0	0	0	0	0	0	0	0	0	0	0	0	0	0
0	0	0	0	0	0	0	0	0	0	0	0	0	0	0	0	0	0	0	0	0	0	0	0	0	0	0	0	0	0	0	0	0	0	0	0	0	0	0	0	0	0	0	0	0	0	0	0	0	0
0	0	0	0	0	0	0	0	0	0	0	0	0	0	0	0	0	0	0	0	0	0	0	0	0	0	0	0	0	0	0	0	0	0	0	0	0	0	0	0	0	0	0	0	0	0	0	0	0	0
0	0	0	0	0	0	0	0	0	0	0	0	0	0	0	0	0	0	0	0	0	0	0	0	0	0	0	0	0	0	0	0	0	0	0	0	0	0	0	0	0	0	0	0	0	0	0	0	0	0
0	0	0	0	0	0	0	0	0	0	0	0	0	0	0	1	0	0	0	0	0	0	0	0	0	0	0	0	0	0	0	0	0	0	0	0	0	0	0	0	0	0	0	0	0	0	0	0	0	0
0	0	0	0	0	0	0	0	0	0	0	0	0	0	0	0	0	0	0	0	0	0	0	0	0	0	0	0	0	0	0	0	0	0	0	0	0	0	0	0	0	0	0	0	0	0	0	0	0	0
0	0	0	0	0	0	0	0	0	0	0	0	0	0	0	0	0	0	0	0	0	0	0	0	0	0	0	0	0	0	0	0	0	0	0	0	0	0	0	0	0	0	0	0	0	0	0	0	0	0
0	0	0	0	0	0	0	0	0	0	0	0	0	0	0	0	0	0	0	0	0	0	0	0	0	0	0	0	0	0	0	0	0	0	0	0	0	0	0	0	0	0	0	0	0	0	0	0	0	0
0	0	0	0	0	0	0	0	0	0	0	0	0	0	0	0	0	0	0	0	0	0	0	0	0	0	0	0	0	0	0	0	0	0	0	0	0	0	0	0	0	0	0	0	0	0	0	0	0	0
0	0	0	0	0	0	0	0	0	0	0	0	0	0	0	0	0	0	0	0	0	0	0	0	0	0	0	0	0	0	0	0	0	0	0	0	0	0	0	0	0	0	0	0	0	0	0	0	0	0
0	0	0	0	0	0	0	0	0	0	0	0	0	0	0	0	0	0	0	0	0	0	0	0	0	0	0	0	0	0	0	0	0	0	0	0	0	0	0	0	0	0	0	0	0	0	0	0	0	0
0	0	0	0	0	0	0	0	0	0	0	0	0	0	0	0	0	0	0	0	0	0	0	0	0	0	0	0	0	0	0	0	0	0	0	0	0	0	0	0	0	0	0	0	0	0	0	0	0	0
0	0	0	0	0	0	0	0	0	0	0	0	0	0	0	0	0	0	0	0	0	0	1	0	0	0	0	0	0	0	0	0	0	0	0	0	0	0	0	0	0	0	0	0	0	0	0	0	0	0
0	0	0	0	0	0	0	0	0	0	0	0	0	0	0	0	0	0	0	0	0	0	0	0	0	0	0	0	0	0	0	0	0	0	0	0	0	0	0	0	0	0	0	0	0	0	0	0	0	0
0	0	0	0	0	0	0	0	0	0	0	0	0	0	0	0	0	0	0	0	0	0	0	0	0	0	0	0	0	0	0	0	0	0	0	0	0	0	0	0	0	0	0	0	0	0	0	0	0	0
0	0	0	0	0	0	0	0	0	0	0	0	0	0	0	0	0	0	0	0	0	0	0	0	0	0	0	0	0	0	0	0	0	0	0	0	0	0	0	0	0	0	0	0	0	0	0	0	0	0
0	0	0	0	0	0	0	0	0	0	0	0	0	0	0	0	0	0	0	0	0	0	0	0	0	0	0	0	0	0	0	0	0	0	0	0	0	0	0	0	0	0	0	0	0	0	0	0	0	0
0	0	0	0	0	0	0	0	0	0	0	0	0	0	0	0	0	0	0	0	0	0	0	0	0	0	0	0	0	0	0	0	0	0	0	0	0	0	0	0	0	0	0	0	0	0	0	0	0	0
0	0	0	0	0	0	0	0	0	0	0	0	0	0	0	0	0	0	0	0	0	0	0	0	0	0	0	0	0	0	0	0	0	0	0	0	0	0	0	0	0	0	0	0	0	0	0	0	0	0
0	0	0	0	0	0	0	0	0	0	0	0	0	0	0	0	0	0	0	0	0	0	0	0	0	0	0	0	0	0	0	0	0	0	0	0	0	0	0	0	0	0	0	0	0	0	0	0	0	0
0	0	0	0	0	0	0	0	0	0	0	0	0	0	0	0	0	0	0	0	0	0	0	0	0	0	0	0	0	0	0	0	0	0	0	0	0	0	0	0	0	0	0	0	0	0	0	0	0	0
0	0	0	0	0	0	0	0	0	0	0	0	0	0	0	0	0	0	0	0	0	0	0	0	0	0	0	0	0	0	0	0	0	0	0	0	0	0	0	0	0	0	0	0	0	0	0	0	0	0
0	0	0	0	0	0	0	0	0	0	0	0	0	0	0	0	0	0	0	0	0	0	0	0	0	0	0	0	0	0	1	0	0	0	0	0	0	0	0	0	0	0	0	0	0	0	0	0	0	0
0	0	0	0	0	0	0	0	0	0	0	0	0	0	0	0	0	0	0	0	0	0	0	0	0	0	0	0	0	0	0	0	0	0	0	0	0	0	0	0	0	0	0	0	0	0	0	0	0	0
0	0	0	0	0	0	0	0	0	0	0	0	0	0	0	0	0	0	0	0	0	0	0	0	0	0	0	0	0	0	0	0	0	0	0	0	0	0	0	0	0	0	0	0	0	0	0	0	0	0
0	0	0	0	0	0	0	0	0	0	0	0	0	0	0	0	0	0	0	0	0	0	0	0	0	0	0	0	0	0	0	0	0	0	0	0	0	0	0	0	0	0	0	0	0	0	0	0	0	0
0	0	0	0	0	0	0	0	0	0	0	0	0	0	0	0	0	0	0	0	0	0	0	0	0	0	0	0	0	0	0	0	0	0	0	0	0	0	0	0	0	0	0	0	0	0	0	0	0	0
0	0	0	0	0	0	0	0	0	0	0	0	0	0	0	0	0	0	0	0	0	0	0	0	0	0	0	0	0	0	0	0	0	0	0	0	0	0	0	0	0	0	0	0	0	0	0	0	0	0
0	0	0	0	0	0	0	0	0	0	0	0	0	0	0	0	0	0	0	0	0	0	0	0	0	0	0	0	0	0	0	0	1	0	0	0	0	0	0	0	0	0	0	0	0	0	0	0	0	0
0	0	0	0	0	0	0	0	0	0	0	0	0	0	0	0	0	0	0	0	0	0	0	0	0	0	0	0	0	0	0	0	0	0	0	0	0	0	0	0	0	0	0	0	0	0	0	0	0	0
0	0	0	0	0	0	0	0	0	0	0	0	0	1	0	0	0	0	0	0	0	0	0	0	0	0	0	0	0	0	0	0	0	0	0	0	0	0	0	0	0	0	0	0	0	0	0	0	0	0
0	0	0	0	0	0	0	0	0	0	0	0	0	0	0	0	0	0	0	0	0	0	0	0	0	0	0	0	0	0	0	0	0	0	0	0	0	0	0	0	0	0	0	0	0	0	0	0	0	0
0	0	0	0	0	0	0	0	0	0	0	0	0	0	0	0	0	0	0	0	0	0	0	0	0	0	0	0	0	0	0	0	0	0	0	0	0	0	0	0	0	0	0	0	0	0	0	0	0	0
0	0	0	0	0	0	0	0	0	0	0	0	0	0	0	0	0	0	0	0	0	0	0	0	0	0	0	0	0	0	0	0	0	0	0	0	0	0	0	0	0	0	0	0	0	0	0	0	0	0
0	0	0	0	0	0	0	0	0	0	0	0	0	0	0	0	0	0	0	0	0	0	0	0	0	0	0	0	0	0	0	0	0	0	0	0	0	0	0	0	0	0	0	0	0	0	0	0	0	0
0	0	0	0	0	0	0	0	0	0	0	0	0	0	0	0	0	0	0	0	0	0	0	0	0	0	0	0	0	0	0	0	0	0	0	0	0	0	0	0	0	0	0	0	0	0	0	0	0	0
0	0	0	0	0	0	0	0	0	0	0	0	0	0	0	0	0	0	0	0	0	0	0	0	0	0	0	0	0	0	0	0	0	0	0	0	0	0	0	0	0	0	0	0	0	0	0	0	0	0
0	0	0	0	0	0	0	0	0	0	0	0	0	0	0	0	0	0	0	0	0	0	0	0	0	0	0	0	0	0	0	0	0	0	0	0	0	0	0	0	0	0	0	1	0	0	0	0	0	0
0	0	0	0	0	0	0	0	0	0	0	0	0	0	0	0	0	0	0	0	0	0	0	0	0	0	0	0	0	0	0	0	0	0	0	0	0	0	0	0	0	0	0	0	0	1	0	0	0	0
0	0	0	0	0	0	0	0	0	0	0	0	0	0	0	0	0	0	0	0	0	0	0	0	0	0	0	0	0	0	0	0	0	0	0	0	0	0	0	0	0	0	0	0	0	0	0	0	0	0
0	0	0	0	0	0	0	0	0	0	0	0	0	0	0	0	0	0	0	0	0	0	0	0	0	0	0	0	0	0	0	0	0	0	0	0	0	0	0	0	0	0	0	0	0	0	0	0	0	0
0	0	0	0	0	0	0	0	0	0	0	0	0	0	0	0	0	0	0	0	0	0	0	0	0	0	0	0	0	0	0	0	0	0	0	0	0	0	0	0	0	0	0	0	0	0	0	0	0	0
0	0	0	0	0	0	0	0	0	0	0	0	0	0	0	0	0	0	0	0	0	0	0	0	0	0	0	0	0	0	0	0	0	0	1	0	0	0	0	0	0	0	0	0	0	0	0	0	0	0
0	0	0	0	0	0	0	0	0	0	0	0	0	0	0	0	0	0	0	0	0	0	0	0	0	0	0	0	0	0	0	0	0	0	0	0	0	0	0	0	0	0	0	0	0	0	0	0	0	0
0	0	0	0	0	0	0	0	0	0	0	0	0	0	0	0	0	0	0	0	0	0	0	0	0	0	0	0	0	0	0	0	0	0	0	0	0	0	0	0	0	0	0	0	0	0	0	0	0	0
0	0	0	0	0	0	0	0	0	0	0	0	0	0	0	0	0	0	0	0	0	0	0	0	0	0	0	0	0	0	0	0	0	0	0	0	0	0	0	0	0	0	0	0	0	0	0	0	0	0
0	0	0	0	0	0	0	0	0	0	0	0	0	0	0	0	0	0	0	0	0	0	0	0	0	0	0	0	0	0	0	0	0	0	0	0	0	0	0	0	0	0	0	0	0	0	0	0	0	0
0	0	0	0	0	0	0	0	0	0	0	0	0	0	0	0	0	0	0	0	0	0	0	0	0	0	0	0	0	0	0	0	0	0	0	0	0	0	0	0	0	0	0	0	0	0	0	0	0	0
0	0	0	0	0	0	0	0	0	0	0	0	0	0	0	0	0	0	0	0	0	0	0	0	0	0	0	0	0	0	0	0	0	0	0	0	0	0	0	0	0	0	0	0	0	0	0	0	0	0
0	0	0	0	0	0	0	0	0	0	0	0	0	0	0	0	0	0	0	0	0	0	0	0	0	0	0	0	0	0	0	0	0	0	0	0	0	0	0	0	0	0	0	0	0	0	0	0	0	0
0	0	0	0	0	0	0	0	0	0	0	0	0	0	0	0	0	0	0	0	0	0	0	0	0	0	0	0	0	0	0	0	0	0	0	0	0	0	0	0	0	0	0	0	0	0	0	0	0	0
0	0	0	0	0	0	0	0	0	0	0	0	0	0	0	0	0	0	0	0	0	0	0	0	0	0	0	0	0	0	0	0	0	0	0	0	0	0	0	0	0	0	0	0	0	0	0	0	0	0
0	0	0	0	0	0	0	0	0	0	0	0	0	0	0	0	0	0	0	0	0	0	0	0	1	0	0	0	0	0	0	0	0	0	0	0	0	0	0	0	0	0	0	0	0	0	0	0	0	0
0	0	0	0	0	0	0	0	0	0	0	0	0	0	0	0	0	0	0	0	0	0	0	0	0	0	0	0	0	0	0	0	0	0	0	0	0	0	1	0	0	0	0	0	0	0	0	0	0	0
0	0	0	0	0	0	0	0	0	0	0	0	0	0	0	0	0	0	0	0	0	0	0	0	0	0	0	0	0	0	0	0	0	0	0	0	0	0	0	0	0	0	0	0	0	0	0	0	0	0
0	0	0	0	0	0	0	0	0	0	0	0	0	0	0	0	0	0	0	0	0	0	0	0	0	0	0	0	0	0	0	0	0	0	0	0	0	0	0	0	0	0	0	0	0	0	0	0	0	0
0	0	0	0	0	0	0	0	0	0	0	0	0	0	0	0	0	0	0	0	0	0	0	0	0	0	0	0	0	0	0	0	0	0	0	0	0	0	0	0	0	0	0	0	0	0	0	0	0	0
0	0	0	0	0	0	0	0	0	0	0	0	0	0	0	0	0	0	0	0	0	0	0	0	0	0	0	0	0	0	0	0	0	0	0	0	0	0	0	0	0	0	0	0	0	0	0	0	0	0
0	0	0	0	0	0	0	0	0	0	0	0	0	0	0	0	0	0	0	0	0	0	0	0	0	0	0	0	0	0	0	0	0	0	0	0	0	0	0	0	0	0	0	0	0	0	0	0	0	0
0	0	0	0	0	0	0	0	0	0	0	0	0	0	0	0	0	0	0	0	0	0	0	0	0	0	0	0	0	0	0	0	0	0	0	0	0	0	0	0	0	0	0	0	0	0	0	0	0	0
0	0	0	0	0	0	0	0	0	0	0	0	0	0	0	0	0	0	0	0	0	0	0	0	0	0	0	0	0	0	0	0	0	0	0	0	0	0	0	0	0	1	0	0	0	0	0	0	0	0
0	0	0	0	0	0	0	0	0	0	0	0	0	0	0	0	0	0	0	0	0	0	0	0	0	0	0	0	0	0	0	0	0	0	0	0	0	0	0	0	0	0	0	0	0	0	0	0	0	0
0	0	0	0	0	0	0	0	0	0	0	0	0	0	0	0	0	0	0	0	0	0	0	0	0	0	0	0	0	0	0	0	0	0	0	0	0	0	0	0	0	0	0	0	0	0	0	0	0	0
0	0	0	0	1	0	0	0	0	0	0	0	0	0	0	0	0	0	0	0	0	0	0	0	0	0	0	0	0	0	0	0	0	0	0	0	0	0	0	0	0	0	0	0	0	0	0	0	0	0
0	0	0	0	0	0	0	0	0	0	0	0	0	0	0	0	0	0	0	0	0	0	0	0	0	0	0	0	0	0	0	0	0	0	0	0	0	0	0	0	0	0	0	0	0	0	0	0	0	0
0	0	0	0	0	0	0	0	0	0	0	0	0	0	0	0	0	0	0	0	0	0	0	0	0	0	0	0	0	0	0	0	0	0	0	0	0	0	0	0	0	0	0	0	0	0	0	0	0	0
0	0	0	0	0	0	0	0	0	0	0	0	0	0	0	0	0	0	0	0	0	0	0	0	0	0	0	0	0	0	0	0	0	0	0	0	0	0	0	0	0	0	0	0	0	0	0	0	0	0
0	0	0	0	0	0	0	0	0	0	0	0	0	0	0	0	0	0	0	0	0	0	0	0	0	0	0	0	0	0	0	0	0	0	0	0	0	0	0	0	0	0	0	0	0	0	0	0	0	0
0	0	0	0	0	0	0	0	0	0	0	0	0	0	0	0	0	0	0	0	0	0	0	1	0	0	0	0	0	0	0	0	0	0	0	0	0	0	0	0	0	0	0	0	0	0	0	0	0	0
0	0	0	0	0	0	0	0	0	0	0	0	0	0	0	0	0	0	0	0	0	0	0	0	0	0	0	0	0	1	0	0	0	0	0	0	0	0	0	0	0	0	0	0	0	0	0	1	0	0
0	0	0	0	0	0	0	0	0	0	0	0	0	0	0	0	0	0	0	0	0	0	0	0	0	0	0	0	0	0	0	0	0	0	0	0	0	0	0	0	0	0	0	0	0	0	0	0	0	0
0	0	0	0	0	0	0	1	0	0	0	0	0	0	0	0	0	0	0	0	0	0	0	0	0	0	0	0	0	0	0	0	0	0	0	0	0	0	0	0	0	0	0	0	0	0	0	0	0	0
0	0	0	0	0	0	0	0	0	0	0	0	0	0	0	0	0	0	0	0	0	0	0	0	0	0	0	0	0	0	0	0	0	0	0	0	0	0	0	0	0	0	0	0	0	0	0	0	0	0
0	0	0	0	0	0	0	0	0	0	0	0	0	0	0	0	0	0	0	0	0	0	0	0	0	0	0	0	0	0	0	0	0	0	0	0	0	0	0	0	0	0	0	0	0	0	0	0	0	0
0	0	0	0	0	0	0	0	0	0	0	0	0	0	0	0	0	0	0	0	0	0	0	0	0	0	0	0	0	0	0	0	0	0	0	0	0	0	0	0	0	0	0	0	0	0	0	0	0	0
0	0	0	0	0	0	0	0	0	0	0	0	0	0	0	0	0	0	0	0	0	0	0	0	0	0	0	0	0	0	0	0	0	0	0	0	0	0	0	0	0	0	0	0	0	0	0	0	0	0
0	0	0	0	0	0	0	0	0	0	0	0	0	0	0	0	0	0	0	0	0	0	0	0	0	0	0	0	0	0	0	0	0	0	0	0	0	0	0	0	0	0	0	0	0	0	0	0	0	0
0	0	0	0	0	0	0	0	0	0	0	0	0	0	0	0	0	0	0	0	0	0	0	0	0	0	0	0	0	0	0	0	0	0	0	0	0	0	0	0	0	0	0	0	0	0	0	0	0	0
0	0	0	0	0	0	0	0	1	0	0	0	0	0	0	0	0	0	0	0	0	0	0	0	0	0	0	0	0	0	0	0	0	0	0	0	0	0	0	0	0	0	0	0	0	0	0	0	0	0
0	0	0	0	0	0	0	0	0	0	0	0	0	0	0	0	0	0	0	0	0	0	0	0	0	0	0	0	0	0	0	0	0	0	0	0	0	0	0	0	0	0	0	0	0	0	0	0	0	0
0	0	0	0	0	0	0	0	0	0	0	0	0	0	0	0	0	0	0	0	0	0	0	0	0	0	0	0	0	0	0	0	0	0	0	0	0	0	0	0	0	0	0	0	0	0	0	0	0	0
0	0	0	0	0	0	0	0	0	0	0	0	0	0	0	0	0	0	0	0	0	0	0	0	0	0	0	0	0	0	0	0	0	0	0	0	0	0	0	0	0	0	0	0	0	0	0	0	0	0
0	0	0	0	0	0	0	0	0	0	0	0	0	0	0	0	0	0	0	0	0	0	0	0	0	0	0	0	0	0	0	0	0	0	0	0	0	0	0	0	0	0	0	0	0	0	0	0	0	0
0	0	0	0	0	0	0	0	0	0	0	0	0	0	0	0	0	0	0	0	0	0	0	0	0	0	0	0	0	0	0	0	0	0	0	0	0	0	0	0	0	0	0	0	0	0	0	0	0	0
0	0	0	0	0	0	0	0	0	0	0	0	0	0	0	0	0	0	0	0	0	0	0	0	0	0	0	0	0	0	0	0	0	0	0	0	0	0	0	0	0	0	0	0	0	0	0	0	0	0
0	0	0	0	0	0	0	0	0	0	0	0	0	0	0	0	0	0	0	0	0	0	0	0	0	1	0	0	0	0	0	0	0	0	0	0	0	0	0	0	0	0	0	0	0	0	0	0	0	0
0	0	0	0	0	0	0	0	0	0	0	0	0	0	0	0	0	0	0	0	0	0	0	0	0	0	0	0	0	0	0	0	0	0	0	0	0	0	0	0	0	0	0	0	0	0	0	0	0	0
0	0	0	0	0	0	0	0	0	0	0	0	0	0	0	0	0	0	0	0	0	0	0	0	0	0	0	0	0	0	0	0	0	0	0	0	0	0	0	0	0	0	0	0	0	0	0	0	0	0
0	0	0	0	0	0	0	0	0	0	0	0	0	0	0	0	0	0	0	0	0	0	0	0	0	0	0	0	0	0	0	0	0	0	0	0	0	0	0	0	0	0	0	0	0	0	0	0	0	0
0	0	0	0	0	0	0	0	0	0	0	0	0	0	0	0	0	0	0	0	0	0	0	0	0	0	0	0	0	0	0	0	0	0	0	0	0	0	0	0	0	0	0	0	0	0	0	0	0	0
0	0	0	0	0	0	0	0	0	0	0	0	0	0	0	0	0	0	0	0	0	0	0	0	0	0	0	0	0	0	0	0	0	0	0	0	0	0	0	0	0	0	0	0	0	0	0	0	0	0
0	0	0	0	0	0	0	0	0	0	0	0	0	0	0	0	0	0	0	0	0	0	0	0	0	0	0	0	0	0	0	0	0	0	0	0	0	0	0	0	0	0	0	0	0	0	0	0	0	0
0	0	0	0	0	0	0	0	0	0	0	0	0	0	0	0	0	0	0	0	0	0	0	0	0	0	0	0	0	0	0	0	0	0	0	0	0	0	0	0	0	0	0	0	0	1	0	0	0	0
0	0	0	0	0	0	0	0	0	0	0	0	0	0	0	0	0	0	0	0	0	0	0	0	0	0	0	0	0	0	0	0	0	0	0	0	0	0	0	0	0	0	0	0	0	0	0	1	0	0
0	0	0	0	0	0	0	0	0	0	0	0	0	0	0	0	0	0	0	0	0	0	0	0	0	0	0	0	0	0	0	0	0	0	0	0	0	0	0	0	0	0	0	0	0	0	0	0	0	0
0	0	0	0	0	0	0	0	0	0	0	0	0	0	0	0	0	0	0	0	0	0	0	0	0	0	0	0	0	0	0	0	0	0	0	0	0	0	0	0	0	0	0	0	0	0	0	0	0	0
0	0	0	0	0	0	0	0	0	0	0	0	0	0	0	0	0	0	0	0	0	0	0	0	0	0	0	0	0	0	0	0	0	0	0	0	0	0	0	0	0	0	0	0	0	0	0	0	0	0
0	0	0	0	0	0	0	0	0	0	0	0	0	0	0	0	0	0	0	0	0	0	0	0	0	0	0	0	0	0	0	0	0	0	0	0	0	0	0	0	0	0	0	0	0	0	0	0	0	0
0	0	0	0	0	0	0	0	0	0	0	0	0	0	0	0	0	0	0	0	0	0	0	0	0	0	0	0	0	0	0	0	0	0	0	0	0	0	0	0	0	0	0	0	0	0	0	0	0	0
0	0	0	0	0	0	0	0	0	0	0	0	0	0	0	0	0	0	0	0	0	0	0	0	0	0	0	0	0	0	0	0	0	0	0	0	0	0	0	0	0	0	0	0	0	0	0	0	0	0
0	0	0	0	0	0	0	0	0	0	0	0	0	0	0	0	0	0	0	0	0	0	0	0	0	0	0	0	0	0	0	0	0	0	0	0	0	0	0	0	0	0	0	0	1	0	0	0	0	0
0	0	0	0	0	0	0	0	0	0	0	0	0	0	0	0	0	0	0	0	0	0	0	0	0	0	0	0	0	0	0	0	0	0	0	0	0	0	0	0	0	0	0	0	1	0	0	0	0	0
0	0	0	0	0	0	0	0	0	0	0	0	0	0	0	0	0	0	0	0	0	0	0	0	0	0	0	0	0	0	0	0	0	0	0	0	0	0	0	0	0	0	0	0	0	0	0	0	0	0
0	0	0	0	0	0	0	0	0	0	0	0	0	0	0	0	0	0	0	0	0	0	0	0	0	0	0	0	0	0	0	0	0	0	0	0	0	0	0	0	0	0	0	0	0	0	0	0	0	0
0	0	0	0	0	0	0	0	0	0	0	0	0	0	0	0	0	0	0	0	0	0	0	0	0	0	0	0	0	0	0	0	0	0	0	0	0	0	0	0	0	0	0	0	0	0	0	0	0	0
1	0	0	0	0	0	0	0	0	0	0	0	0	0	0	0	0	0	0	0	0	0	0	0	0	0	0	0	0	0	0	0	0	0	0	0	0	0	0	0	0	0	0	0	0	0	0	0	0	0
0	0	0	0	0	0	0	0	0	0	0	0	0	0	0	0	0	0	0	0	0	0	0	0	0	0	0	0	0	0	0	0	0	0	0	0	0	0	0	0	0	0	0	0	0	0	0	0	0	0
0	0	0	0	0	0	0	0	0	0	0	0	0	0	0	0	0	0	0	0	0	0	0	0	0	0	0	0	0	0	0	0	0	0	0	0	0	0	0	0	0	0	0	0	0	0	0	0	0	0
0	0	0	0	0	0	0	0	0	0	0	0	0	0	0	0	0	0	0	0	0	0	0	0	0	0	0	0	0	0	0	0	0	0	0	0	0	0	0	0	0	0	0	0	0	0	0	0	0	0
0	0	0	0	0	0	0	0	0	0	0	0	0	0	0	0	0	0	0	0	0	0	0	0	0	0	0	0	0	0	0	0	0	0	0	0	0	0	0	0	0	0	0	0	0	0	0	0	0	0
0	0	0	0	0	0	0	0	0	0	0	0	0	0	0	0	0	0	0	0	0	0	0	0	0	0	0	0	0	0	0	0	0	0	0	0	0	0	0	0	0	0	0	0	0	0	0	0	0	0
0	0	0	0	0	0	0	0	0	0	0	0	0	0	0	0	0	0	0	0	0	0	0	0	0	0	0	0	0	0	0	0	0	0	0	0	0	0	0	0	0	0	0	0	0	0	0	0	0	0
0	0	0	0	0	0	0	0	0	0	0	0	0	0	0	0	0	0	0	0	0	0	0	0	0	0	0	0	0	0	0	0	0	0	0	0	0	0	0	0	0	0	0	0	0	0	0	1	0	0
0	0	0	0	0	0	0	0	0	0	0	0	0	0	0	0	0	0	0	0	0	0	0	0	0	0	0	0	0	0	0	0	0	0	0	0	0	0	0	0	0	0	0	0	0	0	0	0	0	0
0	0	0	0	0	0	0	0	0	0	0	0	0	0	0	0	0	0	0	0	0	0	0	0	0	0	0	0	0	0	0	0	0	0	0	0	0	0	0	0	0	0	0	0	0	0	0	0	0	0
0	0	0	0	0	0	0	0	0	0	0	0	0	0	0	0	0	1	0	0	0	0	0	0	0	0	0	0	0	0	0	0	0	0	0	0	0	0	0	0	0	0	0	0	0	0	0	0	0	0
0	0	0	0	0	0	0	0	0	0	0	0	0	0	0	0	0	0	0	0	0	0	0	0	0	0	0	0	0	0	0	0	0	0	0	0	0	0	0	0	0	0	0	0	0	0	0	0	0	0
0	0	0	0	0	0	0	0	0	0	0	0	0	0	0	0	0	0	0	0	0	0	0	0	0	0	0	0	0	0	0	0	0	0	0	0	0	0	0	0	0	0	0	0	0	0	0	0	0	0
0	0	0	0	0	0	0	0	0	0	0	0	0	0	0	0	0	0	0	0	0	0	0	0	0	0	0	0	0	0	0	0	0	0	0	0	0	0	0	0	0	0	0	0	0	0	0	0	0	0
0	0	0	0	0	0	0	0	0	0	0	0	0	0	0	0	0	0	0	0	0	0	0	0	0	0	0	0	0	0	0	0	0	0	0	0	0	0	0	0	0	0	0	0	0	0	0	0	0	0
0	0	0	0	0	0	0	0	0	0	0	0	0	0	0	0	0	0	0	0	0	0	0	0	0	0	0	0	0	0	0	0	0	0	0	0	0	0	0	0	0	0	0	0	0	0	0	0	0	0
0	0	0	0	0	0	0	0	0	0	0	0	0	0	0	0	0	0	0	0	0	0	0	0	0	0	0	0	0	0	0	0	0	0	0	0	0	0	0	0	0	0	0	0	0	0	0	0	0	0
0	0	0	0	0	0	0	0	0	0	0	0	0	0	0	0	0	0	0	0	0	0	0	0	0	0	0	0	0	0	0	0	0	0	0	0	0	0	0	0	0	0	0	0	0	0	0	0	0	0
0	0	0	0	0	0	0	0	0	0	0	0	0	0	0	0	0	0	0	0	0	0	0	0	0	0	0	0	0	0	0	0	0	0	0	0	0	0	0	0	0	0	0	0	0	0	0	0	0	0
0	0	0	0	0	0	0	0	0	0	0	0	0	0	0	0	0	0	0	0	1	0	0	0	0	0	0	0	0	0	0	0	0	0	0	0	0	0	0	0	0	0	0	0	0	0	0	0	0	0
0	0	0	0	0	0	0	0	0	0	0	0	0	0	0	0	0	0	0	0	0	0	0	0	0	0	0	0	0	0	0	0	0	0	0	0	0	0	0	0	0	0	0	0	0	0	0	0	0	0
0	0	0	0	0	0	0	0	0	0	0	0	0	0	0	0	0	0	0	0	0	0	0	0	0	0	0	0	0	0	0	0	0	0	0	0	0	0	0	0	0	0	0	0	0	0	0	0	0	0
0	0	0	0	0	0	0	0	0	0	0	0	0	0	0	0	0	0	0	0	0	0	0	0	0	0	0	0	0	0	0	0	0	0	0	0	0	0	0	0	0	0	0	0	0	0	0	0	0	0
0	0	0	0	0	0	0	0	0	0	0	0	0	0	0	0	0	0	0	0	0	0	0	0	0	0	0	0	0	0	0	0	0	0	0	0	0	0	0	0	0	0	0	0	0	0	0	0	0	0
0	0	0	0	0	0	0	0	0	0	0	0	0	0	0	0	0	0	0	0	0	0	0	0	0	0	0	0	0	0	0	0	0	0	0	0	0	0	0	0	0	0	0	0	0	0	0	0	0	0
0	0	0	0	0	0	0	0	0	0	0	0	0	0	0	0	0	0	0	0	0	0	0	0	0	0	0	0	0	0	0	0	0	0	0	0	0	1	0	0	0	0	0	0	0	0	0	0	0	0
0	0	0	0	0	0	0	0	0	0	0	0	0	0	0	0	0	0	0	0	0	0	0	0	0	0	0	0	0	0	0	0	0	0	0	0	0	0	0	0	0	0	0	0	0	0	0	0	0	0
0	0	0	0	0	0	0	0	0	0	0	0	0	0	0	0	0	0	0	0	0	0	0	0	0	0	0	0	0	0	0	0	0	0	0	0	0	0	0	0	0	0	0	0	0	0	0	0	0	0
0	0	0	0	0	0	0	0	0	0	0	0	0	0	0	0	0	0	0	0	0	0	0	0	0	0	0	0	0	0	0	0	0	0	0	0	0	0	0	0	0	0	0	0	0	0	0	0	0	0
0	0	0	0	0	0	0	0	0	0	0	0	0	0	0	0	0	0	0	0	0	0	0	0	0	0	0	0	0	0	0	0	0	0	0	0	0	0	0	0	0	0	0	0	0	0	0	0	0	0
0	0	0	0	0	0	0	0	0	0	0	0	0	0	0	0	0	0	0	0	0	0	0	0	0	0	0	0	0	0	0	0	0	0	0	0	0	0	0	0	0	0	0	0	0	0	0	0	0	0
0	0	0	0	0	0	0	0	0	0	0	0	0	0	0	0	0	0	0	0	0	0	0	0	0	0	0	0	0	0	0	0	0	0	0	0	0	0	0	0	0	0	0	0	0	0	0	0	0	0
0	0	0	0	0	0	0	0	0	0	0	0	0	0	0	0	0	0	0	0	0	0	0	0	0	0	0	0	0	0	0	0	0	0	0	0	0	0	0	0	0	0	0	0	0	0	0	0	0	0
0	0	0	0	0	0	0	0	0	0	0	0	0	0	0	0	0	0	0	0	0	0	0	0	0	0	0	0	0	0	0	0	0	0	0	0	0	0	0	0	0	0	0	0	0	0	0	0	0	0
0	0	0	0	0	0	0	0	0	0	0	0	0	0	0	0	0	0	0	0	0	0	0	0	0	0	1	0	0	0	0	0	0	0	0	0	0	0	0	0	0	0	0	0	0	0	0	0	0	0
0	0	0	0	0	0	0	0	0	0	0	0	0	0	0	0	0	0	0	0	0	0	0	0	0	0	0	0	0	0	0	0	0	0	0	0	0	0	0	0	0	0	0	0	0	0	0	0	0	0
0	0	0	0	0	0	0	0	0	0	0	0	0	0	0	0	0	0	0	0	0	0	0	0	0	0	0	0	0	0	0	0	0	0	0	0	0	0	0	0	0	0	0	0	0	0	0	0	0	0
0	0	0	0	0	0	0	0	0	0	0	0	0	0	0	0	0	0	0	0	0	0	0	0	0	0	0	0	0	0	0	0	0	0	0	0	0	0	0	0	0	0	0	0	0	0	0	0	0	0
0	0	0	0	0	0	0	0	0	0	0	0	0	0	0	0	0	0	0	0	0	0	0	0	0	0	0	0	1	0	0	0	0	0	0	0	0	0	0	0	0	0	0	0	0	0	0	0	0	0
0	0	0	0	0	0	0	0	0	0	0	0	0	0	0	0	0	0	0	0	0	0	0	0	0	0	0	0	0	0	0	0	0	0	0	0	0	0	0	0	0	0	0	0	0	0	0	0	0	0
0	0	0	0	0	0	0	1	0	0	0	0	0	0	0	0	0	0	0	0	0	0	0	0	0	0	0	0	0	0	0	0	0	0	0	0	0	0	0	0	0	0	0	0	0	0	0	0	0	0
0	0	0	0	0	0	0	0	0	0	0	0	0	0	0	0	0	0	0	0	0	0	0	0	0	0	0	0	1	0	0	0	0	0	0	0	0	0	0	0	0	0	0	0	0	0	0	0	0	0
0	0	0	0	0	0	0	0	0	0	0	0	0	0	0	0	0	0	0	0	0	0	0	0	0	0	0	0	0	0	0	0	0	0	0	0	0	0	0	0	0	0	0	0	0	0	0	0	0	0
0	0	0	0	0	0	0	0	0	0	0	0	1	0	0	0	0	0	0	0	0	0	0	0	0	0	0	0	0	0	0	0	0	0	0	0	0	0	0	0	0	0	0	0	0	0	0	0	0	0
0	0	0	0	0	0	0	0	0	0	0	0	0	0	0	0	0	0	0	0	0	0	0	0	0	0	0	0	0	0	0	0	0	0	0	0	0	0	0	0	0	0	0	0	0	0	0	0	1	0
0	0	0	0	0	0	0	0	0	0	0	0	0	0	0	0	0	0	0	0	0	0	0	0	0	0	0	0	0	0	0	0	0	0	0	0	0	0	0	0	0	0	0	0	0	0	0	0	0	0
0	0	0	0	0	0	0	0	0	0	0	0	0	0	0	0	0	0	0	0	0	0	0	0	0	0	0	0	0	0	0	0	0	0	0	0	0	0	0	0	0	0	0	0	0	0	1	0	0	0
0	0	0	0	0	0	0	0	0	0	0	0	0	0	0	0	0	0	0	0	0	0	0	0	0	0	0	0	0	0	0	0	0	0	0	0	0	0	0	0	0	0	0	0	0	0	0	0	0	0
0	0	0	0	0	0	0	0	0	0	0	0	0	0	0	0	0	0	0	0	0	0	0	0	0	0	0	0	0	0	0	0	0	0	0	0	0	0	0	0	0	0	0	0	0	0	0	0	0	0
0	0	0	0	0	0	0	0	0	0	0	0	0	1	0	0	0	0	0	0	0	0	0	0	0	0	0	0	0	0	0	0	0	0	0	0	0	0	0	0	0	0	0	0	0	0	0	0	0	0
0	0	0	0	0	0	0	0	0	0	0	0	0	0	0	0	0	0	0	0	0	0	0	0	0	0	0	0	0	0	0	0	0	0	0	0	0	0	0	0	0	0	0	0	0	0	0	0	0	0
0	0	0	0	0	0	0	0	0	0	0	0	0	0	0	0	0	0	0	0	0	0	0	0	0	0	0	0	0	0	0	0	0	0	0	0	0	0	0	0	0	0	0	0	0	0	0	0	0	0
0	0	0	0	0	0	0	0	0	0	0	0	0	0	0	0	0	0	0	0	0	0	0	0	0	0	0	0	0	0	0	0	0	0	0	0	0	0	0	0	0	0	0	0	0	0	0	0	0	0
0	0	0	0	0	0	0	0	0	0	0	0	0	0	0	0	0	0	0	0	0	0	0	0	0	0	0	0	0	0	0	0	0	0	0	0	0	0	0	0	0	0	0	0	0	0	0	0	0	0
0	0	0	0	0	0	0	0	0	0	0	0	0	0	0	0	0	0	0	0	0	0	0	0	0	0	0	0	0	0	0	0	0	0	0	0	0	0	0	0	0	0	0	0	0	0	0	0	0	0
0	0	0	0	0	0	0	0	0	0	0	0	0	0	0	0	0	0	0	0	0	0	1	0	0	0	0	0	0	0	0	0	0	0	0	0	0	0	0	0	0	0	0	0	0	0	0	0	0	0
0	0	0	0	0	0	0	0	0	0	0	0	0	0	0	0	0	0	0	0	0	0	0	0	0	0	0	0	0	0	0	0	0	0	0	0	0	0	0	0	0	0	0	0	0	0	0	0	0	0
0	0	0	0	0	0	0	0	0	0	0	0	0	0	0	0	0	0	0	0	0	0	0	0	0	0	0	0	0	0	0	0	0	0	0	0	0	0	0	0	0	0	0	0	0	0	0	0	0	0
0	0	0	0	0	0	0	0	0	0	0	0	0	0	0	0	0	0	0	0	0	0	0	0	0	0	0	0	0	0	0	0	0	0	0	0	0	0	0	0	0	0	0	0	0	0	0	0	0	0
0	0	0	0	0	0	0	0	0	0	0	0	0	0	0	0	0	0	0	0	0	0	0	0	0	0	0	0	0	0	0	0	0	0	0	0	0	0	0	0	0	0	0	0	0	0	0	0	0	0
0	0	0	0	0	0	0	0	0	0	0	0	0	0	0	0	0	0	0	0	0	0	0	0	0	0	0	0	0	0	0	0	0	0	0	0	0	0	0	0	0	0	0	0	0	0	0	0	0	0
0	0	0	0	0	0	0	0	0	0	0	0	0	0	0	0	0	0	0	0	0	0	0	0	0	0	0	0	0	0	0	0	0	0	0	0	0	0	0	0	0	0	0	0	0	1	0	0	0	0
0	0	0	0	0	0	0	0	0	0	0	0	0	0	0	0	0	0	0	0	0	0	0	0	0	0	0	0	0	0	0	0	0	0	0	0	0	0	0	0	0	0	0	0	0	0	0	0	0	0
0	0	0	0	0	0	0	0	0	0	0	0	0	0	0	0	0	0	0	0	0	0	0	0	0	0	0	0	0	0	0	0	0	0	0	0	0	0	0	0	0	0	0	0	0	0	0	1	0	0
0	0	0	0	0	0	0	0	0	0	0	0	0	0	0	0	0	0	0	0	0	0	0	0	0	0	0	0	0	0	0	0	0	0	0	0	0	0	0	0	0	0	0	0	0	0	0	0	0	0
0	0	0	0	0	0	0	0	0	0	0	0	0	0	0	0	0	0	0	0	0	0	0	0	0	0	0	0	0	0	0	0	0	0	0	0	0	0	0	0	0	0	0	0	0	0	0	0	1	0
0	0	0	0	0	0	0	0	1	0	0	0	0	0	0	0	0	0	0	0	0	0	0	0	0	0	0	0	0	0	0	0	0	0	0	0	0	0	0	0	0	0	0	0	0	0	0	0	0	0
0	0	0	0	0	0	0	0	0	0	0	0	0	0	0	0	0	0	0	0	0	0	0	0	1	0	0	0	0	0	0	0	0	0	0	0	0	0	0	0	0	0	0	0	0	0	0	0	0	0
0	0	0	0	0	0	0	0	0	0	0	0	0	0	0	0	0	0	0	0	0	0	0	0	0	0	0	0	0	0	0	0	0	0	0	0	0	0	0	0	0	0	0	0	0	0	0	0	0	0
0	0	0	0	0	0	0	0	0	0	0	0	0	0	0	0	0	0	0	0	0	0	0	0	0	0	0	0	0	0	0	0	0	0	0	0	0	0	0	0	0	0	0	0	0	0	0	0	0	0
0	0	0	0	0	0	0	0	0	0	0	0	0	0	0	0	0	0	0	0	0	0	0	0	0	0	0	0	0	0	0	0	0	0	0	0	0	0	0	0	0	0	0	0	0	0	0	0	0	0
0	0	0	0	0	0	0	0	0	0	0	0	0	0	0	0	0	0	0	0	0	0	0	0	0	0	0	1	0	0	0	0	0	0	0	0	0	0	0	0	0	0	0	0	0	0	0	0	0	0
0	0	0	0	0	0	0	0	0	0	0	0	0	0	0	0	0	0	0	0	0	0	0	0	0	0	0	0	0	0	0	0	0	0	0	0	0	0	0	0	0	0	0	0	0	0	0	0	0	0
1	0	0	0	0	0	0	0	0	0	0	0	0	0	0	0	0	0	0	0	0	0	0	0	0	0	0	0	0	0	0	0	0	0	0	0	0	0	0	0	0	0	0	0	0	0	0	0	0	0
0	0	0	0	0	0	0	0	0	0	0	0	0	0	0	0	0	0	0	0	0	0	0	0	0	0	0	0	1	0	0	0	0	0	0	0	0	0	0	0	0	0	0	0	0	0	0	0	0	0
0	0	0	0	0	0	0	0	0	0	0	0	0	0	0	0	0	0	0	0	0	0	0	0	0	0	0	0	0	0	0	0	0	0	0	0	0	0	0	0	0	0	0	1	0	0	0	0	0	0
0	0	0	0	0	0	0	0	0	0	0	0	0	0	0	0	0	0	0	0	0	0	0	0	0	0	0	0	0	0	0	0	0	0	1	0	0	0	0	0	0	0	0	0	0	0	0	0	0	0
0	0	0	0	0	0	0	0	0	0	0	0	0	0	0	0	0	0	0	0	0	0	0	0	0	0	0	0	0	0	0	0	0	0	0	0	0	0	0	0	0	0	0	0	0	0	0	0	0	0
0	0	0	0	0	0	0	0	0	0	0	0	0	0	0	0	0	0	0	0	0	0	0	0	0	0	0	0	0	0	0	0	0	0	0	0	0	0	0	0	0	0	0	0	0	0	0	0	0	0
0	0	0	0	0	0	0	0	0	0	0	0	0	0	0	0	0	0	0	0	0	0	0	0	0	0	0	0	0	0	0	0	0	0	0	0	1	0	0	0	0	0	0	0	0	0	0	0	0	0
0	0	0	0	0	0	0	0	0	0	0	0	0	0	0	0	0	0	0	0	0	0	0	0	0	0	0	0	0	0	0	0	0	0	0	0	0	0	0	0	0	0	0	0	0	0	0	0	0	0
0	0	0	0	0	0	0	0	0	0	0	0	0	0	0	0	0	0	0	0	0	0	1	0	0	0	0	0	0	0	0	0	0	0	0	0	0	0	0	0	0	0	0	0	0	0	0	0	0	0
0	0	0	0	0	0	0	0	0	0	0	0	0	0	0	0	0	0	0	0	0	0	0	0	0	0	0	0	0	0	0	0	0	0	0	0	0	0	0	0	0	0	0	0	0	0	0	0	0	0
0	0	0	0	0	0	0	0	0	0	0	0	0	0	0	0	0	0	0	0	0	0	0	0	0	0	0	0	0	0	0	0	0	0	0	0	0	0	0	0	0	0	0	0	0	0	0	0	0	0
0	0	0	0	0	0	0	0	0	0	0	0	0	0	0	0	0	0	0	0	0	0	0	0	0	0	0	0	0	0	0	0	0	0	0	0	0	0	0	0	0	0	0	0	0	0	0	0	0	0
0	0	0	0	0	0	0	0	0	0	0	0	0	0	0	0	0	0	0	0	0	0	0	0	0	0	0	0	0	0	0	0	0	0	0	0	0	0	0	0	0	0	0	0	0	0	0	0	0	0
0	0	0	0	0	0	0	0	0	0	0	0	0	0	0	0	0	0	0	0	0	0	0	0	0	0	0	0	0	0	0	0	0	0	0	0	0	0	0	0	0	0	0	0	0	0	0	0	0	0
0	0	0	0	0	0	0	0	0	0	0	0	0	0	0	0	0	0	0	0	0	0	0	0	0	0	0	0	0	0	0	0	0	0	0	0	0	0	0	0	0	0	0	0	0	0	0	0	0	0
0	0	0	0	0	0	0	0	0	0	0	0	0	0	0	0	0	1	0	0	0	0	0	0	0	0	0	0	0	0	0	0	0	0	0	0	0	0	0	0	0	0	0	0	0	0	0	0	0	0
0	0	0	0	0	0	0	0	0	0	0	0	0	0	0	0	0	0	0	0	0	0	0	0	0	0	0	0	0	0	0	0	0	0	0	0	0	0	0	0	0	0	0	0	0	0	0	0	0	0
0	0	0	0	0	0	0	0	0	1	0	0	0	0	0	0	0	0	0	0	0	1	0	0	0	0	0	0	0	0	0	0	0	0	0	0	0	0	0	0	0	0	0	0	0	0	1	0	0	0
0	0	0	0	0	0	0	0	0	0	0	0	0	0	0	0	0	0	0	0	0	0	0	0	0	0	0	0	0	0	0	0	0	0	0	0	0	0	0	0	0	0	0	0	0	0	0	0	0	0
0	0	0	0	0	0	0	0	1	0	0	0	0	0	0	0	0	0	0	0	0	0	0	0	0	0	0	0	0	0	0	0	0	0	0	0	0	0	0	0	0	0	0	0	0	0	0	0	0	0
0	0	0	0	0	0	0	0	0	0	0	0	0	0	0	0	0	0	0	0	0	0	0	0	0	0	0	0	0	0	0	0	0	0	0	0	0	0	0	0	0	0	0	0	0	0	0	0	0	0
0	0	0	0	0	0	0	0	0	0	0	0	0	0	0	0	0	0	0	0	1	0	0	0	0	0	0	0	0	0	0	0	0	0	0	0	0	0	0	0	0	0	0	0	0	0	0	0	0	0
0	0	0	0	0	0	0	0	0	0	0	0	0	0	0	0	0	0	0	0	0	0	0	0	0	0	0	0	0	0	0	0	0	0	0	0	1	0	0	0	0	0	0	0	0	0	0	0	0	0
0	0	0	0	0	0	0	0	0	0	0	0	0	0	0	0	0	0	0	0	0	0	0	0	0	0	0	0	0	0	0	0	0	0	0	0	0	0	0	0	0	0	0	0	0	0	0	0	0	0
0	0	0	0	0	0	0	0	0	0	0	0	0	0	0	0	0	0	0	0	0	0	0	0	0	0	0	0	0	0	0	0	0	0	0	0	0	0	0	0	0	0	0	0	0	0	0	0	0	0
0	0	0	0	0	0	0	0	0	0	0	0	0	0	0	0	0	0	0	0	0	0	0	0	0	0	0	0	0	0	0	0	0	0	0	0	0	0	0	0	0	0	0	0	0	0	0	0	0	0
0	0	0	0	0	0	0	0	0	0	0	0	0	0	0	0	0	0	0	0	0	0	0	0	0	0	0	0	0	0	0	0	0	0	0	0	0	0	0	0	0	0	0	0	0	0	0	0	0	0
0	0	0	0	0	0	0	0	0	0	0	0	0	0	0	0	0	0	0	0	0	0	0	0	0	0	0	0	0	0	0	0	0	0	0	0	0	0	0	0	0	0	0	0	0	0	0	0	0	0
0	0	0	0	0	0	0	0	0	1	0	0	0	1	0	0	0	0	0	0	0	0	0	0	0	0	0	0	0	0	0	0	0	0	0	0	0	0	0	0	0	0	0	0	0	0	0	0	0	0
0	0	0	0	0	0	0	0	0	0	0	0	0	0	0	0	0	0	0	0	0	0	0	0	0	0	0	0	0	0	0	0	0	0	0	0	0	0	0	0	0	0	0	0	0	0	0	0	0	0
0	0	0	0	0	0	0	0	1	0	0	0	0	0	0	0	0	0	0	0	0	0	0	0	0	0	0	0	0	0	0	0	0	0	0	0	0	0	0	0	0	0	0	0	0	0	0	0	0	0
0	0	0	0	0	0	0	0	0	0	0	0	0	0	0	0	0	0	0	0	0	0	0	0	0	0	0	0	0	0	0	0	0	0	0	0	0	0	0	0	0	0	0	0	0	0	0	0	0	0
0	0	0	0	0	0	0	0	0	0	0	0	0	0	0	0	0	0	0	0	0	0	0	0	0	0	0	0	0	0	0	0	0	0	0	0	0	0	0	0	0	0	0	0	0	0	0	0	0	0
0	0	0	0	0	0	0	0	0	0	0	0	0	1	0	0	0	0	0	0	0	0	0	0	0	0	0	0	0	0	0	0	0	0	0	0	0	0	0	0	0	0	0	0	0	0	0	0	0	0
0	0	0	0	0	0	0	0	0	0	0	0	0	0	0	0	0	0	1	0	0	0	0	0	0	0	0	0	0	0	0	0	0	0	0	0	0	0	0	0	0	0	0	0	0	0	0	0	0	0
0	0	0	0	0	0	0	0	0	0	0	0	0	0	0	0	0	0	0	0	0	0	0	0	0	0	0	0	0	0	0	0	0	0	0	0	0	0	0	0	0	0	0	0	0	0	0	0	0	0
0	0	0	0	0	0	0	0	0	0	0	0	0	0	0	0	0	0	0	0	0	0	0	0	0	0	0	0	0	0	0	0	0	0	0	0	0	0	0	0	0	0	0	0	0	0	0	0	0	0
0	0	0	0	0	0	0	0	0	0	0	0	0	0	0	0	0	0	0	0	0	0	0	0	0	0	0	0	0	0	0	0	0	0	0	0	0	0	0	0	0	0	0	0	0	0	0	0	0	0
0	0	0	0	0	0	0	0	0	0	0	0	0	0	0	0	0	0	0	0	0	0	0	0	0	0	0	0	0	0	0	0	0	0	0	0	0	0	0	0	0	0	0	0	0	0	0	0	0	0
0	0	0	0	0	0	0	0	0	0	0	0	0	0	0	0	0	0	0	0	0	0	0	0	0	0	0	0	0	0	0	0	0	0	0	0	0	0	0	0	0	0	0	0	0	0	0	0	0	0
0	0	0	0	0	0	0	0	0	0	0	0	0	0	0	0	0	0	0	0	0	0	0	0	0	0	0	0	0	0	0	0	0	0	0	0	0	0	0	0	0	0	0	0	0	0	0	0	0	0
0	0	0	0	0	0	0	0	0	0	0	0	0	0	0	0	0	0	0	0	0	0	0	0	0	0	0	0	0	0	0	0	0	0	0	0	0	0	0	0	0	0	0	0	0	1	0	0	0	0
0	0	0	0	0	0	0	0	0	0	0	0	0	0	0	0	0	0	0	0	0	0	0	0	0	0	0	0	0	0	0	0	0	0	0	0	0	0	0	0	0	0	0	0	0	0	0	0	0	0
0	0	0	0	0	0	0	0	0	0	0	0	0	0	0	0	0	0	0	0	0	0	0	0	0	0	0	0	0	0	0	0	0	0	0	0	0	0	0	0	0	0	0	0	0	0	0	0	0	0
0	0	0	0	0	0	0	0	0	0	0	0	0	0	0	0	0	0	0	0	0	0	0	0	0	0	0	0	0	0	0	0	0	0	0	0	0	0	0	0	0	0	0	0	0	0	0	0	0	0
0	0	0	0	0	0	0	0	0	0	0	0	0	0	0	0	0	0	0	0	0	0	0	0	0	0	0	0	0	0	0	0	0	0	0	0	0	0	0	0	0	0	0	0	0	0	0	0	0	0
0	0	0	0	0	0	0	0	0	0	0	0	0	0	0	0	0	0	0	0	0	0	0	0	0	0	0	0	0	0	0	0	0	0	0	0	0	0	0	0	0	0	0	0	0	0	0	0	0	0
0	0	0	0	0	0	0	0	0	0	0	0	0	0	0	0	0	0	0	0	0	0	0	0	0	0	0	0	0	0	0	0	0	0	0	0	0	0	0	0	0	0	0	0	0	0	0	0	0	0
0	0	0	0	0	0	0	0	0	0	0	0	0	0	0	0	0	0	0	0	0	0	0	0	0	0	0	0	0	0	1	0	0	0	0	0	0	0	0	0	0	0	0	0	0	0	0	0	0	0
0	0	0	0	0	0	0	0	0	0	0	0	0	0	0	0	0	0	0	0	0	0	0	0	0	0	0	0	0	0	0	0	0	0	0	0	0	0	0	0	0	0	0	0	0	0	0	0	0	0
0	0	0	0	0	0	0	0	0	0	0	0	1	0	0	0	0	0	0	0	0	0	0	0	0	0	0	0	0	0	0	0	0	0	0	0	0	0	0	0	0	0	0	0	0	0	0	0	0	0
0	0	0	0	0	0	0	0	0	0	0	0	0	0	0	0	0	0	0	0	0	0	0	0	0	0	0	0	0	0	0	0	0	0	0	0	0	0	0	0	0	0	0	0	0	0	0	0	0	0
0	0	0	0	0	0	0	0	0	0	0	0	0	0	0	0	0	0	0	0	0	0	0	0	0	0	0	0	0	0	0	0	0	0	0	0	0	0	0	0	0	0	0	0	0	0	0	0	0	0
0	0	0	1	0	0	0	0	0	0	0	0	0	0	0	0	0	0	0	0	0	0	0	0	0	0	0	0	0	0	0	0	0	0	0	0	0	0	0	0	0	0	0	0	0	0	0	0	0	0
0	0	0	0	0	0	0	0	0	0	0	0	0	0	0	0	0	0	0	0	0	0	0	0	0	0	0	0	0	0	0	0	0	0	0	0	0	0	0	0	0	0	0	0	0	0	0	0	0	0
0	0	0	0	0	0	0	0	0	0	0	0	0	0	0	0	0	0	0	0	0	0	0	0	0	0	0	0	0	0	0	1	0	0	0	0	0	0	0	0	0	0	0	0	0	0	0	0	0	0
0	0	0	0	0	0	0	0	0	0	0	0	0	0	0	0	0	0	0	0	0	0	0	0	0	0	0	0	0	0	0	0	0	0	0	0	0	0	0	0	0	0	0	0	0	0	0	0	0	0
0	0	0	0	0	0	0	0	0	0	0	0	0	0	0	0	0	0	0	0	0	0	0	0	0	0	0	0	0	0	0	0	0	0	0	0	0	0	0	0	0	0	0	0	0	0	0	0	0	0
0	0	0	0	0	0	0	0	0	0	0	0	0	0	0	0	0	0	0	0	0	0	0	0	0	0	0	0	0	0	0	0	0	0	0	0	0	0	0	0	0	0	0	0	0	0	0	0	0	0
0	0	0	0	0	0	0	0	0	0	0	0	0	0	0	0	0	0	0	0	0	0	0	0	0	0	0	0	0	0	0	0	0	0	0	0	0	0	0	0	0	0	0	0	0	0	0	0	0	0
0	0	0	0	0	0	0	0	0	0	0	0	0	0	0	0	0	0	0	0	0	0	0	0	0	0	0	0	0	0	0	0	0	0	0	0	0	0	0	0	0	0	0	0	0	0	0	0	0	0
0	0	0	0	0	0	0	0	0	0	0	0	0	0	0	0	0	0	0	0	0	0	0	0	0	1	0	0	0	0	0	0	0	0	0	0	0	0	0	0	0	0	0	0	0	0	0	0	0	0
0	0	0	0	0	0	0	0	0	0	0	0	0	0	0	0	0	0	0	0	0	0	0	0	0	0	0	0	0	0	0	0	0	0	0	0	0	0	0	0	0	0	0	0	0	0	0	0	0	0
0	0	0	0	0	0	0	0	0	0	0	0	0	0	0	0	0	0	0	0	0	0	0	0	0	0	0	0	0	0	0	0	0	0	0	0	0	0	0	0	0	0	0	0	0	0	0	0	0	0
0	0	0	0	0	0	0	0	0	0	0	0	0	0	0	0	0	0	0	0	0	0	0	0	0	0	0	0	0	0	0	0	0	0	0	0	0	0	0	0	0	0	0	0	0	0	0	0	0	0
0	0	0	0	0	0	0	0	0	0	0	0	0	0	0	0	0	0	0	0	0	0	0	0	0	0	0	0	0	0	0	0	0	0	0	0	0	0	0	0	0	0	0	0	0	0	1	0	0	0
0	0	0	0	0	0	0	0	0	0	0	0	0	0	0	0	0	0	0	0	0	0	0	0	0	0	0	0	0	0	0	0	0	0	0	0	0	0	0	0	0	0	0	0	0	0	0	0	0	0
0	0	0	0	0	0	0	0	0	0	0	0	0	0	0	0	0	0	0	0	0	0	0	0	0	0	0	0	0	0	0	0	0	0	0	0	0	0	0	0	0	0	0	0	0	0	0	0	0	0
0	0	0	0	0	0	0	0	0	0	0	0	0	0	0	0	0	0	0	0	0	0	0	0	0	0	0	0	1	0	0	0	0	0	0	0	0	0	0	0	0	0	0	0	0	0	0	0	0	0
0	0	0	0	0	0	0	0	0	0	0	0	0	0	0	0	0	0	0	0	0	0	0	0	0	0	0	0	0	0	0	0	0	0	0	0	0	0	0	0	0	0	0	0	0	0	0	0	0	0
0	0	0	0	0	0	0	0	0	0	0	0	0	0	0	0	0	0	0	0	0	0	0	0	0	0	0	0	0	0	0	0	0	0	0	0	0	0	0	0	0	0	0	0	0	0	0	0	0	0
0	0	0	0	0	0	0	0	0	0	0	0	0	0	0	0	0	0	0	0	0	0	0	0	0	0	0	0	0	0	0	0	0	0	0	0	0	0	0	0	0	0	0	0	0	0	0	0	0	0
0	0	0	0	0	0	0	0	0	0	0	0	0	0	0	0	0	0	0	0	0	0	0	0	0	0	0	0	0	0	0	0	0	0	0	0	0	0	0	0	0	0	0	0	0	0	0	0	0	0
0	0	0	0	0	0	0	0	0	0	0	1	0	0	0	0	0	0	0	0	0	0	0	0	0	0	0	0	0	0	0	0	0	0	0	0	0	0	0	0	0	0	0	0	0	0	0	0	0	0
0	0	0	0	0	0	0	0	0	0	0	0	0	0	0	0	0	0	0	0	0	0	0	0	0	0	0	0	0	0	0	0	0	0	0	0	0	0	0	0	0	0	0	0	0	0	0	0	0	0
0	0	0	0	0	0	0	0	0	0	0	0	0	0	0	0	0	0	0	0	0	0	0	0	0	0	0	0	0	0	0	0	0	0	0	0	0	0	0	0	0	0	0	0	0	0	0	0	0	0
0	0	0	0	0	0	0	0	0	0	0	0	0	0	0	0	0	0	0	0	0	0	0	0	0	0	0	0	0	0	0	0	0	0	0	0	0	0	0	0	0	0	0	0	0	0	0	0	0	0
0	0	0	0	0	0	0	0	0	0	0	0	0	0	0	0	0	0	0	0	0	0	0	0	0	0	0	0	0	0	0	0	0	0	0	0	0	0	0	0	0	0	0	0	0	0	0	0	0	0
0	0	0	0	0	0	0	0	0	0	0	0	0	0	0	0	0	0	0	0	0	0	0	0	0	0	0	0	0	0	0	0	0	0	0	0	0	0	0	0	0	0	0	0	0	0	0	0	0	0
0	0	0	0	0	0	0	0	0	0	0	0	0	0	0	0	0	0	0	0	0	0	0	0	0	0	0	0	0	0	0	0	0	0	0	0	0	0	0	0	0	0	0	0	0	0	0	0	0	0
0	0	0	0	0	0	0	0	0	0	0	0	0	0	1	0	0	0	0	0	0	0	0	0	0	0	0	0	0	0	0	0	0	0	0	0	0	0	0	0	0	0	0	0	0	0	0	0	0	0
0	0	0	0	0	0	0	0	0	0	0	0	0	0	0	0	0	0	0	0	0	0	0	0	0	0	0	0	0	0	0	0	0	0	0	0	0	0	0	0	0	0	0	0	0	0	0	0	0	0
0	0	0	0	0	0	0	0	0	0	0	0	0	0	0	0	0	0	0	0	0	0	0	0	0	0	0	0	0	0	0	0	0	0	0	0	0	0	0	0	0	0	0	0	0	0	0	0	0	0
0	0	0	0	0	0	0	0	0	0	0	0	0	0	0	0	0	0	0	0	0	0	0	0	0	0	0	0	0	0	0	0	0	0	0	0	0	0	0	0	0	0	0	0	0	0	0	0	0	0
0	0	0	0	0	0	0	0	0	0	0	0	0	0	0	0	0	0	0	0	0	0	0	0	0	0	0	0	0	0	0	0	0	0	0	0	0	0	0	0	0	0	0	1	0	0	0	0	0	0
0	0	0	0	0	0	0	0	0	0	0	0	0	0	0	0	0	0	0	0	0	0	0	0	0	0	0	0	0	0	0	0	0	0	0	0	0	0	0	0	0	0	0	0	0	0	0	0	0	0
0	0	0	0	0	0	0	0	0	0	0	0	0	0	0	0	0	0	0	0	0	0	0	0	0	0	0	0	0	0	0	0	0	0	0	0	0	0	0	0	0	0	0	0	0	0	0	0	0	0
0	0	0	0	0	0	0	0	0	0	0	0	0	0	0	0	0	0	0	0	0	0	0	0	0	0	0	0	0	0	0	0	0	0	0	0	0	0	0	0	0	0	0	0	0	0	0	0	0	0
0	0	0	0	0	0	0	0	0	0	0	0	0	0	0	0	0	0	0	0	0	0	0	0	0	0	0	0	0	0	0	0	0	0	0	0	0	0	0	0	0	0	0	0	0	0	0	0	0	0
0	0	0	0	0	0	0	0	0	0	0	0	0	0	0	0	0	0	0	0	0	0	0	0	0	0	0	0	0	0	0	0	0	0	0	0	0	0	0	0	0	0	0	0	0	0	0	0	0	0
0	1	0	0	0	0	0	0	0	0	0	0	0	0	0	0	0	0	0	0	0	0	0	0	0	0	0	0	0	0	0	0	0	0	0	0	0	0	0	0	0	0	0	0	0	0	0	0	0	0
0	0	0	0	0	0	0	0	0	0	0	0	0	0	0	0	0	0	0	0	0	0	0	0	0	0	0	0	0	0	0	0	0	0	0	0	0	0	0	0	0	0	0	0	0	0	0	0	0	0
0	0	0	0	0	0	0	0	0	0	0	0	0	0	0	0	0	0	0	0	0	0	0	0	0	0	0	0	0	0	0	0	0	0	0	0	0	0	0	0	0	0	0	0	0	0	0	0	0	0
0	0	0	0	0	0	0	0	0	0	0	0	0	0	0	0	0	0	0	0	0	0	0	0	0	0	0	0	0	0	0	0	0	0	0	0	0	0	0	0	0	0	0	0	0	0	0	0	0	0
0	0	0	0	0	0	0	0	0	0	0	0	0	0	0	0	0	0	0	0	0	0	0	0	0	0	0	0	0	0	0	0	0	0	0	0	0	0	0	0	0	0	0	0	0	0	0	0	0	0
0	0	0	0	0	0	0	0	0	0	0	0	0	0	0	0	0	0	0	0	0	0	0	0	0	0	0	0	0	0	0	0	0	0	0	0	0	0	0	0	0	0	0	0	0	0	0	0	0	0
0	0	0	0	0	0	0	0	0	0	0	0	1	0	0	0	0	0	0	0	0	0	0	0	0	0	0	0	0	0	0	0	0	0	0	0	0	0	0	0	0	0	0	0	0	0	0	0	0	0
0	0	0	0	0	0	0	0	0	0	0	0	0	0	0	0	0	0	0	0	0	0	0	0	0	0	0	0	0	0	0	0	0	0	0	0	0	0	0	0	0	0	0	0	0	0	0	0	0	0
0	0	0	0	0	0	0	0	0	0	0	0	0	0	0	0	0	0	0	0	0	0	0	0	0	0	0	0	0	0	0	0	0	0	0	0	0	0	0	0	0	0	0	0	0	0	0	0	0	0
0	0	0	0	0	0	0	0	0	0	0	0	0	0	0	0	0	0	0	0	0	0	0	0	0	0	1	0	0	0	0	0	0	0	0	0	0	0	0	0	0	0	0	0	0	0	0	0	0	0
0	0	0	0	0	0	0	0	0	0	0	0	0	0	0	0	0	0	0	0	0	0	0	0	0	0	0	0	0	0	0	0	0	0	0	0	0	0	0	0	0	1	0	0	0	0	0	0	0	0
0	0	0	0	0	0	0	0	0	0	0	0	0	0	0	0	0	0	0	0	0	0	0	0	0	0	0	0	0	0	0	0	0	0	0	0	0	0	0	0	0	0	0	0	0	0	0	0	0	0
0	0	0	0	0	0	0	0	0	0	0	0	0	0	0	0	0	0	0	0	0	0	0	0	0	0	0	0	0	0	0	0	0	0	0	0	0	0	0	0	0	0	0	0	0	0	0	0	0	0
0	0	0	0	0	0	0	0	0	0	0	0	0	0	0	0	0	0	0	0	0	0	0	0	0	0	0	0	0	0	0	0	0	0	0	0	0	0	0	0	0	0	0	0	0	0	0	0	0	0
0	0	0	0	0	0	0	0	0	0	0	0	0	0	0	0	0	0	0	0	0	0	0	0	0	0	0	0	0	0	0	0	0	0	0	0	0	0	0	0	0	0	0	0	0	0	0	0	0	0
0	0	0	0	0	0	0	0	0	0	0	0	0	0	0	0	0	0	0	0	0	0	0	0	0	0	0	0	0	0	0	0	0	0	0	0	0	0	0	0	0	0	0	0	0	0	0	0	0	0
0	0	0	0	0	0	0	0	0	0	0	0	0	0	0	0	0	0	0	0	0	0	0	0	0	0	0	0	0	0	0	0	0	0	0	0	0	0	0	0	0	0	0	0	0	0	0	0	0	0
0	0	0	0	0	0	0	1	0	0	0	0	0	0	0	0	0	0	0	0	0	0	0	0	0	0	0	0	0	0	0	0	0	0	0	0	0	0	0	0	0	0	0	0	0	0	0	0	0	0
0	0	0	0	0	0	0	0	0	0	0	0	0	0	0	0	0	0	0	0	0	0	0	0	0	0	1	0	0	0	0	0	1	0	0	0	0	0	0	0	0	0	0	0	0	0	0	0	0	0
0	0	0	0	0	0	0	0	0	0	0	0	0	0	0	0	0	0	0	0	0	0	0	0	0	0	0	0	0	0	0	0	0	0	0	0	0	0	0	0	0	0	0	0	0	0	0	0	0	0
0	0	0	0	0	0	0	0	0	0	0	0	0	0	0	0	0	0	0	0	0	0	0	0	0	0	0	0	0	0	0	0	0	0	0	0	0	0	0	0	0	0	0	0	0	0	0	0	0	0
0	0	0	0	0	0	0	0	0	0	0	0	0	0	0	0	0	0	0	0	0	0	0	0	0	0	0	0	0	0	0	0	0	0	0	0	0	0	0	0	0	0	0	0	0	0	0	0	0	0
0	0	0	0	0	0	0	0	0	0	0	0	0	0	0	0	0	0	0	0	0	0	0	0	0	0	0	0	0	0	0	0	0	0	0	0	0	0	0	0	0	0	0	0	0	0	0	0	0	0
0	0	0	0	0	0	0	0	0	0	0	0	0	0	0	0	0	0	0	0	0	0	0	0	0	0	0	0	0	0	0	0	0	0	0	0	0	0	0	0	0	0	0	0	0	0	0	0	0	0
0	0	0	0	0	0	0	0	0	0	0	0	0	0	0	0	0	0	0	0	0	0	0	0	0	0	0	0	0	0	0	0	0	0	0	0	0	0	0	0	0	0	0	0	0	0	0	0	0	0
0	0	0	0	0	0	0	0	0	0	0	0	0	0	0	0	0	0	0	0	0	0	0	0	0	0	0	0	0	0	0	0	0	0	0	0	0	0	0	0	0	0	0	0	0	0	0	1	0	0
0	0	0	0	0	0	0	0	0	0	0	0	0	0	0	0	0	0	0	0	0	0	0	0	0	0	0	0	0	0	0	0	0	0	0	0	0	0	0	0	0	0	0	0	0	0	0	0	0	0
0	0	0	0	0	0	0	0	0	0	0	0	0	0	0	0	0	0	0	0	0	0	0	0	0	0	0	0	0	0	0	0	0	0	0	0	0	0	0	0	0	0	0	1	0	1	0	0	0	0
0	0	0	0	0	0	0	0	0	0	0	0	0	0	0	0	0	0	0	0	0	0	0	0	0	0	0	0	0	0	0	0	0	0	0	0	0	0	0	0	0	0	0	0	0	0	0	0	0	0
0	0	0	0	0	0	0	0	0	0	0	0	0	0	0	0	0	0	0	0	0	0	0	0	0	0	0	0	0	0	0	0	0	0	0	0	0	0	0	0	0	0	0	0	0	0	0	0	0	0
0	0	0	0	0	0	0	0	0	0	0	0	0	0	0	0	0	0	0	0	0	0	0	0	0	0	0	0	0	0	0	0	0	0	0	0	0	0	0	0	0	0	0	0	0	0	0	0	0	0
0	0	0	0	0	0	0	0	0	0	0	0	0	0	0	0	0	0	0	0	0	0	0	0	0	0	0	0	0	0	0	0	0	0	0	0	0	0	0	0	0	0	0	0	0	0	0	0	0	0
0	0	0	0	0	0	0	0	0	0	0	0	0	0	0	0	0	0	0	0	0	0	0	0	0	0	0	0	0	0	0	0	0	0	0	0	0	0	0	0	0	0	0	0	0	0	0	0	0	0
0	0	0	0	0	0	0	0	0	0	0	0	0	0	0	0	0	0	0	0	0	0	0	0	0	0	0	0	0	0	0	0	0	0	0	0	0	0	0	0	0	0	0	0	0	0	0	0	0	0
0	0	0	0	0	0	0	0	0	0	0	0	0	0	0	0	0	0	0	0	0	0	0	0	0	0	0	0	0	0	0	0	0	0	0	0	0	0	0	0	0	0	0	0	0	0	0	0	0	0
0	0	0	0	0	1	0	0	0	0	0	0	0	0	0	0	0	0	0	0	0	0	0	0	0	0	0	0	0	0	0	0	0	0	0	0	0	0	0	0	0	0	0	0	0	0	0	0	0	0
0	0	0	0	0	0	0	0	0	0	0	0	0	0	0	0	0	0	0	0	0	0	0	0	0	0	0	0	0	0	0	0	0	0	0	0	0	0	0	0	0	0	0	0	0	0	0	0	0	0
0	0	0	0	0	0	0	0	0	0	0	0	0	0	0	0	0	0	0	0	0	0	0	0	0	0	0	0	0	0	0	0	0	0	0	0	0	0	0	0	0	0	0	0	0	0	0	0	0	0
0	0	0	0	0	0	0	0	0	0	0	0	0	0	0	0	0	0	0	0	0	0	0	0	0	0	1	0	0	0	0	0	0	0	0	0	0	0	0	0	0	0	0	0	0	0	0	0	0	0
0	0	0	0	0	0	0	0	0	0	0	0	0	0	0	0	0	0	0	0	0	0	0	0	0	0	0	0	0	0	0	0	0	0	0	0	0	0	0	0	0	0	0	0	0	0	0	0	0	0
0	0	0	0	0	0	0	0	0	0	0	0	0	0	0	0	0	0	0	0	0	0	0	0	0	0	0	0	0	0	0	0	0	0	0	0	0	0	0	0	0	0	0	0	0	0	0	0	0	0
0	0	0	0	0	0	0	0	0	0	0	0	0	0	0	0	0	0	0	0	0	0	0	0	0	0	0	0	0	0	0	0	0	0	0	0	0	0	0	0	0	0	0	0	0	0	0	0	0	0
0	0	0	0	0	0	0	0	0	0	0	0	0	0	0	0	0	0	0	0	0	0	0	0	0	0	0	0	0	0	0	0	0	0	0	0	0	0	0	0	0	0	0	0	0	0	0	0	0	0
0	0	0	0	0	0	0	0	0	0	0	0	0	0	0	0	0	0	0	0	0	0	0	0	0	0	0	0	0	0	0	0	0	0	0	0	0	0	0	0	0	0	0	0	0	0	0	0	0	0
0	0	0	0	0	0	0	0	0	0	0	0	0	0	0	0	0	0	0	0	0	0	0	0	0	0	0	0	0	0	0	0	0	0	0	0	0	0	0	0	0	0	0	0	0	0	0	0	0	0
0	0	0	0	0	0	0	0	0	0	0	0	0	0	0	0	0	0	0	0	0	0	0	0	0	0	0	0	0	0	0	0	0	0	0	0	0	0	0	0	0	0	0	0	0	0	0	0	0	0
0	0	0	0	0	0	0	0	0	0	0	0	0	0	0	0	0	0	0	0	0	0	0	0	0	0	0	0	0	0	0	0	0	0	0	0	0	0	0	0	0	0	0	0	0	0	0	0	0	0
1	0	0	0	0	0	0	0	0	0	0	0	0	0	0	0	0	0	0	0	0	0	0	0	0	0	0	0	0	0	0	0	0	0	0	0	0	0	0	0	0	0	0	0	0	0	0	0	0	0
0	0	0	0	0	0	0	0	0	0	0	0	0	0	0	0	0	0	0	0	0	0	0	0	0	0	0	0	0	0	0	0	0	0	0	0	0	0	0	0	0	0	0	0	0	0	0	0	0	0
0	0	0	0	0	0	0	0	0	0	0	0	0	0	0	0	0	0	0	0	0	0	0	0	0	0	0	0	0	0	0	0	0	0	0	0	0	0	0	0	0	0	0	0	0	0	0	0	0	0
0	0	0	0	0	0	0	0	0	0	0	0	0	0	0	0	0	0	0	0	0	0	0	0	0	0	0	0	0	0	0	0	0	0	0	0	0	0	0	0	0	0	0	0	0	0	0	0	0	0
0	0	0	0	0	0	0	1	0	0	0	0	0	0	0	0	0	0	0	0	0	0	0	0	0	0	0	0	0	0	0	1	0	0	0	0	0	0	0	0	0	0	0	0	0	0	0	0	0	0
0	0	0	0	0	0	0	1	0	0	0	0	0	0	0	0	0	0	0	0	0	0	0	0	0	0	0	0	0	0	0	0	0	0	0	0	0	0	0	0	0	0	0	0	0	0	0	0	0	0
0	0	0	0	0	0	0	0	0	0	0	0	0	0	0	0	0	0	0	0	1	0	0	0	0	0	0	0	0	0	0	0	0	0	0	0	0	0	0	0	0	0	0	0	0	0	0	0	0	0
0	0	0	0	0	0	0	0	0	0	0	0	0	0	0	0	0	0	0	0	0	0	0	0	0	0	0	0	0	0	0	0	0	0	0	0	0	0	0	0	0	0	0	0	0	0	0	0	0	0
0	0	0	0	0	0	0	0	0	0	0	0	0	0	0	0	0	0	0	0	0	0	0	0	0	0	0	0	0	0	0	0	0	0	0	0	0	0	0	0	0	0	0	0	0	0	0	0	0	0
0	0	1	0	0	0	0	0	0	0	0	0	0	0	0	0	0	0	0	0	0	0	0	0	0	0	0	0	0	0	0	0	0	0	0	0	0	0	0	0	0	0	0	0	0	0	0	0	0	0
0	0	0	0	0	0	0	0	0	0	0	0	0	0	0	0	0	0	0	0	0	0	0	0	0	0	0	0	0	0	0	1	0	0	0	0	0	0	0	0	0	0	0	0	0	0	0	0	0	1
0	0	0	0	0	0	0	0	0	0	0	0	0	0	0	0	0	0	0	0	0	0	0	0	0	0	0	0	0	0	0	0	0	0	0	0	0	0	0	0	0	0	0	0	0	0	0	0	0	0
0	0	0	0	0	0	0	0	0	0	0	0	0	0	0	0	0	0	0	0	0	0	0	0	0	0	0	0	0	0	0	0	0	0	0	0	0	0	0	0	0	0	0	0	0	0	0	0	0	0
0	0	0	0	0	0	0	0	0	0	0	0	0	0	0	0	0	0	0	0	0	0	0	0	0	0	0	0	0	0	0	0	0	0	0	0	0	0	0	0	0	0	0	0	0	0	0	0	0	0
0	0	0	0	0	0	0	0	0	0	0	0	0	0	0	0	0	0	0	0	0	0	0	0	0	0	0	0	0	0	0	0	0	0	0	0	0	0	0	0	0	0	0	0	1	0	0	0	0	0
0	0	0	0	0	0	1	0	0	0	0	0	0	0	0	0	0	0	0	0	0	0	0	0	0	0	0	0	0	0	0	0	0	0	0	0	0	0	0	0	0	0	0	0	0	0	0	0	0	0
0	0	0	0	0	0	0	0	0	0	0	0	0	0	0	0	0	0	0	0	0	0	0	0	1	0	0	0	0	0	0	0	0	0	0	0	0	0	0	0	0	0	0	0	0	0	0	0	0	0
0	0	0	0	0	0	0	0	0	0	0	0	0	0	0	0	0	0	0	0	0	0	0	0	0	0	0	0	0	0	0	0	0	0	0	0	0	0	0	0	0	0	0	0	0	0	0	0	0	0
0	0	0	0	0	0	0	0	0	0	0	0	0	0	0	0	0	0	0	0	0	0	0	0	0	0	0	0	0	0	0	0	1	0	0	0	0	1	0	0	0	0	0	0	0	0	0	0	0	0
0	0	0	0	0	0	0	0	0	0	0	0	0	0	0	0	0	0	0	0	0	1	0	0	0	0	0	0	0	0	0	0	0	0	0	0	0	0	0	0	0	0	0	0	0	0	0	0	0	0
0	0	0	0	0	0	0	0	0	0	0	0	0	0	0	0	0	0	0	0	0	0	0	0	0	0	0	0	0	0	0	0	0	0	0	0	0	0	0	0	0	0	0	0	0	0	1	0	0	0
0	0	0	0	0	0	0	0	0	0	0	0	0	0	0	0	0	0	0	0	0	0	0	0	1	0	0	0	0	0	0	0	0	0	0	0	0	0	1	0	0	0	0	0	0	0	0	0	0	0
0	0	0	0	0	0	0	0	0	0	0	0	0	0	0	0	0	0	0	0	0	0	0	0	0	0	0	0	0	0	0	0	0	0	0	0	0	0	0	0	0	0	0	0	0	0	0	0	0	0
0	0	1	0	0	0	0	0	0	0	0	0	0	0	0	0	0	0	0	0	0	0	0	0	0	0	0	0	0	0	0	0	0	0	0	0	0	0	0	0	0	0	0	0	0	0	0	0	0	0
0	0	0	0	0	0	0	0	0	0	0	0	0	0	0	0	0	0	0	0	0	0	0	0	0	1	0	0	0	0	0	0	0	0	0	0	0	0	0	0	0	0	0	0	0	0	0	0	0	0
0	0	0	0	0	0	0	0	0	0	0	0	0	0	0	0	0	0	0	0	0	0	0	0	0	0	0	0	0	0	0	0	0	0	0	0	0	0	0	0	0	0	0	0	0	0	0	0	0	0
0	0	0	0	0	0	0	0	0	0	0	0	0	0	0	0	0	0	0	0	0	0	0	0	0	0	0	0	0	0	0	0	0	0	0	0	0	0	0	0	0	0	0	0	0	0	0	0	0	0
0	0	0	0	0	0	0	0	0	0	0	0	0	0	0	0	0	0	0	0	0	0	0	0	0	0	0	0	0	0	0	0	0	0	0	0	0	0	0	0	0	0	0	0	0	0	0	0	0	0
0	0	0	0	0	0	0	0	0	0	0	0	0	0	0	0	0	0	0	0	0	0	0	0	0	0	0	0	0	0	0	0	0	0	0	0	0	0	0	0	0	0	0	0	0	0	0	0	0	0
0	0	0	0	0	0	0	0	0	0	0	0	0	0	0	0	0	0	0	0	0	0	0	0	0	0	0	0	0	0	0	0	0	0	0	0	0	0	0	0	0	0	0	0	0	0	0	0	0	0
0	0	0	0	0	0	0	0	0	0	0	0	0	0	0	0	0	0	0	0	0	0	0	0	0	0	0	0	0	0	0	0	0	0	0	0	0	0	0	0	0	0	1	0	0	0	0	0	0	0
0	0	0	0	0	0	0	0	0	0	0	0	0	0	0	0	0	0	0	0	0	0	0	0	0	0	0	0	0	0	0	0	0	0	0	0	0	0	0	0	0	0	0	0	0	0	0	0	0	0
0	0	0	0	0	0	0	0	0	0	0	0	0	0	0	0	0	0	0	0	0	0	0	0	0	0	0	0	0	0	0	0	0	0	0	0	0	0	0	0	0	0	0	0	0	0	0	0	0	0
0	0	0	0	0	0	0	0	0	0	0	0	0	1	0	0	0	0	0	0	0	0	0	0	0	0	0	0	0	0	0	0	0	0	0	0	0	0	0	0	0	0	0	0	0	0	0	0	0	0
0	0	0	0	0	0	0	0	0	0	0	0	0	0	0	0	0	0	0	0	0	0	0	0	0	0	0	0	0	0	0	0	0	0	0	0	0	0	0	0	0	0	0	0	0	0	0	0	0	0
0	0	0	0	0	0	0	0	0	0	0	0	0	0	0	0	0	0	0	0	0	0	0	0	0	0	0	0	0	0	0	0	0	0	0	0	0	0	0	0	0	0	0	0	0	0	0	0	0	0
0	0	0	0	0	0	0	0	0	0	0	0	0	0	0	0	0	0	0	0	0	0	0	0	0	0	0	0	0	0	0	0	0	0	0	0	0	0	0	0	0	0	0	0	0	0	0	0	0	0
0	0	0	1	0	0	0	0	0	0	0	0	0	0	0	0	0	0	0	0	0	0	0	0	0	1	0	0	0	0	0	0	0	0	0	0	0	0	0	0	0	0	0	1	0	0	0	0	0	0
0	0	0	0	0	0	0	0	0	0	0	0	0	0	0	0	0	0	0	0	0	0	0	0	0	0	0	0	0	0	0	0	0	0	0	0	0	0	0	0	0	0	0	0	0	0	0	0	0	0
0	0	0	0	0	0	0	0	0	0	0	0	0	0	0	0	0	0	0	0	0	0	0	0	0	0	0	0	0	0	0	0	0	0	0	0	0	0	0	0	0	0	0	0	1	0	0	0	0	0
0	0	0	0	0	0	0	0	0	0	0	0	0	0	0	0	0	0	0	0	0	0	0	0	0	0	0	0	0	0	0	0	0	0	0	0	0	0	0	0	0	0	0	0	0	0	0	0	0	0
0	0	0	0	0	0	0	0	0	0	0	0	0	0	0	0	0	0	0	0	0	0	0	0	0	0	0	0	0	0	0	0	0	0	0	0	0	0	0	0	0	0	0	0	0	0	0	0	0	0
0	0	0	0	0	0	0	0	0	0	0	0	0	0	0	0	0	0	0	0	0	0	0	0	0	0	0	0	0	0	0	0	0	0	0	0	0	0	0	0	0	0	0	0	0	0	0	0	0	0
0	0	0	0	0	0	0	0	0	0	0	0	0	0	0	0	0	0	0	0	0	0	0	0	0	0	0	0	0	0	0	0	0	0	0	0	0	0	0	0	0	0	0	0	0	0	0	0	0	0
0	0	0	0	0	0	0	0	0	0	0	0	0	0	0	0	0	0	0	0	0	0	0	0	0	0	0	0	0	0	0	0	0	0	0	0	0	0	0	0	0	0	0	0	0	0	0	0	0	0
0	0	0	0	0	0	0	0	0	0	0	0	0	0	0	0	0	0	0	0	0	0	0	0	0	0	0	0	0	0	0	0	0	0	0	0	0	0	0	0	0	0	0	0	0	0	0	0	0	0
0	0	0	0	0	0	0	0	0	0	0	0	0	0	0	0	0	0	0	0	0	0	0	0	0	0	0	0	0	0	0	0	0	0	0	0	0	0	0	0	0	0	0	0	0	0	0	0	0	0
0	0	0	0	0	0	0	0	0	0	0	0	0	0	0	0	0	0	0	0	0	0	0	0	0	0	0	0	0	0	0	0	0	0	0	0	0	0	0	0	0	0	0	0	0	0	0	0	0	0
0	0	0	0	0	0	0	0	0	0	0	0	0	0	0	0	0	0	0	0	0	0	0	0	0	0	0	0	0	0	0	0	0	0	0	0	0	0	0	0	0	0	0	0	0	0	0	0	0	0
0	0	0	0	0	0	0	0	0	0	0	0	0	0	0	0	0	0	0	0	0	0	0	0	0	0	0	0	0	0	0	0	0	0	0	0	0	0	0	0	0	0	0	0	0	0	0	0	0	0
0	0	0	0	0	0	0	0	0	0	0	0	0	0	0	0	0	0	0	0	0	0	0	0	0	0	0	0	0	0	0	0	0	0	0	0	0	0	0	0	0	0	0	0	0	0	0	0	0	0
0	0	0	0	0	0	0	0	0	0	0	0	0	0	0	0	0	0	0	0	0	0	0	0	0	0	0	0	0	0	0	0	0	0	0	0	0	0	0	0	0	0	0	0	0	0	0	0	0	0
0	0	0	0	0	0	0	0	0	0	0	0	0	0	0	0	0	0	0	0	0	0	0	0	0	0	0	0	0	0	0	0	0	0	0	0	0	0	0	0	0	0	0	0	0	0	0	0	0	0
0	0	0	0	0	0	0	0	0	0	0	0	0	0	0	0	0	0	0	0	0	0	0	0	0	0	0	0	0	0	0	0	0	0	0	0	0	0	0	0	0	0	0	0	0	0	0	0	0	0
0	0	0	0	0	0	0	0	0	0	0	0	0	0	0	0	0	0	0	0	0	0	0	0	0	0	0	0	0	0	0	0	0	0	0	0	0	0	0	0	0	0	0	0	0	0	0	0	0	0
0	0	0	0	0	0	0	0	0	0	0	0	0	0	0	0	0	0	0	0	0	0	0	0	0	0	0	0	0	0	0	0	0	0	0	0	0	0	0	0	0	0	0	0	0	0	0	0	0	0
0	0	0	0	0	0	0	0	0	0	0	0	0	0	0	0	0	0	0	0	0	0	0	0	0	0	0	0	0	0	0	0	0	0	0	0	0	0	0	0	0	0	0	0	0	0	0	0	0	0
0	0	0	0	0	0	0	0	0	0	0	0	0	0	0	0	0	0	0	0	0	0	0	0	0	0	0	0	0	0	0	0	0	0	0	0	0	0	0	0	0	0	0	0	0	0	0	0	0	0
0	0	0	0	0	0	0	0	0	0	0	0	0	0	0	0	0	0	0	0	0	0	0	0	0	0	0	0	0	0	0	0	1	0	0	0	0	0	0	0	0	0	0	0	0	0	0	0	0	0
0	0	0	0	0	0	0	0	0	0	0	0	0	0	0	0	0	0	0	0	0	0	0	0	0	0	0	0	0	0	0	0	0	0	0	0	0	0	0	0	0	0	0	0	0	0	0	0	0	0
0	0	0	0	0	0	0	0	0	0	0	0	0	0	0	0	0	0	0	0	0	0	0	0	0	0	0	0	0	0	0	0	0	0	0	0	0	0	0	0	0	0	0	0	0	0	0	1	0	0
0	0	0	0	0	0	0	0	0	0	0	0	0	0	0	0	0	0	0	0	0	0	0	0	0	0	0	0	0	0	0	0	0	0	0	0	0	0	0	0	0	0	0	0	0	0	0	0	0	0
0	0	0	0	0	0	0	0	0	0	1	0	0	0	0	0	0	0	0	0	0	0	0	0	0	0	0	0	0	0	0	0	0	0	0	0	0	0	0	0	0	0	0	0	0	0	0	0	0	0
0	0	0	0	0	0	0	0	0	0	0	0	0	0	0	0	0	0	0	0	0	0	0	0	0	0	0	0	0	0	0	0	0	0	0	0	0	0	0	0	0	0	0	0	0	0	0	0	0	0
0	0	0	0	0	0	0	0	0	0	0	0	0	0	0	0	0	0	0	0	0	0	0	0	0	0	0	0	0	0	0	0	0	0	0	0	0	0	0	0	0	0	0	0	0	0	0	0	0	0
0	0	0	0	0	0	0	0	0	0	0	0	0	0	0	0	0	0	0	0	0	0	0	0	0	0	0	0	0	0	0	0	0	0	0	0	0	0	0	0	0	0	0	0	0	0	0	0	0	0
0	0	0	0	0	0	0	0	0	0	0	0	0	0	0	0	0	0	0	0	0	0	0	0	0	0	0	0	0	0	0	0	0	0	0	0	0	0	0	0	0	0	0	0	0	0	0	0	0	0
0	0	0	0	0	0	0	0	0	0	0	0	0	0	0	0	0	0	0	0	0	0	0	0	0	0	0	0	0	0	0	0	0	0	0	0	0	0	0	0	0	0	0	0	0	0	0	0	0	0
0	0	0	0	0	0	0	0	0	0	0	0	0	0	0	0	0	0	0	0	0	0	0	0	0	0	0	0	0	0	0	0	0	0	0	0	0	0	0	0	0	0	0	0	0	0	0	0	0	0
0	0	0	0	0	0	0	0	0	0	0	0	0	0	0	0	0	0	0	0	0	0	0	0	0	0	0	0	0	0	0	0	0	0	0	0	0	0	0	0	0	0	0	0	0	0	0	0	0	0
0	0	0	0	0	0	0	0	0	0	0	0	0	0	0	0	0	0	0	0	0	0	0	0	0	0	0	0	0	0	0	0	0	0	0	0	0	0	0	0	0	0	0	0	0	0	0	0	0	0
0	0	0	0	0	0	0	0	0	0	0	0	0	0	0	0	0	0	0	0	0	0	0	0	0	0	0	0	0	0	0	0	0	0	0	0	0	0	0	0	0	0	0	0	0	0	0	0	0	0
0	0	0	0	0	0	0	0	0	1	0	0	0	0	0	0	0	0	0	0	0	0	0	0	0	0	0	0	0	0	0	0	0	0	0	0	0	0	0	0	0	0	0	0	0	0	0	0	0	0
0	0	0	0	0	0	0	0	0	0	0	0	0	0	0	0	0	0	0	0	0	0	0	0	0	0	0	0	0	0	0	0	0	0	0	0	0	0	0	0	0	0	0	0	0	0	0	0	0	0
0	0	0	0	0	0	0	0	0	0	0	0	0	0	0	0	0	0	0	0	0	0	0	0	0	0	0	0	0	0	0	0	0	0	0	0	0	0	0	0	0	0	0	0	0	0	0	0	0	0
0	0	0	0	0	0	0	0	0	0	0	0	0	0	0	0	0	0	0	0	0	0	0	0	0	0	0	0	0	0	0	0	0	0	0	0	0	0	0	0	0	0	0	0	0	0	0	0	0	0
0	0	0	0	0	0	0	0	0	0	0	0	0	0	0	0	0	0	0	0	0	0	0	0	0	0	0	0	0	0	0	0	0	0	0	0	0	0	0	0	0	0	0	0	0	0	0	0	0	0
0	0	0	0	0	0	0	0	0	0	0	0	0	0	0	0	0	1	0	0	0	0	0	0	0	0	0	0	0	0	0	0	0	0	0	0	0	0	0	0	0	0	0	0	0	0	0	0	0	0
0	0	0	0	0	0	0	0	0	0	0	0	0	0	0	0	0	0	0	0	0	0	0	0	0	0	0	0	0	0	0	0	0	0	0	0	0	0	0	0	0	0	0	0	0	0	0	0	0	0
0	0	0	0	0	0	0	0	0	0	0	0	0	0	0	0	0	0	0	0	0	0	0	0	0	0	0	0	0	0	0	0	0	0	0	0	0	0	0	0	0	0	0	0	0	0	0	0	0	0
0	0	0	0	0	0	0	0	0	0	0	0	0	0	0	0	0	0	0	0	0	0	0	0	0	0	0	0	0	0	0	0	0	0	0	0	0	0	0	0	0	0	0	0	0	0	0	0	0	0
0	0	0	0	0	0	0	0	0	0	0	0	0	0	0	0	0	0	0	0	0	0	0	0	0	0	0	0	0	0	0	0	0	0	0	0	0	0	0	0	0	0	0	0	0	0	0	0	0	0
0	0	0	0	0	0	0	0	0	0	0	0	0	0	0	0	0	0	0	0	0	0	0	0	0	0	0	0	0	0	0	0	0	0	0	0	0	0	0	0	0	0	0	0	0	0	0	0	0	0
0	0	0	0	0	0	0	0	0	0	0	0	0	0	0	0	0	0	0	0	0	0	0	0	0	0	0	0	0	0	0	0	0	0	0	0	0	0	0	0	0	0	0	0	0	0	0	0	0	0
0	0	0	0	0	0	0	0	0	0	0	0	0	0	0	0	0	0	0	0	0	0	0	0	0	0	0	0	0	0	0	0	0	0	0	0	0	0	0	0	0	0	0	0	0	0	0	0	0	0
0	0	0	0	0	0	0	0	0	0	0	0	0	0	1	0	0	0	0	0	0	0	0	0	0	0	0	0	0	0	0	0	0	0	0	0	0	0	0	0	0	0	0	0	0	0	0	0	0	0
0	0	0	0	0	0	0	0	0	0	0	0	0	0	0	0	0	0	0	0	0	0	0	0	0	0	0	0	0	0	0	0	0	0	0	0	0	0	0	0	0	0	0	0	0	0	0	0	0	0
0	0	0	0	0	0	0	0	0	0	0	0	0	0	0	0	0	0	0	0	0	0	0	0	0	0	0	0	0	0	0	0	0	0	0	0	0	0	0	0	0	0	0	0	0	0	0	0	0	0
0	0	0	0	0	0	0	0	0	0	0	0	0	0	0	0	0	0	0	0	0	0	0	0	0	0	0	0	0	0	0	0	0	0	0	0	0	0	0	0	0	0	0	0	0	0	0	0	0	0
0	0	0	0	0	0	0	0	0	0	0	0	0	0	0	0	0	0	0	0	0	1	0	0	0	0	0	0	0	0	0	0	0	0	0	0	0	0	0	0	0	0	0	0	0	0	0	0	0	0
0	0	0	0	0	0	0	0	0	0	0	0	0	0	0	0	0	0	0	0	0	0	0	0	0	0	0	0	0	0	0	0	0	0	0	0	0	0	0	0	0	0	0	0	0	0	0	0	0	0
0	0	0	0	0	0	0	0	0	0	0	0	0	0	0	0	0	0	0	0	0	0	0	0	0	0	0	0	0	0	0	0	0	0	0	0	0	0	0	0	0	0	0	0	0	0	0	0	0	0
0	0	0	0	0	0	0	0	0	0	0	0	0	0	0	0	0	0	0	0	0	0	0	0	0	0	0	0	0	0	0	0	0	0	0	0	0	0	0	0	0	0	0	0	0	0	0	0	0	1
0	0	0	0	0	0	0	0	0	0	0	0	0	0	0	0	0	0	0	0	0	0	0	0	0	0	0	0	0	0	0	0	0	0	0	0	0	0	0	0	0	0	0	0	0	0	0	0	0	0
0	0	0	0	0	0	0	0	0	0	0	0	0	0	0	0	0	0	0	0	0	0	0	0	0	0	0	0	0	0	0	0	0	0	0	0	0	0	0	0	0	0	0	0	0	0	0	0	0	0
0	0	0	0	0	0	0	0	0	0	0	0	0	0	0	0	0	0	0	0	0	0	0	0	0	0	0	0	0	0	0	0	0	0	0	0	0	0	0	0	0	0	0	0	0	0	0	0	0	0
0	0	0	0	0	0	0	0	0	0	0	0	0	0	0	0	0	0	0	0	0	0	0	0	0	0	0	0	0	0	0	0	0	0	0	0	0	0	0	0	0	0	0	0	0	0	0	0	0	0
0	0	0	0	0	0	0	0	0	0	0	0	0	0	0	0	0	0	0	0	0	0	0	0	0	0	0	0	0	0	0	0	0	0	0	0	0	0	0	0	0	0	0	0	0	0	0	0	0	0
0	0	0	0	0	0	0	0	0	0	0	0	0	0	0	0	0	0	0	0	0	0	0	0	0	0	0	0	0	0	0	0	0	0	0	0	0	0	0	0	0	0	0	0	0	0	0	0	0	0
0	0	0	0	0	0	0	0	0	0	1	0	0	0	0	0	0	0	0	0	0	0	0	0	0	0	0	0	0	0	0	0	0	0	0	0	0	0	0	0	0	0	0	0	0	0	0	0	0	0
0	0	0	0	0	0	0	0	0	0	0	0	0	0	0	0	0	0	0	0	0	0	0	0	0	0	0	0	0	0	0	0	0	0	0	0	0	0	0	0	0	0	0	0	0	0	0	0	0	0
0	0	0	0	0	0	0	0	0	0	0	0	0	0	0	0	0	0	0	0	0	0	0	0	0	0	0	0	0	0	0	0	0	0	0	0	0	0	0	0	0	0	0	0	0	0	0	0	0	0
0	0	0	0	0	0	0	0	0	0	0	0	0	0	0	0	0	0	0	0	0	0	0	0	0	0	0	0	0	0	0	0	0	0	0	0	0	0	0	0	0	0	0	0	0	0	0	0	0	0
0	0	0	0	0	0	0	0	1	0	0	0	0	0	0	0	0	0	0	0	0	0	0	0	0	0	0	0	0	0	0	0	0	0	0	0	0	0	0	0	0	0	0	0	0	0	0	0	0	0
0	0	0	0	0	0	0	0	0	0	0	0	0	0	0	0	0	0	0	0	0	0	0	0	0	0	1	0	0	0	0	0	0	0	0	0	0	0	1	0	0	0	0	0	0	0	0	0	0	0
0	0	0	0	0	0	0	0	0	0	0	0	0	0	0	0	0	0	0	0	0	0	0	0	0	0	0	0	0	0	0	0	0	0	0	0	0	0	0	0	0	0	0	0	0	0	0	0	0	0
0	0	0	0	0	0	0	0	0	0	0	0	0	0	1	0	0	0	0	0	0	0	0	0	0	0	0	0	0	0	0	0	0	0	0	0	0	0	0	0	0	0	0	0	0	0	0	0	0	0
0	0	0	0	0	0	0	0	0	0	0	0	0	0	0	0	0	0	0	0	0	0	0	0	0	0	0	0	0	0	0	0	0	0	0	0	0	0	0	0	0	0	0	0	0	0	0	0	0	0
0	0	0	0	0	0	0	0	0	0	0	0	0	0	0	0	0	0	0	0	0	0	0	0	0	0	0	0	0	0	0	0	0	0	0	0	0	0	0	0	0	0	0	0	0	0	0	0	0	0
0	0	0	0	0	0	0	0	0	0	0	0	0	0	0	0	0	0	0	0	0	0	0	0	0	0	0	0	0	0	0	0	0	0	0	0	0	0	0	0	0	0	0	0	0	0	0	0	0	0
0	0	0	0	0	0	0	0	0	0	0	0	0	0	0	0	0	0	0	0	0	0	0	0	0	0	0	0	0	0	0	0	0	0	0	0	0	0	0	0	0	0	0	0	0	0	0	0	0	0
0	0	0	0	0	0	0	0	0	0	0	0	0	0	0	0	0	0	0	0	0	0	0	0	0	0	0	0	0	0	0	0	0	0	0	0	0	0	0	0	0	0	0	0	0	0	0	0	0	0
0	0	0	0	0	0	0	0	0	0	0	0	0	0	0	0	0	0	0	0	0	0	0	0	0	0	0	0	0	0	0	0	0	0	0	0	0	0	0	0	0	0	0	0	0	0	0	0	0	0
0	0	0	0	0	0	0	0	0	0	0	0	0	0	0	0	0	0	0	0	0	0	0	0	0	0	0	0	0	0	0	0	0	0	0	0	0	0	0	0	0	0	0	0	0	0	0	0	0	0
0	0	0	0	0	0	0	0	0	0	0	0	0	0	0	0	0	0	0	0	0	0	0	0	0	0	0	0	0	0	0	0	0	0	0	0	0	0	0	0	0	0	0	0	0	0	0	0	0	0
0	0	0	0	0	0	0	0	0	0	0	0	0	0	0	0	0	0	0	0	0	0	0	0	0	0	0	0	0	0	0	0	0	0	0	0	0	0	0	0	0	0	0	0	0	0	0	0	0	0
0	0	0	0	0	0	0	0	0	0	0	0	0	0	0	0	0	0	0	0	0	0	0	0	0	0	0	0	0	0	0	0	0	0	0	0	0	0	0	0	0	0	0	0	0	0	0	0	0	0
0	0	0	0	0	0	0	0	0	0	0	0	0	0	0	0	0	0	0	0	0	0	0	0	0	0	0	0	0	0	0	0	0	0	0	0	0	0	0	0	0	0	0	0	0	0	0	0	0	0
0	0	0	0	0	0	0	0	0	0	0	0	0	0	0	0	0	0	0	0	0	0	0	0	0	0	0	0	0	0	0	0	0	0	0	0	0	0	0	0	0	0	0	0	0	0	0	0	0	0
0	0	0	0	0	0	0	0	0	0	0	0	0	0	0	0	0	0	0	0	0	0	0	0	0	0	0	0	0	0	0	0	0	0	0	0	0	0	0	0	0	0	0	0	0	0	0	0	0	0
0	0	0	0	0	0	0	0	0	0	0	0	0	0	0	0	0	0	0	0	0	0	0	0	0	0	0	0	0	0	0	0	0	0	0	0	0	0	0	0	0	0	0	0	0	0	0	0	0	0
0	0	0	0	0	0	0	0	0	0	0	0	0	0	0	0	0	0	0	0	0	0	0	0	0	0	0	0	0	0	0	0	0	0	0	0	0	0	0	0	0	0	0	0	0	0	0	0	0	0
0	0	0	0	0	0	0	0	0	0	0	0	0	0	0	0	0	0	0	0	0	0	0	0	0	0	0	0	0	0	0	0	0	0	0	0	0	0	0	0	0	0	0	0	0	0	0	0	0	0
0	0	0	0	0	0	0	0	0	0	0	0	0	0	0	0	0	0	0	0	0	0	0	0	0	0	0	0	0	0	0	0	0	0	0	0	0	0	0	0	0	0	0	0	0	0	0	0	0	0
0	0	0	0	1	0	0	0	0	0	0	0	0	0	0	0	0	0	0	0	0	0	0	0	0	0	0	0	0	0	0	0	0	0	0	0	0	0	0	0	0	0	0	0	0	0	0	0	0	0
0	0	0	0	0	0	0	0	0	0	0	0	0	0	0	0	0	0	0	0	0	0	0	0	0	0	0	0	0	0	0	0	0	0	0	0	0	0	0	0	0	0	0	0	0	0	0	0	0	0
0	0	0	0	0	0	0	0	0	0	0	0	0	0	0	0	0	0	0	0	0	0	0	0	0	0	0	0	0	0	0	0	0	0	0	0	0	0	0	0	0	0	0	0	0	0	0	0	0	0
0	0	0	0	0	0	0	0	0	0	0	0	0	0	0	0	0	0	0	0	0	0	0	0	0	0	0	0	0	0	0	0	0	0	0	0	0	0	0	0	0	0	0	0	0	0	0	0	0	0
0	0	0	0	0	0	0	0	0	0	0	0	0	0	0	0	0	0	0	0	0	0	0	0	0	0	0	0	0	0	0	0	0	0	0	0	0	0	0	0	0	0	0	0	0	0	0	0	0	0
0	0	0	0	0	0	0	0	0	0	0	1	0	0	0	0	0	0	0	0	0	0	0	0	0	0	0	0	0	0	0	0	0	0	0	0	0	0	0	0	0	0	0	0	0	0	0	0	0	0
0	0	0	0	0	0	0	0	0	0	0	0	0	0	0	0	0	0	0	0	0	0	0	0	0	0	0	0	0	0	0	0	0	0	0	0	0	0	0	0	0	0	0	0	0	0	0	0	0	0
0	0	0	0	0	0	0	0	0	0	0	0	0	0	0	0	0	0	0	0	0	0	0	0	0	0	0	0	0	0	0	0	0	0	0	0	0	0	0	0	0	0	0	0	0	0	0	0	0	0
0	0	0	0	0	0	0	0	0	0	0	0	0	0	0	0	0	0	0	0	0	0	0	0	0	0	0	0	0	0	0	0	0	0	0	0	0	0	0	0	0	0	0	0	0	0	0	0	0	0
0	0	0	0	0	0	0	0	0	0	0	0	0	0	0	0	0	0	0	0	0	0	0	0	0	0	0	0	0	0	0	0	0	0	0	0	0	0	0	0	0	0	0	0	0	0	0	0	0	0
0	0	0	0	0	0	0	0	0	0	0	0	0	0	0	0	0	0	0	0	0	0	0	0	0	0	0	0	0	0	0	0	0	0	0	0	0	0	0	0	0	0	0	0	0	0	0	0	0	0
0	0	0	0	0	0	0	0	0	0	0	0	0	0	0	0	0	0	0	0	0	0	0	0	0	0	0	0	0	0	0	0	0	0	0	0	0	0	0	0	0	0	0	0	1	0	0	0	0	0
0	0	0	0	0	0	0	1	0	0	0	0	0	0	0	0	0	0	0	0	0	0	0	0	0	0	0	0	0	0	0	0	0	0	0	0	0	0	0	0	0	0	0	0	0	0	0	0	0	0
0	0	0	0	0	0	0	0	0	0	0	0	0	0	0	0	0	0	0	0	0	0	0	0	0	0	0	0	0	0	0	0	0	0	0	0	0	0	0	0	0	0	0	0	0	0	0	0	0	0
0	0	0	0	0	0	0	0	0	0	0	0	0	0	0	0	0	0	0	0	0	0	0	0	0	0	0	0	0	0	0	0	0	0	0	0	0	0	0	0	0	0	0	0	0	0	0	0	0	0
0	0	0	0	0	0	0	0	0	0	0	0	0	0	0	0	0	0	0	0	0	0	0	0	0	0	0	0	0	0	0	0	0	0	0	0	0	0	0	0	0	0	0	0	0	0	0	0	0	0
0	0	0	0	0	0	0	0	0	0	0	0	0	0	0	0	0	0	0	0	0	0	0	0	0	0	0	0	0	0	0	0	0	0	0	0	0	0	0	0	0	0	0	0	0	0	0	0	0	0
0	0	0	0	0	0	0	0	0	0	0	0	0	0	0	0	0	0	0	0	0	0	0	0	0	0	0	0	0	0	0	0	0	0	0	0	0	0	0	0	0	0	0	0	0	0	0	0	0	0
0	0	0	0	0	0	0	0	0	0	0	0	0	0	0	0	0	0	0	0	0	0	0	0	0	0	0	0	0	0	0	0	0	0	0	0	0	0	0	0	0	0	0	0	0	0	0	0	0	0
0	0	0	0	0	0	0	0	0	0	0	0	0	0	0	0	0	0	0	0	0	0	0	0	0	0	0	0	0	0	0	0	0	0	0	0	0	0	0	0	0	0	0	0	0	0	0	0	0	0
0	0	0	0	0	0	0	0	0	0	0	0	0	0	0	0	0	0	0	0	0	0	0	0	0	0	0	0	1	0	0	0	0	0	0	0	0	0	0	0	0	0	0	0	0	0	0	0	0	0
0	0	0	0	0	0	0	0	0	0	0	0	0	0	0	0	0	0	0	0	0	0	0	0	0	0	0	0	0	0	0	0	0	0	0	0	0	0	0	0	0	0	0	0	0	0	0	0	0	0
0	0	0	0	0	0	0	0	0	0	0	0	0	0	0	0	0	0	0	0	0	0	0	0	0	0	0	0	0	0	0	0	0	0	0	0	0	0	0	0	0	0	0	0	0	0	0	0	0	0
0	0	0	0	0	0	0	0	0	0	0	0	0	0	0	0	0	0	0	0	0	0	0	0	0	0	0	0	0	0	0	0	0	0	0	0	0	0	0	0	0	0	0	0	0	0	0	0	0	0
0	0	0	0	0	0	0	0	0	0	0	0	0	0	0	0	0	0	0	0	0	0	0	0	0	0	0	0	0	0	0	0	0	0	0	0	0	0	0	0	0	0	0	0	0	0	0	0	0	0
0	0	0	0	0	0	0	0	0	0	0	0	0	0	0	0	0	0	0	0	0	0	0	0	0	0	0	0	0	0	0	0	0	0	0	0	0	0	0	0	0	0	0	0	0	0	0	0	0	0
0	0	0	0	0	0	0	0	0	0	0	0	0	0	0	0	0	0	0	1	0	0	0	0	0	0	0	0	0	0	0	0	0	0	0	0	0	0	0	0	0	0	0	0	0	0	0	0	0	0
0	0	0	0	1	0	0	0	0	0	0	0	0	0	0	0	0	0	0	0	0	0	0	0	0	0	0	0	0	0	0	0	0	0	0	0	0	0	0	0	0	0	0	0	0	0	0	0	0	0
0	0	0	0	0	0	0	0	0	0	0	0	0	0	0	0	0	0	0	0	0	0	0	0	0	0	0	0	0	0	0	0	0	0	0	0	0	0	0	0	0	0	0	0	0	0	0	0	0	0
0	0	0	0	0	0	0	0	0	0	0	0	0	0	0	0	0	0	0	0	0	0	0	0	1	0	0	0	0	0	0	0	0	0	0	0	0	0	0	0	0	0	0	0	0	0	0	0	0	0
0	0	0	0	0	0	0	0	0	0	0	0	0	0	0	0	0	0	0	0	0	0	0	0	0	0	0	0	0	0	0	0	0	0	0	0	0	0	0	0	0	0	0	0	0	0	0	0	0	0
0	0	0	0	0	0	0	0	0	0	0	0	0	0	0	0	0	0	0	0	0	0	0	0	0	0	0	0	0	0	0	0	0	0	0	0	0	0	0	0	0	0	0	0	0	0	0	0	0	0
0	0	0	0	0	0	0	0	0	0	0	0	0	0	0	0	0	0	0	0	0	0	0	0	0	0	0	0	0	0	0	0	0	0	0	0	0	0	0	0	0	0	0	0	0	0	0	0	0	0
0	0	0	0	0	0	0	0	0	0	0	0	0	0	0	0	0	0	0	0	0	0	0	0	0	0	0	0	0	0	0	0	0	0	0	0	0	0	0	0	0	0	0	0	0	0	0	0	0	0
0	0	0	0	0	0	0	0	0	0	0	0	0	0	0	0	0	0	0	0	0	0	0	0	0	0	0	0	0	0	0	0	0	0	0	0	0	0	0	0	0	0	0	0	0	0	0	0	0	0
0	0	0	0	0	0	0	0	0	0	0	0	0	0	1	0	0	0	0	0	0	0	0	0	0	0	0	0	0	0	0	0	0	0	0	0	0	0	0	0	0	0	0	0	0	0	0	0	0	0
0	0	0	0	0	0	0	0	0	0	0	0	0	0	0	0	0	0	0	0	0	0	0	0	0	0	0	0	0	0	0	0	0	0	0	0	0	0	0	0	0	0	0	0	0	0	0	0	0	0
0	0	0	0	0	0	0	0	0	0	0	0	0	0	0	0	0	0	0	0	0	0	0	0	0	0	0	0	0	0	0	0	0	0	0	0	0	0	0	0	0	0	0	0	0	0	0	0	0	0
0	0	0	0	0	0	0	0	0	0	0	0	0	0	0	0	0	0	0	0	0	0	0	0	0	0	0	0	0	0	0	0	0	0	0	0	0	0	0	0	0	0	0	0	0	0	0	0	0	0
0	0	0	0	0	0	0	0	0	0	0	0	0	0	0	0	0	0	0	0	0	0	0	0	0	0	0	0	0	0	0	0	0	0	0	0	0	0	0	0	0	0	0	0	0	0	0	0	0	0
0	0	1	0	0	0	0	0	0	0	0	0	0	0	0	0	0	0	0	0	0	0	0	0	0	0	0	0	0	0	0	0	0	0	0	0	0	0	0	0	0	0	0	0	0	0	0	0	0	0
0	0	0	0	0	0	0	0	0	0	0	0	0	0	0	0	0	0	0	0	0	0	0	0	0	0	0	0	0	0	0	0	0	0	0	0	0	0	0	0	0	0	0	0	0	0	0	0	0	0
0	0	0	0	0	0	0	0	0	0	0	0	0	0	0	0	0	0	0	0	0	0	0	0	0	0	0	0	0	0	0	0	0	0	0	0	0	0	0	0	0	0	0	0	0	0	0	0	0	0
0	0	0	0	0	0	0	0	0	0	0	0	0	0	0	0	0	0	0	0	0	0	0	0	0	0	0	0	0	0	0	0	0	0	0	0	0	0	0	0	0	0	0	0	0	0	0	0	0	0
0	0	0	0	0	0	0	0	0	0	0	0	0	0	0	0	0	0	0	0	0	0	0	0	0	0	0	0	0	0	0	0	0	0	0	0	0	0	0	0	0	0	0	0	0	0	0	0	0	0
0	0	0	0	0	0	0	0	0	0	0	0	0	0	0	0	0	0	0	0	0	0	0	0	0	0	0	0	0	0	0	0	0	0	0	0	0	0	0	0	0	0	0	0	0	0	0	0	0	0
0	0	0	0	0	0	0	0	0	0	0	0	0	0	0	0	0	0	0	0	1	0	0	0	0	0	0	0	0	0	0	0	0	0	0	0	0	0	0	0	0	0	0	0	0	0	0	0	0	0
0	0	0	0	0	0	0	0	0	0	0	0	0	0	0	0	0	0	0	0	0	0	0	0	0	0	0	0	0	0	0	0	0	0	0	0	0	0	0	0	0	0	0	0	0	0	0	0	0	0
0	0	0	0	0	0	0	0	0	0	0	0	0	0	0	0	0	0	0	0	0	0	0	0	0	0	0	0	0	0	0	0	0	0	0	0	0	0	0	0	0	0	0	0	0	0	0	0	0	0
0	0	0	0	0	0	0	0	0	0	0	0	0	0	0	0	0	0	0	0	0	0	0	0	0	0	0	1	0	0	0	0	0	0	0	0	0	0	0	1	0	0	0	0	0	0	0	0	0	0
0	0	0	0	0	1	0	0	0	0	0	0	0	0	0	0	0	0	0	0	0	0	0	0	0	0	0	0	0	0	0	0	0	0	0	0	0	0	0	0	0	0	0	0	0	0	0	0	0	0
0	0	0	0	0	0	0	0	0	0	0	0	1	0	0	0	0	0	0	0	0	0	0	0	0	0	0	0	0	0	0	0	0	0	0	0	0	0	0	0	0	0	0	0	0	0	0	0	0	0
0	0	0	0	0	0	0	0	0	0	0	0	0	0	0	0	0	0	0	0	0	0	0	0	0	0	0	0	0	0	0	0	0	0	0	0	0	0	0	0	0	0	0	0	0	0	0	0	0	0
0	0	0	0	0	0	0	0	0	0	0	0	0	0	0	0	0	0	0	0	0	0	0	0	0	0	0	0	0	0	0	0	0	0	0	0	0	0	0	0	0	0	0	0	0	0	0	0	0	0
0	0	0	0	0	0	0	0	0	0	0	0	0	0	0	0	0	0	0	0	0	0	0	0	0	0	0	0	0	0	0	0	0	0	0	0	0	0	0	0	0	1	0	0	0	0	0	0	0	0
0	0	0	0	0	0	0	0	0	0	0	0	0	0	0	0	0	0	0	0	0	0	0	0	0	0	0	0	0	0	0	0	0	0	0	0	0	0	0	0	1	0	0	0	0	0	0	0	0	0
0	0	0	0	0	0	0	0	0	0	0	0	0	0	0	0	0	0	0	0	0	0	0	0	0	0	0	0	0	0	0	0	0	0	0	0	0	0	0	0	0	0	0	0	0	0	0	0	0	0
0	0	0	0	0	0	0	0	0	0	0	0	0	0	0	0	0	0	0	0	0	0	0	0	0	0	0	0	0	0	0	0	0	0	0	0	0	0	0	0	0	0	0	0	0	0	0	0	0	0
0	0	0	0	0	0	0	0	0	0	0	0	0	0	0	0	0	0	0	0	0	0	0	0	0	0	0	0	0	0	0	0	0	0	0	0	0	0	0	0	0	0	0	0	0	0	0	0	0	0
1	0	0	0	0	0	0	0	0	0	0	0	0	0	0	0	0	0	0	0	0	0	0	0	0	0	0	0	0	0	0	0	0	0	0	0	0	0	0	0	0	0	0	0	0	0	0	0	0	0
0	0	0	0	0	0	0	0	0	0	0	0	0	0	0	0	0	0	0	0	0	0	0	0	0	0	0	0	0	0	0	0	0	0	0	0	0	0	0	0	0	0	0	0	0	0	1	0	0	0
0	0	0	0	0	0	0	0	0	0	0	0	0	0	0	0	0	0	0	0	0	0	0	0	0	0	0	0	0	0	0	0	0	0	0	0	0	0	0	0	0	0	0	0	0	0	0	0	0	0
0	0	0	0	0	0	0	0	0	0	0	0	0	0	0	0	0	0	0	0	0	0	0	0	0	0	0	0	0	0	0	0	0	0	0	0	0	0	0	0	0	0	0	0	0	0	0	0	0	0
0	0	0	0	0	0	0	0	0	0	0	0	0	0	0	0	0	0	0	0	0	0	0	0	0	0	0	0	0	0	0	0	0	0	0	0	0	0	0	0	0	0	0	0	0	0	0	0	0	0
0	0	0	0	0	0	0	0	0	0	0	0	0	0	0	0	0	0	0	0	0	0	0	0	0	0	0	0	0	0	0	0	0	0	0	0	0	0	0	0	0	0	0	0	0	0	0	0	0	0
0	0	0	0	0	0	0	0	0	0	0	0	0	0	0	0	0	0	0	0	0	0	0	0	0	0	0	0	0	0	0	0	0	0	0	0	0	0	0	0	0	0	0	0	0	0	0	0	0	0
0	0	0	0	0	0	0	0	0	0	0	0	0	0	0	0	0	0	0	0	0	0	0	0	0	0	0	0	0	0	0	0	0	0	0	0	0	0	0	0	0	0	1	0	0	0	0	0	0	0
0	0	0	0	0	0	0	0	0	0	0	0	0	0	0	0	0	0	0	0	0	0	0	0	0	0	0	0	0	0	0	0	0	0	0	0	0	0	0	0	0	0	0	0	0	0	0	0	0	0
0	0	0	0	0	0	0	0	0	0	0	0	0	0	0	0	0	0	0	0	0	0	0	0	0	0	0	0	0	0	0	0	0	0	0	0	0	0	0	0	0	0	0	0	0	0	0	0	0	0
0	0	0	0	0	0	0	0	0	0	0	0	0	0	0	0	0	0	0	0	0	0	0	0	0	0	0	0	0	0	0	0	0	0	0	0	0	0	0	0	0	0	0	0	0	0	0	0	0	0
0	0	0	0	0	0	0	0	0	0	0	0	0	0	0	0	0	0	0	0	0	0	0	0	0	0	0	0	0	0	0	0	0	0	0	0	0	0	0	0	0	0	0	0	0	0	0	0	0	0
0	0	0	0	0	0	0	0	0	0	0	0	0	0	0	0	0	0	0	0	0	0	0	0	0	0	0	0	0	0	0	0	0	0	0	0	0	0	0	0	0	0	0	0	0	0	0	0	0	0
0	0	0	0	0	0	0	0	0	0	0	0	0	0	0	0	0	0	0	0	0	0	0	0	0	0	0	0	0	0	0	0	0	0	0	0	0	0	0	0	0	0	0	0	0	0	0	0	0	0
0	0	0	0	0	0	0	0	0	0	0	0	0	0	0	0	0	0	0	0	0	0	0	0	0	0	0	0	0	0	0	0	0	0	0	0	0	0	0	0	0	0	0	0	0	0	0	0	0	0
0	0	0	0	0	0	0	0	0	0	0	0	0	0	0	0	0	0	0	0	0	0	0	0	0	0	0	0	0	0	0	0	0	0	0	0	0	0	0	0	0	0	0	0	0	0	0	0	0	0
0	0	0	0	0	0	0	0	0	0	0	0	0	0	0	0	0	0	0	0	0	0	0	0	0	0	0	0	0	0	0	0	0	0	0	0	0	0	0	0	0	0	0	0	0	0	0	0	0	0
0	0	0	0	0	0	0	0	0	0	0	0	0	0	0	0	0	0	0	0	0	0	0	0	0	0	0	0	0	0	0	0	0	0	0	1	0	0	0	0	0	0	0	0	0	0	0	0	0	0
0	0	0	0	0	0	0	0	0	0	0	0	0	0	0	0	0	0	0	0	0	0	0	0	0	0	0	0	0	0	0	0	0	0	0	0	0	0	0	0	0	0	0	0	0	0	0	0	0	0
0	0	0	0	0	0	0	0	0	0	0	0	0	0	1	0	0	0	0	0	0	0	0	0	0	0	0	0	0	0	0	0	0	0	0	0	0	0	0	0	0	0	0	0	0	0	0	0	0	0
0	0	0	0	0	0	0	0	0	0	0	0	0	0	0	0	0	0	0	0	0	0	0	0	0	0	0	0	0	0	0	0	0	0	0	0	0	0	0	0	0	0	1	0	0	0	0	0	0	0
0	0	0	0	0	0	0	0	0	0	0	0	0	0	0	0	0	0	0	0	0	0	0	0	0	0	0	0	0	0	0	0	0	0	0	0	0	0	0	0	0	0	0	0	0	0	0	0	0	0
0	0	0	0	0	0	0	0	0	0	0	0	0	0	0	0	0	0	0	0	0	0	0	0	0	0	0	0	0	0	0	0	0	0	0	0	0	0	0	0	0	0	0	0	0	0	0	0	0	0
0	0	0	0	0	0	0	0	0	0	0	0	0	0	0	0	0	0	0	0	0	0	0	0	0	0	0	0	0	0	0	0	0	0	0	0	0	0	0	0	0	0	0	0	0	0	0	0	0	0
0	0	0	0	0	0	1	0	0	0	0	0	0	0	0	0	0	0	0	0	0	0	0	0	0	0	0	0	0	0	0	0	0	0	0	0	0	0	0	0	0	0	0	0	0	0	0	0	0	0
0	0	0	0	0	0	0	0	0	0	0	0	0	0	0	0	0	0	0	0	0	0	0	0	0	0	0	0	0	0	0	0	0	0	0	0	0	0	0	0	0	0	0	0	0	0	0	0	0	0
0	0	0	0	0	0	0	0	0	0	0	0	0	0	0	0	0	0	0	0	0	0	0	0	0	0	0	0	0	0	0	1	0	0	0	0	0	0	0	0	0	0	0	0	0	0	0	0	0	0
0	0	0	0	0	0	0	0	0	0	0	0	0	0	0	0	0	0	0	0	0	0	0	0	0	0	0	0	1	0	0	0	0	0	0	0	0	0	0	0	0	0	0	0	0	0	0	0	0	0
0	0	0	0	0	0	0	0	0	0	0	0	0	0	0	0	0	0	0	0	0	0	0	0	0	0	0	0	0	0	0	0	0	0	0	0	0	0	0	0	0	0	0	0	0	0	0	0	0	0
0	0	0	0	0	0	0	0	1	0	0	0	0	0	0	0	0	0	0	0	0	0	0	0	0	0	0	0	0	0	0	0	0	0	0	0	0	0	1	0	0	0	0	0	0	0	0	0	0	0
0	0	0	0	0	0	0	0	0	0	0	0	0	0	0	0	0	0	0	0	0	0	0	0	0	0	0	0	0	0	0	0	0	0	0	0	0	0	0	0	0	0	0	0	0	0	0	0	0	0
0	0	0	0	0	0	0	0	0	0	0	0	0	0	0	0	0	0	0	0	0	0	0	0	0	0	0	0	0	0	0	0	0	0	0	0	0	0	0	0	0	0	0	0	0	0	0	0	0	0
0	0	0	0	0	0	0	0	0	0	0	0	0	0	0	0	0	0	0	0	0	0	0	0	0	0	0	0	0	0	0	0	0	0	0	0	0	0	0	0	0	0	0	0	0	0	0	0	0	0
0	0	0	0	0	0	0	0	0	0	0	0	0	0	0	0	0	0	0	0	0	0	0	0	0	0	0	0	0	0	0	0	0	0	0	0	0	0	0	0	0	0	0	0	0	0	0	0	0	0
0	0	0	0	0	0	0	0	0	0	0	0	0	0	0	0	0	0	0	0	0	0	0	0	0	0	0	0	0	0	0	0	0	0	0	0	0	0	0	0	0	0	0	0	0	0	0	0	0	0
0	0	0	0	0	0	0	0	0	0	0	0	0	0	0	0	0	0	0	0	0	0	0	0	0	0	0	0	0	0	0	0	0	0	0	0	0	0	0	0	0	0	0	0	0	0	0	0	0	0
0	0	0	0	0	0	0	0	0	0	0	0	0	0	0	0	0	0	1	0	0	0	0	0	0	0	0	0	0	0	0	0	0	0	0	0	0	0	0	0	0	0	0	0	0	0	0	0	0	0
0	0	0	0	0	0	0	0	0	0	0	0	0	0	0	0	0	0	1	0	0	0	0	0	0	0	0	0	0	0	0	0	0	0	0	0	0	0	0	0	0	0	0	0	0	0	0	0	0	0
0	0	0	0	0	0	0	0	0	0	0	0	0	0	0	0	0	0	0	0	0	0	0	0	1	0	0	0	0	0	0	0	0	0	0	0	0	0	0	0	0	0	0	0	0	0	0	0	0	0
0	0	0	0	0	0	0	0	0	0	0	0	0	0	0	0	0	0	0	0	0	0	0	0	0	0	0	0	0	0	0	0	0	0	0	0	0	0	0	0	0	0	0	0	0	0	0	0	0	0
0	0	0	0	0	0	0	0	0	0	0	0	0	1	0	0	0	0	0	0	0	0	0	0	0	0	0	0	0	0	0	0	0	0	0	0	0	0	0	0	0	0	0	0	0	0	0	0	0	0
0	0	0	0	0	0	0	0	0	0	0	0	0	0	0	0	0	0	0	0	0	0	0	0	0	0	0	0	0	0	0	0	0	0	0	0	0	0	0	0	0	0	0	0	0	0	0	0	0	0
0	0	0	0	0	0	0	0	0	0	0	0	0	0	0	0	0	0	0	0	0	0	0	0	0	0	0	0	0	0	0	0	0	0	0	0	0	0	0	0	0	0	0	0	0	0	0	0	0	0
0	0	0	0	0	0	0	0	0	0	0	0	0	0	0	0	0	0	0	0	0	0	0	0	0	0	0	0	0	0	0	0	0	0	0	0	0	0	0	0	0	0	0	0	0	0	0	0	0	0
0	0	0	0	0	0	0	0	0	0	0	0	0	0	0	0	0	0	0	0	0	0	0	0	0	0	0	0	0	0	0	0	0	0	0	0	0	0	0	0	0	0	0	0	0	0	0	0	0	0
0	0	0	0	0	0	0	0	0	0	0	0	0	0	0	0	0	0	0	0	0	0	0	0	0	0	0	0	0	0	0	0	0	0	0	0	0	0	0	0	0	0	0	0	0	0	0	0	0	0
0	0	0	0	0	0	0	0	0	0	0	0	0	0	0	0	0	0	0	0	0	0	0	0	0	0	0	0	0	0	0	0	0	0	0	0	0	0	0	0	0	0	0	0	0	0	0	0	0	0
0	0	0	0	0	0	0	0	0	0	0	0	0	0	0	0	0	0	0	0	0	0	0	0	0	0	0	0	0	0	0	0	0	0	0	0	0	0	0	0	0	0	0	0	0	0	0	0	0	0
0	0	0	0	0	0	0	0	0	0	0	0	0	0	0	0	0	0	0	0	0	0	0	0	0	0	0	0	0	0	0	0	0	0	0	0	0	0	0	0	0	0	0	0	0	0	0	0	0	0
0	0	0	0	0	0	0	0	0	0	0	0	0	0	0	0	0	0	0	0	0	0	0	0	0	0	0	0	0	0	0	0	0	0	0	0	0	0	0	0	0	0	0	0	0	0	0	0	0	0
0	0	0	0	0	0	0	0	0	0	0	0	0	0	0	0	0	0	0	0	0	0	0	0	0	0	0	0	0	0	0	0	0	0	0	0	0	0	0	0	0	0	0	0	0	0	0	0	0	0
0	0	0	0	0	0	0	0	0	0	0	0	0	0	0	0	0	0	1	0	0	0	0	0	0	0	0	0	0	0	0	0	0	0	0	0	0	0	0	0	0	0	0	0	0	0	0	0	0	0
0	1	0	0	0	0	0	0	0	0	0	0	0	0	0	0	0	0	0	0	0	0	0	0	0	0	0	0	0	0	0	0	0	0	0	0	0	0	0	0	0	0	0	0	0	0	0	0	0	0
0	0	0	0	0	0	0	0	0	0	0	0	0	0	0	0	0	0	0	0	0	0	0	0	0	0	0	0	0	0	0	0	0	0	0	0	0	0	0	0	0	0	0	0	0	0	0	0	0	0
0	0	0	0	0	0	0	0	0	0	0	0	0	0	0	0	0	0	0	0	0	0	0	0	0	0	0	0	0	0	0	0	0	0	0	0	0	0	0	0	0	0	0	0	0	0	0	0	0	0
0	0	0	0	0	0	0	0	0	0	0	0	0	0	0	0	0	0	0	0	0	0	0	0	0	0	0	0	0	0	0	0	0	0	0	0	0	0	0	0	0	0	0	0	0	0	0	0	0	0
0	0	0	0	0	0	0	0	0	0	0	0	0	0	0	0	0	0	0	0	0	0	0	0	0	0	0	1	0	0	0	0	0	0	0	0	0	0	0	0	0	0	0	0	0	0	0	0	0	0
0	0	0	0	0	0	0	0	0	0	0	0	0	0	0	0	0	0	0	0	0	0	0	0	0	0	0	0	0	0	0	0	0	0	0	0	0	0	0	0	0	0	0	0	0	0	0	0	0	0
0	0	0	0	0	0	0	0	0	0	0	0	0	0	0	0	0	0	0	0	0	0	0	0	0	0	0	0	0	0	0	0	0	0	0	0	0	0	0	0	0	0	0	0	0	0	0	0	0	0
0	0	0	0	0	0	0	0	0	0	0	0	0	0	0	0	0	0	0	0	0	0	0	0	0	0	0	0	0	0	0	0	0	0	0	0	0	0	0	0	0	0	1	0	0	0	0	0	0	0
0	0	0	1	0	0	0	0	0	0	0	0	0	0	0	0	0	0	0	0	0	0	0	0	0	0	0	0	0	0	0	0	0	0	0	0	0	0	0	0	0	0	0	0	0	0	0	0	0	0
0	0	0	0	0	0	0	0	0	0	0	0	0	0	0	0	0	0	0	0	0	0	0	0	0	0	0	0	0	0	0	0	0	0	0	0	0	0	0	0	0	0	0	0	0	0	0	0	0	0
0	0	0	0	0	0	0	0	0	0	0	0	0	0	0	0	0	0	0	0	0	0	0	0	0	0	0	0	0	0	0	0	0	0	0	0	0	0	0	0	0	0	0	0	0	0	0	0	0	0
0	0	0	0	0	0	0	0	0	0	0	0	0	0	0	0	0	0	0	0	0	0	0	0	0	0	0	0	0	0	0	0	0	0	0	0	0	0	0	0	0	0	0	0	0	0	0	0	0	0
0	0	0	0	0	0	0	0	0	0	0	0	0	0	0	0	0	0	0	0	0	0	0	0	0	0	0	0	0	0	0	0	0	0	0	0	0	0	0	0	0	0	0	0	0	0	0	0	0	0
0	0	0	0	0	0	0	0	0	0	0	0	0	0	0	0	0	0	0	0	0	0	0	0	0	0	0	0	0	0	0	0	0	0	0	0	0	0	0	0	0	0	0	0	0	0	0	0	0	0
0	0	0	0	0	0	0	0	0	0	0	0	0	0	0	0	0	0	0	0	0	0	0	0	0	0	0	0	0	0	0	0	0	0	0	0	0	0	0	0	0	0	0	0	0	0	0	0	0	0
0	0	0	0	0	0	0	0	0	0	0	0	0	0	0	0	0	0	0	0	0	0	0	0	0	0	0	0	0	0	0	0	0	0	0	0	0	0	0	0	0	0	0	0	0	0	0	0	0	0
0	0	0	0	0	0	0	0	0	0	0	0	0	0	0	0	0	0	0	0	0	0	0	0	0	0	0	0	0	0	0	0	0	0	0	0	0	0	0	0	0	0	0	0	0	0	0	0	0	0
0	0	0	0	0	0	0	0	0	0	0	0	0	0	0	0	0	0	0	0	0	0	0	0	0	0	0	0	0	0	0	0	0	0	0	0	0	0	0	0	0	0	0	0	0	0	0	0	0	0
0	0	0	0	0	0	0	0	0	0	0	0	0	0	0	0	0	0	0	0	0	0	0	0	0	0	0	0	0	0	0	0	0	0	0	0	0	0	0	0	0	0	0	0	0	0	0	0	0	0
0	0	0	0	0	0	0	0	0	0	0	0	0	0	0	0	0	0	0	0	0	0	0	0	0	0	0	0	0	0	0	0	0	0	0	0	0	0	0	0	0	0	0	0	0	0	0	0	0	0
0	0	0	0	0	0	0	0	0	0	0	0	0	0	0	0	0	0	0	0	0	0	0	0	0	0	0	0	0	0	0	0	0	0	0	0	0	0	0	0	0	0	0	0	0	0	0	0	0	0
0	0	0	0	0	0	0	0	0	0	0	0	0	0	0	0	0	0	0	0	0	0	0	0	0	0	0	0	0	0	0	0	0	0	0	0	0	0	0	0	0	0	0	0	0	0	0	0	0	0
0	0	0	0	0	0	0	0	0	0	0	0	0	0	0	0	0	0	0	0	0	0	0	0	0	0	0	0	0	0	0	0	0	0	0	0	0	0	0	0	0	0	0	0	0	0	0	0	0	0
0	0	0	0	0	0	0	0	0	0	0	0	0	0	0	0	0	0	0	0	0	0	0	0	0	0	0	0	0	0	0	0	0	0	0	0	0	0	0	0	0	0	0	0	0	0	0	0	0	0
0	0	0	0	0	0	0	0	0	0	0	0	0	0	0	0	0	0	0	0	0	1	0	0	0	0	0	0	0	0	0	0	0	0	0	0	0	0	0	0	0	0	0	0	0	0	0	0	0	0
0	0	0	0	0	0	0	0	0	0	0	0	0	0	0	0	0	0	0	0	0	0	0	0	0	0	0	0	0	0	0	0	0	0	0	0	0	0	0	0	0	0	0	0	0	0	0	0	0	0
0	0	0	0	0	0	0	0	0	0	0	0	0	0	0	0	0	0	0	0	0	0	0	0	0	0	0	0	0	0	0	0	0	0	0	0	0	0	0	0	0	0	0	0	0	0	1	0	0	0
0	1	0	0	0	0	0	0	0	0	0	0	0	0	0	0	0	0	0	0	0	0	0	0	0	0	0	0	0	0	0	0	0	0	0	0	0	0	0	0	0	0	0	0	0	0	0	0	0	0
0	1	0	0	0	0	0	0	0	0	0	0	0	0	0	0	0	0	0	0	0	0	0	0	0	0	0	0	0	0	0	0	0	0	0	0	0	0	0	0	0	0	0	0	0	0	0	0	0	0
0	0	0	0	0	0	0	0	0	0	0	0	0	0	0	0	0	0	0	0	0	0	0	0	0	0	0	0	0	0	1	0	0	0	0	0	0	0	0	0	0	0	0	0	0	0	0	0	0	0
0	0	0	0	0	0	0	0	0	0	0	0	0	0	0	0	0	0	0	0	0	0	0	0	0	0	0	0	0	0	0	0	0	0	0	0	0	0	0	0	0	0	0	0	0	0	0	0	0	0
1	0	0	0	0	0	0	0	0	0	0	0	0	0	0	0	0	0	0	0	0	0	0	0	0	0	0	0	0	0	0	0	0	0	0	0	0	0	0	0	0	0	0	0	0	0	0	0	0	0
0	0	0	0	0	0	0	0	0	0	0	0	0	0	0	0	0	0	0	0	0	0	0	0	0	0	0	0	0	0	0	0	0	0	0	0	0	0	0	0	0	0	0	0	0	0	0	0	0	0
0	0	0	0	0	0	0	0	0	0	0	0	0	0	0	0	0	0	0	0	0	0	0	0	0	0	0	0	0	0	0	0	0	0	0	0	0	0	0	0	0	0	0	0	0	0	0	0	0	0
0	0	0	0	0	0	0	0	0	0	0	0	0	0	0	0	0	0	0	0	0	0	0	0	0	0	0	0	0	0	0	0	0	0	0	0	0	0	0	0	0	0	0	0	0	0	0	0	0	0
0	0	0	0	0	0	0	0	0	0	0	0	0	0	0	0	0	0	0	0	0	0	0	0	0	0	0	0	0	0	0	0	0	0	0	0	0	0	0	0	0	0	0	0	0	0	0	0	0	0
0	0	0	0	0	0	0	0	0	0	0	0	0	0	0	0	0	0	0	0	0	0	0	0	0	0	0	0	0	0	0	0	0	0	0	0	0	0	0	0	0	0	0	0	0	0	0	0	0	0
0	0	0	0	0	0	0	0	0	0	0	0	0	0	0	0	0	0	0	0	0	0	0	0	0	0	0	0	0	0	0	0	0	0	0	0	0	0	0	0	0	0	0	0	0	0	0	0	0	0
0	0	0	0	0	0	0	0	0	0	0	0	0	0	0	0	0	0	0	0	0	0	0	0	0	0	0	0	0	0	0	0	0	0	0	0	0	0	0	0	0	0	0	0	0	0	0	0	0	0
0	0	0	0	0	0	0	0	0	0	0	0	0	0	0	0	0	0	1	0	0	0	0	0	0	0	0	0	0	0	0	0	0	0	0	0	0	0	0	0	0	0	0	0	0	0	0	0	0	0
0	0	0	0	0	0	0	0	0	0	0	0	0	0	0	0	0	0	0	0	0	0	0	0	0	0	0	0	0	0	0	0	0	0	0	0	0	0	0	0	0	0	0	0	0	1	0	0	0	0
0	0	0	0	0	0	0	0	0	0	0	0	0	0	0	0	0	0	0	0	0	0	0	0	0	0	0	0	0	0	0	0	0	0	0	0	0	0	0	0	0	0	0	0	0	0	0	0	0	0
0	0	0	0	0	0	0	0	0	0	0	0	0	0	0	0	0	0	0	0	0	0	0	0	0	0	0	0	0	0	0	0	0	0	0	0	0	0	0	0	0	0	0	0	0	0	0	0	0	0
0	0	0	0	0	0	0	0	0	0	0	0	0	0	0	0	0	0	0	0	0	0	0	0	0	0	0	0	0	0	0	0	0	0	0	0	0	0	0	0	0	0	0	0	0	0	0	0	0	0
0	0	0	0	0	0	0	0	0	0	0	0	0	0	0	0	0	0	0	0	0	0	0	0	0	0	0	0	0	0	0	0	0	0	0	0	0	1	0	0	0	0	0	0	0	0	0	0	0	0
0	0	0	0	0	0	0	0	0	0	0	0	0	0	0	0	0	0	0	0	0	0	0	0	0	0	0	0	0	0	0	0	0	0	0	0	0	0	0	0	0	0	0	0	0	0	0	0	0	0
0	0	0	0	0	0	0	0	0	0	0	0	0	0	0	0	0	0	0	0	0	0	0	0	0	0	0	0	0	0	0	0	0	0	0	0	0	0	0	0	0	0	0	0	0	0	0	0	0	0
0	0	0	0	0	0	0	0	0	0	0	0	0	0	0	0	0	0	0	0	0	0	0	0	0	0	0	0	0	0	0	0	0	0	0	0	0	0	0	0	0	0	0	0	0	0	0	0	0	0
0	0	0	0	1	0	0	0	0	0	0	0	0	0	0	0	0	0	0	0	0	0	0	0	0	0	0	0	0	0	0	0	0	0	0	0	0	0	0	0	0	0	0	0	0	0	0	0	0	0
0	0	0	0	0	0	0	0	0	0	0	0	0	0	0	0	0	0	0	0	0	0	0	0	0	0	0	0	0	0	0	0	0	0	0	0	0	1	0	0	0	0	0	0	0	0	0	0	0	0
0	0	0	0	0	0	0	0	0	0	0	0	0	0	0	0	0	0	0	0	0	0	0	0	0	0	0	0	0	0	0	0	0	0	0	0	0	0	0	0	0	0	0	0	0	0	0	0	0	0
0	0	0	0	0	0	0	0	0	0	0	0	0	0	0	0	0	0	0	0	0	0	0	0	0	0	0	0	0	0	0	0	0	0	0	0	0	0	0	0	0	0	0	0	0	0	0	0	1	0
0	0	0	0	0	0	0	0	0	0	0	0	0	0	0	0	0	0	0	0	0	0	0	0	0	0	0	0	0	0	0	0	0	0	0	0	0	0	0	0	0	0	0	0	0	0	0	0	0	0
0	0	0	0	0	0	0	0	0	0	1	0	0	0	0	0	0	0	0	0	0	0	0	0	0	0	0	0	0	0	0	0	0	0	0	0	0	0	0	0	0	0	0	0	0	0	0	0	0	0
0	0	0	0	0	0	0	0	0	0	0	0	0	0	0	0	0	0	0	0	0	0	0	0	0	0	0	0	0	0	0	0	0	0	0	0	0	0	0	0	0	0	0	0	0	0	0	0	0	0
0	0	0	0	0	0	0	0	0	0	0	0	0	0	0	0	0	0	0	0	0	0	0	0	0	0	0	0	0	0	0	0	0	0	0	0	0	0	0	0	0	0	0	0	0	0	0	0	0	0
0	0	0	0	0	0	0	0	0	0	0	0	0	0	0	0	0	0	0	0	0	0	0	0	0	0	0	0	0	0	0	0	0	0	0	1	0	0	0	0	0	0	0	0	0	0	0	0	0	0
0	0	0	0	0	0	0	0	0	0	0	0	0	0	0	0	0	0	0	0	0	0	0	0	0	0	0	0	0	0	0	0	0	0	0	0	0	0	0	0	0	0	0	0	0	0	0	0	0	0
0	0	0	0	0	0	0	0	0	0	0	0	0	0	0	0	0	0	0	0	0	0	0	0	0	0	0	1	0	0	0	0	0	0	0	0	0	0	0	0	0	0	0	0	0	0	0	0	0	0
0	0	0	0	0	0	0	0	0	0	0	0	0	0	0	0	0	0	0	0	0	0	0	0	0	0	0	0	0	0	0	0	0	0	0	0	0	0	0	0	0	0	0	0	0	0	0	0	0	0
0	0	0	0	0	0	0	0	0	0	0	0	0	0	0	0	0	0	0	0	0	0	0	0	0	0	0	0	0	0	0	0	0	0	0	0	0	0	0	0	0	0	0	0	0	0	0	0	0	0
0	0	0	0	0	0	0	0	0	0	0	0	0	0	0	0	0	0	0	0	0	0	0	0	0	0	0	0	0	0	0	0	0	0	0	0	0	0	0	0	0	0	0	0	0	0	0	0	0	0
0	0	0	0	0	0	0	0	0	0	0	0	0	0	0	0	0	0	0	0	0	0	0	0	0	0	0	0	0	0	0	0	0	0	0	0	0	0	0	0	0	0	0	0	0	0	0	0	0	0
0	0	0	0	0	0	0	0	0	0	0	0	0	0	0	0	0	0	0	0	0	0	0	0	0	0	0	0	0	0	0	0	0	0	0	0	0	0	0	0	0	0	0	0	0	0	0	0	0	1
0	0	0	0	0	0	0	0	0	0	0	0	0	0	0	0	0	0	0	0	0	0	0	0	0	0	0	0	0	0	0	0	0	0	0	0	0	0	0	0	0	0	0	0	0	0	0	0	0	0
0	0	0	0	0	0	0	0	0	0	0	0	0	0	0	0	0	0	0	0	0	0	0	0	0	0	0	0	0	0	0	0	0	0	0	0	0	0	0	0	0	0	0	0	0	0	0	0	0	1
0	0	0	0	0	0	0	0	0	0	0	0	0	0	0	0	0	0	0	0	0	0	0	0	0	0	0	0	0	0	0	0	0	0	0	0	0	0	0	0	0	0	0	0	0	0	0	0	0	0
0	0	0	0	0	0	0	0	0	0	0	0	0	0	0	0	0	0	0	0	0	0	0	0	0	0	0	0	0	0	0	0	0	0	0	0	0	0	0	0	0	0	0	0	0	0	0	0	0	0
0	0	0	0	0	0	0	0	0	0	0	1	0	0	0	0	0	0	0	0	0	0	0	0	0	0	0	0	0	0	0	0	0	0	0	0	0	0	0	0	0	0	0	0	0	0	0	0	0	0
0	0	0	0	0	0	0	0	0	0	0	0	0	0	0	0	0	0	0	0	0	0	0	0	0	0	0	0	0	0	0	0	0	0	0	0	0	0	0	0	0	0	0	0	0	0	0	0	0	0
0	0	0	0	0	0	0	0	0	0	0	0	0	0	0	0	0	0	0	0	0	0	0	0	0	0	0	0	0	0	0	0	0	0	0	0	0	0	0	0	0	0	0	0	0	0	0	0	0	0
0	0	0	0	0	0	0	0	0	0	0	0	0	0	0	0	0	0	0	0	0	0	0	0	0	0	0	0	0	0	0	0	0	0	0	0	0	0	0	0	0	0	0	0	0	0	0	0	0	0
0	0	0	0	0	0	0	0	0	0	0	0	0	0	0	0	0	0	0	0	0	0	0	0	0	0	0	0	0	0	0	0	0	0	0	0	0	0	0	0	0	0	0	0	0	0	0	0	0	0
0	0	0	0	0	0	0	0	0	0	0	0	0	0	0	0	0	0	0	1	0	0	0	0	0	0	0	0	0	0	0	0	0	0	0	0	0	0	0	0	0	0	0	0	0	0	0	0	0	0
0	0	0	0	0	0	0	0	0	0	0	0	0	0	0	0	0	0	0	0	0	0	0	0	0	0	0	0	0	0	0	0	0	0	0	0	0	0	0	0	0	0	0	0	0	0	0	0	0	0
0	0	0	0	0	0	0	0	0	0	0	0	0	0	0	0	0	0	0	0	0	0	0	0	0	0	0	0	0	0	0	0	0	0	0	0	0	0	0	0	0	0	0	0	0	0	0	0	0	0
0	0	0	0	0	0	0	0	0	0	0	0	0	0	0	0	0	0	0	0	0	0	0	0	0	0	0	0	0	0	0	0	0	0	0	0	0	0	0	0	0	0	0	0	0	0	0	0	0	0
0	0	0	0	0	0	0	0	0	0	0	0	0	0	0	0	0	0	0	0	0	0	0	0	0	0	0	1	0	0	0	0	0	0	0	0	0	0	0	0	0	0	0	0	0	0	0	0	0	0
0	0	0	0	0	0	0	0	0	0	0	0	0	0	0	0	0	0	0	0	0	0	0	0	0	0	0	0	0	0	0	0	0	0	0	0	0	0	0	0	0	0	0	0	0	0	0	0	0	0
0	0	0	0	0	0	0	0	0	0	0	0	0	0	0	0	0	0	0	0	0	0	0	0	0	0	0	0	0	0	0	0	0	0	0	0	0	0	0	0	0	0	0	0	0	0	0	0	0	0
0	0	0	0	0	0	0	0	0	0	0	0	0	0	0	0	0	0	0	0	0	0	0	0	0	0	0	0	0	0	0	0	0	0	0	0	0	0	0	0	0	0	0	0	0	0	0	0	0	0
0	0	0	0	0	0	0	0	0	0	0	0	0	0	0	0	0	0	0	0	0	1	0	0	0	0	0	0	0	0	0	0	0	0	0	0	0	0	0	0	0	0	0	0	0	0	0	0	0	0
0	0	0	0	0	0	0	0	0	0	0	0	0	0	0	0	0	0	0	0	0	0	0	0	0	0	0	0	0	0	0	0	0	0	0	0	0	0	0	0	0	0	0	0	0	0	0	0	0	0
0	0	0	0	0	0	0	0	0	0	0	0	0	0	0	0	0	0	0	0	0	0	0	0	0	0	0	0	0	0	0	0	0	1	0	0	0	0	0	0	0	0	0	0	0	0	0	0	0	0
0	0	0	0	0	0	0	0	0	0	0	0	1	0	0	0	0	0	0	0	0	0	0	0	0	0	0	0	0	1	0	0	0	0	0	0	0	0	0	0	0	0	1	0	0	0	0	0	0	0
0	0	0	0	0	0	0	0	0	0	0	0	0	0	0	0	0	0	0	0	0	0	0	0	0	0	0	0	0	0	0	0	1	0	0	0	0	0	0	0	0	0	0	0	0	0	0	0	0	0
0	0	0	0	0	0	0	0	0	0	0	0	0	0	0	0	0	0	0	0	0	0	0	0	0	0	0	0	0	0	0	0	0	0	0	0	0	0	0	0	0	0	0	0	0	0	0	0	0	0
0	0	0	0	0	0	0	0	0	0	0	0	0	0	0	0	0	0	0	0	0	0	0	0	0	0	0	0	0	0	0	0	0	0	0	0	0	0	0	0	0	0	0	0	0	0	0	0	0	0
0	0	0	0	0	0	0	0	0	0	0	0	0	0	0	0	0	0	0	0	0	0	0	0	0	0	0	0	0	0	0	0	0	0	0	0	0	0	0	0	0	0	0	0	0	0	0	0	0	0
0	0	0	0	0	0	0	0	0	0	0	0	0	0	0	0	0	0	0	0	0	0	0	0	0	0	0	0	0	0	0	0	0	0	0	0	0	0	0	0	0	0	0	0	0	0	0	0	0	0
0	0	0	0	0	0	0	0	0	0	0	0	0	0	0	0	0	0	0	0	0	0	0	0	0	0	0	0	0	0	0	0	0	0	0	0	0	0	0	0	0	0	0	0	0	0	0	0	0	0
0	0	0	0	0	0	0	0	0	0	0	0	0	0	0	0	0	0	0	0	0	0	0	0	0	0	0	0	0	0	0	0	0	0	0	0	0	0	0	0	0	0	0	0	0	0	0	0	0	0
0	0	0	0	0	0	0	0	0	0	0	0	0	0	0	0	0	0	0	0	0	0	0	0	0	0	0	0	0	0	0	0	0	0	0	0	0	0	1	0	0	0	0	0	0	0	0	0	0	0
0	0	0	0	0	0	0	0	0	0	0	0	0	0	0	0	0	0	0	0	0	0	0	0	0	0	0	0	0	0	0	0	0	0	0	0	0	0	0	0	0	0	0	0	0	0	0	0	0	0
0	0	0	0	0	0	0	0	0	0	0	0	0	0	0	0	0	0	0	0	0	0	0	0	0	0	0	0	0	0	0	0	0	0	0	0	0	0	0	0	0	0	0	0	0	0	0	0	0	0
0	0	0	0	0	0	0	0	0	0	0	0	0	0	0	0	0	0	0	0	0	0	0	0	0	0	0	0	0	0	0	0	0	0	0	0	0	0	0	0	0	0	0	0	0	0	0	0	0	0
0	0	0	0	0	0	0	0	0	0	0	0	0	0	0	0	0	0	0	0	0	0	0	0	0	0	0	0	0	0	0	0	0	0	0	0	0	0	0	0	0	0	0	0	0	0	0	0	0	0
0	0	0	0	0	0	0	0	0	0	0	0	0	0	0	0	0	0	0	0	0	0	0	0	0	0	0	0	0	0	0	0	0	0	0	0	0	0	0	0	0	0	0	0	0	0	0	0	0	0
0	0	0	0	0	0	0	0	0	0	0	0	0	0	0	0	0	0	0	0	0	0	0	0	0	0	0	0	0	0	0	0	0	0	0	0	0	0	0	0	0	0	0	0	0	0	0	0	0	0
0	0	0	0	0	0	0	0	0	0	0	0	0	0	0	0	0	0	0	0	0	0	0	0	0	0	0	0	0	0	0	0	0	0	0	0	0	0	0	0	0	0	0	0	0	0	0	0	0	0
0	0	0	0	0	0	0	0	0	0	0	0	0	0	0	0	0	0	0	0	0	0	0	0	0	0	0	0	0	0	0	0	0	0	0	0	0	0	0	0	0	0	0	0	0	0	0	0	0	0
0	0	0	0	0	0	0	0	0	0	0	0	0	0	0	0	0	0	0	0	0	0	0	0	0	0	0	0	0	0	0	0	0	0	0	0	0	0	0	0	0	0	0	0	0	0	0	0	0	0
0	0	0	0	0	0	0	0	0	0	0	0	0	0	0	0	0	0	0	0	0	0	0	0	0	0	0	0	0	0	0	0	0	0	0	0	0	0	0	0	0	0	0	0	0	0	0	0	0	0
0	0	0	0	0	0	0	0	0	0	0	0	0	0	0	0	0	0	0	0	0	0	0	0	0	0	0	0	0	0	0	0	0	0	0	0	0	0	0	0	1	0	0	0	0	0	0	0	0	0
0	0	0	0	0	0	0	0	0	0	0	0	0	0	0	0	0	0	0	0	0	0	0	0	0	0	0	0	0	0	0	0	0	0	0	0	0	0	0	0	0	0	0	0	0	0	0	0	0	0
0	0	0	0	0	0	0	0	0	0	0	0	0	0	0	0	0	0	0	0	0	0	0	0	0	0	0	0	0	0	0	0	0	0	0	0	0	0	0	0	0	0	0	0	0	0	0	0	0	1
0	0	0	0	0	0	0	0	0	0	0	0	0	0	0	0	0	0	0	0	0	0	1	0	0	0	0	0	0	0	0	0	0	0	0	0	0	0	0	0	0	0	0	0	0	0	0	0	0	0
0	0	0	0	0	0	0	0	0	0	0	0	0	0	0	0	0	0	0	0	0	0	0	0	0	0	0	0	0	0	0	0	0	0	0	0	0	0	0	0	0	0	0	0	0	0	0	0	0	0
0	0	0	0	0	0	0	0	0	0	0	0	0	0	0	0	0	0	0	0	0	0	0	0	0	0	0	0	0	0	0	0	0	0	0	0	0	0	0	0	0	0	0	0	0	0	0	0	0	0
0	0	0	0	0	0	0	0	0	0	0	0	0	0	0	0	0	0	0	0	0	0	0	0	0	0	0	0	0	0	0	0	0	0	0	0	0	0	0	0	0	0	0	0	0	0	0	0	0	0
0	0	0	0	0	0	0	0	0	0	0	0	0	0	0	0	0	0	0	0	0	0	0	0	0	0	0	0	0	0	0	0	0	0	0	0	0	0	0	0	0	0	0	0	0	0	0	0	0	0
0	0	0	0	0	0	0	0	0	0	0	0	0	0	0	0	0	0	0	0	0	0	0	1	0	0	0	0	0	0	0	0	0	0	0	0	0	0	0	0	0	0	0	0	0	0	0	0	0	0
0	0	0	0	0	0	0	0	0	0	0	0	0	0	0	0	0	0	0	0	0	0	0	0	0	0	0	0	0	0	0	0	0	0	0	0	0	0	0	0	0	0	0	0	0	0	0	0	0	0
0	0	0	0	0	0	0	0	0	0	0	0	0	0	0	0	0	0	0	0	0	0	0	0	0	0	0	0	0	0	0	0	0	0	0	0	0	0	0	0	0	0	0	0	0	0	0	0	0	0
0	0	0	0	0	0	0	0	0	0	0	0	0	0	0	0	0	0	0	0	0	0	0	0	0	0	0	0	0	0	0	0	0	0	0	0	0	0	0	0	0	0	0	0	0	0	0	0	0	0
0	0	0	0	0	0	0	0	0	0	0	0	0	0	0	0	0	0	0	0	0	0	0	0	0	0	0	0	0	0	0	0	0	0	0	0	0	0	0	0	0	0	0	0	0	0	0	0	0	0
0	0	0	0	0	0	0	0	0	0	0	0	0	0	0	0	0	0	0	0	0	0	0	0	0	0	0	0	0	0	0	0	0	0	0	0	0	0	0	0	0	0	0	0	0	0	0	0	0	0
0	0	0	0	0	0	0	0	0	0	0	0	0	0	0	0	0	0	0	0	0	0	0	0	0	0	0	0	0	0	0	0	0	0	0	0	0	0	0	0	0	0	0	0	0	0	0	0	0	0
0	0	0	0	0	0	0	0	0	0	0	0	0	0	0	0	0	0	0	0	0	0	0	0	0	0	0	0	0	0	0	0	0	0	0	0	0	0	0	0	0	0	0	0	0	0	0	0	0	0
0	0	0	0	0	0	0	0	0	0	0	0	0	0	0	0	0	0	0	0	0	0	0	0	0	0	0	0	0	0	0	0	0	0	0	0	0	0	0	0	0	0	0	0	0	0	0	0	0	0
0	0	0	0	0	0	0	0	0	0	0	0	0	0	0	0	0	0	0	0	0	0	0	0	0	0	0	0	0	0	0	0	0	0	0	0	0	0	0	0	0	0	0	0	0	0	0	0	0	0
0	0	0	0	0	0	0	0	0	0	0	0	0	0	0	0	0	0	0	0	0	0	0	0	0	0	0	0	0	0	0	0	0	0	0	0	0	0	0	0	0	0	0	0	0	0	0	0	0	0
0	0	0	0	0	0	0	0	0	0	0	0	0	0	0	0	0	0	0	0	0	0	0	0	0	0	0	0	0	0	0	0	0	0	0	0	0	0	0	0	0	0	0	0	0	0	0	0	0	0
0	0	0	0	0	0	0	0	0	0	0	0	0	0	0	0	0	0	0	0	0	0	0	0	0	0	0	0	0	0	0	0	0	0	0	0	0	1	0	0	0	0	0	0	0	0	0	0	0	0
0	0	0	0	0	0	0	0	0	0	0	0	0	0	0	0	0	0	0	0	0	0	0	0	0	0	0	0	0	0	0	0	0	0	0	0	0	0	0	0	0	0	0	0	0	0	0	0	0	0
0	0	0	0	0	0	0	0	0	0	0	0	0	0	0	0	0	0	0	0	0	0	0	0	0	0	0	0	0	0	0	0	0	0	0	0	0	0	0	0	0	0	0	0	0	0	0	0	0	0
0	0	0	0	0	0	0	0	0	0	0	0	0	0	0	0	0	0	0	0	0	0	0	0	0	0	0	0	0	0	0	0	0	0	0	0	0	0	0	0	0	0	0	0	0	0	0	0	0	0
0	0	0	0	0	0	0	0	0	0	0	0	0	0	0	0	0	0	0	0	0	0	0	0	0	0	0	0	0	0	0	0	0	0	0	0	0	0	0	0	0	0	0	0	0	0	0	0	0	0
0	0	0	0	0	0	0	0	0	0	0	0	0	0	0	0	0	0	0	0	0	0	0	0	0	0	0	0	0	0	0	0	0	0	0	0	0	0	0	0	0	0	0	0	0	0	0	0	0	0
0	0	0	0	0	0	0	0	0	0	0	0	0	0	0	0	0	0	0	0	0	0	0	0	0	0	0	0	0	0	0	0	0	0	0	0	0	0	0	0	0	0	0	0	0	0	0	0	0	0
0	0	0	0	0	0	0	0	0	0	0	0	0	0	0	0	0	0	0	0	0	0	0	0	0	0	0	0	0	0	0	0	0	0	0	0	0	0	0	0	0	0	0	0	0	0	0	0	0	0
0	0	0	0	0	0	0	0	0	0	0	0	0	0	0	0	0	0	0	0	0	0	0	0	0	0	0	0	0	0	0	0	0	0	0	0	0	0	0	0	0	0	0	0	0	0	0	0	0	0
0	0	0	0	0	0	0	0	0	0	0	0	0	0	0	0	0	0	0	0	0	0	0	0	0	0	0	0	0	0	0	0	0	0	0	0	0	0	0	0	0	0	0	0	0	0	0	0	0	0
0	0	0	0	0	0	0	0	0	0	0	0	0	0	0	0	0	0	0	0	0	0	0	0	0	0	0	0	0	0	0	0	0	0	0	0	0	0	0	0	0	0	0	0	0	0	0	0	0	0
0	0	0	0	0	0	0	0	0	0	0	0	0	0	0	0	0	0	0	0	0	0	0	0	0	0	0	0	0	0	0	0	0	0	0	0	0	0	0	0	0	0	0	0	0	0	0	0	0	0
0	0	0	0	0	0	0	0	0	0	0	0	0	0	0	0	0	0	0	0	0	0	0	0	0	0	0	0	0	0	0	0	0	0	0	0	0	0	0	0	0	0	0	0	0	0	0	0	0	0
0	0	0	0	0	0	0	0	0	0	0	0	0	0	0	0	0	0	0	0	0	0	0	0	0	0	0	0	0	0	0	0	0	0	0	0	0	0	0	0	0	0	0	0	0	0	0	0	0	0
0	0	0	0	0	0	0	0	0	0	0	0	0	0	0	0	0	0	0	0	0	0	0	0	0	0	0	0	0	0	0	0	0	0	0	0	0	0	0	0	0	0	0	0	0	0	0	0	0	0
0	0	0	0	0	0	0	0	0	0	0	0	0	0	0	0	0	0	0	0	0	0	0	0	0	0	0	0	0	0	0	0	0	0	0	0	0	0	0	0	0	0	0	0	0	0	0	0	0	0
0	0	0	0	0	0	0	0	0	0	0	0	0	0	0	0	0	0	0	0	0	0	1	0	0	0	0	0	0	0	0	0	0	0	0	0	0	0	0	0	0	0	0	0	0	0	0	0	0	0
0	0	0	0	0	0	0	0	0	0	0	0	0	0	0	0	0	0	0	0	0	0	0	0	0	0	0	0	0	1	0	0	0	0	0	0	0	0	0	0	0	0	0	0	0	0	0	0	0	0
0	0	0	0	0	0	0	0	0	0	0	0	0	0	0	0	0	0	0	0	0	0	0	0	0	0	0	0	0	0	0	0	0	0	0	0	0	0	0	0	0	0	0	0	0	0	0	0	0	0
0	0	0	0	0	0	0	0	0	0	0	0	0	1	0	0	0	0	0	0	0	1	0	0	0	0	0	0	0	0	0	0	0	0	0	0	0	0	0	0	0	0	0	0	0	0	0	0	0	0
0	0	0	0	0	0	0	0	0	0	0	0	0	0	0	0	0	0	0	0	0	0	0	0	0	0	0	0	0	0	0	0	0	0	0	0	0	0	0	0	0	0	0	0	0	0	0	0	0	0
0	0	0	0	0	0	0	0	0	0	0	0	0	0	0	0	0	0	0	0	0	0	0	0	0	0	0	0	0	0	0	0	0	0	0	0	0	0	0	0	0	0	0	0	0	0	0	0	0	0
0	0	0	0	0	0	0	0	0	0	0	0	0	1	0	0	0	0	0	0	0	0	0	0	0	0	0	0	0	0	0	0	0	0	0	0	0	0	0	0	0	0	0	0	0	0	0	0	0	0
0	0	0	0	0	0	0	0	0	0	0	0	0	0	0	0	0	0	0	1	0	0	0	0	0	0	0	0	0	0	0	0	0	0	0	0	0	0	0	0	0	0	0	0	0	0	0	0	0	0
0	0	0	0	0	0	1	0	0	0	0	0	0	0	0	0	0	0	0	0	0	0	0	0	0	0	0	0	0	0	0	0	0	0	0	0	0	0	0	0	0	0	0	0	0	0	0	0	0	0
0	0	0	0	0	0	0	0	0	0	0	0	0	0	0	0	0	0	0	0	0	0	0	0	0	0	0	0	0	0	0	0	0	0	0	0	0	0	0	0	0	0	0	0	0	0	0	0	0	0
0	0	0	0	0	0	1	0	0	0	0	0	0	0	0	0	0	0	0	0	0	0	0	0	0	0	0	0	0	0	0	0	1	0	0	0	0	0	0	0	0	0	0	0	0	0	0	0	0	0
0	0	0	0	0	0	0	0	0	0	0	0	0	0	0	0	0	0	0	0	0	0	0	0	0	0	0	0	0	0	0	0	0	0	0	0	0	0	0	0	0	0	0	0	0	0	0	0	0	0
0	0	0	0	0	0	0	0	0	0	0	0	0	0	0	0	0	0	0	0	0	0	0	0	0	0	0	0	0	0	0	0	0	0	0	0	0	0	0	0	0	0	1	0	0	0	0	0	0	0
0	0	0	0	0	0	0	0	0	0	0	0	0	0	0	0	0	0	0	0	0	0	0	0	0	0	0	0	0	0	0	0	0	0	0	0	0	0	0	0	0	0	0	0	0	0	0	0	0	0
0	0	0	0	0	0	0	0	0	0	0	0	0	0	0	0	0	0	0	0	0	0	0	0	0	0	0	0	1	0	0	0	0	0	0	0	0	0	0	0	0	0	0	0	0	0	0	0	0	0
0	0	0	0	0	0	0	0	0	0	0	0	0	0	0	0	0	0	0	0	0	0	0	0	0	0	0	0	0	0	0	0	0	0	0	0	0	0	0	0	0	0	0	0	0	0	0	0	0	0
0	0	0	0	0	0	0	0	0	0	0	0	0	0	0	0	0	0	0	0	0	0	0	0	0	0	0	0	0	0	0	0	0	0	0	0	0	0	0	0	0	0	0	0	0	0	0	0	0	0
0	0	0	0	0	0	0	0	0	0	0	0	0	0	0	0	0	0	0	0	0	0	0	0	0	0	0	0	0	0	0	0	0	0	0	0	0	0	0	0	0	0	0	0	0	0	0	0	0	0
0	0	1	0	0	0	0	0	0	0	0	0	0	0	0	0	0	0	0	0	0	0	0	0	0	0	0	0	0	0	0	0	0	0	0	0	0	0	0	0	0	0	0	0	0	0	0	0	0	0
0	0	0	0	0	0	0	0	0	0	0	0	0	0	0	0	0	0	0	0	0	0	0	0	0	0	0	0	0	0	0	0	0	0	0	0	0	0	0	0	0	0	0	0	0	0	0	0	0	0
0	0	0	0	0	0	0	0	0	0	0	0	0	0	0	0	0	0	0	0	0	0	0	0	0	0	0	0	0	0	0	0	0	0	0	0	0	0	0	0	0	0	0	0	0	0	0	0	0	0
0	0	0	0	0	0	0	0	0	0	0	0	0	0	0	0	0	0	0	0	0	0	0	0	0	0	0	0	0	0	0	0	0	0	0	0	0	0	0	0	0	0	0	0	0	0	0	0	0	0
0	0	0	0	0	0	0	0	0	0	0	0	0	0	0	0	0	0	0	0	0	0	0	0	0	0	0	0	0	0	0	0	0	0	0	0	0	0	0	0	0	0	0	0	0	0	0	0	0	0
0	0	0	0	0	0	0	0	0	0	0	0	0	0	0	0	0	0	0	0	0	0	0	0	0	0	0	0	0	0	0	0	0	0	0	0	0	0	0	0	0	0	0	0	0	0	0	0	0	0
0	0	0	0	0	0	0	0	0	0	0	0	0	0	0	0	0	0	0	0	0	0	0	0	0	0	0	0	0	0	0	0	0	0	0	0	0	0	0	0	0	0	0	0	0	0	0	0	0	0
0	0	0	0	0	0	0	0	0	0	0	0	0	0	0	0	0	0	0	0	0	0	0	0	0	0	0	0	0	0	0	0	0	0	0	0	0	0	0	0	0	0	0	0	0	0	0	0	0	0
0	0	0	0	0	0	0	0	0	0	0	0	0	0	0	0	0	1	0	0	0	0	0	0	0	0	0	0	0	0	0	0	0	0	0	0	0	0	0	0	0	0	0	0	0	0	0	0	0	0
0	0	0	0	0	0	0	0	0	0	0	0	0	0	0	0	0	0	0	0	0	0	0	0	0	0	0	0	0	0	0	0	0	0	0	0	0	0	0	0	0	0	0	0	0	0	0	0	0	0
0	0	0	0	0	0	0	0	0	0	1	0	0	0	0	0	0	0	0	0	0	0	0	0	0	0	0	0	0	0	0	0	0	0	0	0	0	0	0	0	0	0	0	0	0	0	0	0	0	0
0	0	0	0	0	0	0	0	0	0	0	0	0	0	0	0	0	0	0	0	0	0	0	0	0	0	0	0	0	0	0	0	0	0	0	0	0	0	0	0	0	0	0	0	0	0	0	0	0	0
0	0	0	0	0	0	0	0	0	0	0	0	0	0	0	0	0	0	0	0	0	0	0	0	0	0	0	0	0	0	0	0	0	0	0	0	0	0	0	0	0	0	0	0	0	0	0	0	0	0
0	0	0	0	0	0	0	0	0	0	0	0	0	0	0	0	0	0	0	0	0	0	0	0	0	0	0	0	0	0	0	0	0	0	0	0	0	0	0	0	0	0	0	0	0	0	0	0	0	0
0	0	0	0	0	0	0	0	0	0	0	0	0	0	0	0	0	0	0	0	0	0	0	0	0	0	0	0	0	0	0	0	0	0	0	0	0	0	0	0	0	0	0	0	0	0	0	0	1	0
0	0	0	0	0	0	0	0	0	0	0	0	0	0	0	0	0	0	0	0	0	0	0	0	0	0	0	0	0	0	0	0	0	0	0	0	0	0	0	0	0	0	0	0	0	0	0	0	0	0
0	0	0	0	0	0	0	0	0	0	0	0	0	0	0	0	0	0	0	0	0	0	0	0	0	0	0	0	0	0	0	0	0	0	0	0	0	0	0	0	0	0	0	0	0	0	0	0	0	0
0	0	0	0	0	0	0	0	0	0	0	0	0	0	0	0	0	0	0	0	0	0	0	0	0	0	0	0	0	0	0	0	0	0	0	0	0	0	0	0	0	0	0	0	0	0	0	0	0	0
0	0	0	0	0	0	0	0	0	0	0	0	0	0	0	0	0	0	0	0	1	0	0	0	0	0	0	0	0	0	0	0	0	0	0	0	0	0	0	0	0	0	0	0	0	0	0	0	0	0
0	0	0	0	0	0	0	0	0	0	0	0	0	0	0	0	0	0	0	0	0	0	0	0	0	0	0	1	0	0	0	0	0	0	0	0	0	0	0	0	0	0	0	0	0	0	0	0	0	0
0	0	0	0	0	0	0	0	0	0	0	0	0	0	0	0	0	0	0	0	0	0	0	0	0	0	0	0	0	0	0	1	0	0	0	0	0	0	0	0	0	0	0	0	0	0	0	0	0	0
0	0	0	0	0	0	0	0	0	0	0	0	0	0	0	0	0	0	0	0	0	0	0	0	0	0	0	0	0	0	0	0	0	0	0	0	0	0	0	0	0	0	0	0	0	0	0	0	0	0
0	0	0	0	0	0	0	0	0	0	0	0	0	0	0	0	0	0	0	0	0	0	0	0	0	0	0	0	0	0	0	0	0	0	0	0	0	0	0	0	0	0	0	0	0	0	0	0	0	0
0	0	0	0	0	0	0	0	0	0	0	0	0	0	0	1	0	0	0	0	0	0	0	0	0	0	0	0	0	0	0	0	0	0	0	0	0	0	0	0	0	0	0	0	0	0	0	0	0	0
0	0	0	0	0	0	0	0	0	0	0	0	0	0	0	0	0	0	0	0	0	0	0	0	0	0	0	0	0	0	0	0	0	0	0	0	0	0	0	0	0	0	1	0	0	0	0	0	0	0
0	0	0	0	0	0	0	0	0	0	0	0	0	0	0	0	0	0	0	0	0	0	0	0	0	0	0	0	0	0	0	0	0	0	0	0	0	0	0	0	0	0	0	0	0	0	0	0	0	0
0	0	0	0	0	0	0	0	0	0	0	0	0	0	0	0	0	0	0	0	0	0	0	0	0	0	0	0	0	0	0	0	0	0	0	0	0	0	0	0	0	0	0	0	0	0	0	0	0	0
0	0	0	0	0	0	0	0	0	0	0	0	0	0	0	0	0	0	0	0	0	0	0	0	0	0	0	0	0	0	0	0	0	0	0	0	0	0	0	0	0	0	0	0	0	0	0	0	0	0
0	0	0	0	0	0	0	0	0	0	0	0	0	0	0	0	0	0	0	0	1	0	0	0	0	0	0	0	0	0	0	0	0	0	0	0	0	0	0	0	0	0	0	0	0	0	0	0	0	0
0	0	0	0	0	0	0	0	0	0	0	0	0	0	0	0	0	0	0	0	0	0	0	0	0	0	0	0	0	0	0	0	0	0	0	0	0	0	0	0	0	0	0	0	0	0	0	0	0	0
0	0	0	0	0	0	0	0	0	0	0	0	0	0	0	0	0	0	0	0	0	0	0	0	0	0	0	0	0	0	0	0	0	0	0	0	0	0	0	0	0	0	0	0	0	0	0	0	0	0
0	0	0	0	0	0	0	0	0	0	0	0	0	0	0	0	0	0	0	0	0	0	0	0	0	0	0	0	0	0	0	0	0	0	0	0	0	0	0	0	0	0	0	0	0	0	0	0	0	0
0	0	0	0	0	0	0	0	0	0	0	0	0	0	0	0	0	0	0	0	0	0	0	0	0	0	0	0	0	0	0	0	0	0	0	0	0	0	0	0	0	0	0	0	0	0	0	0	0	0
0	0	0	0	0	0	0	0	0	0	0	0	0	0	0	0	0	0	0	0	0	0	0	0	0	0	0	0	0	0	0	0	0	0	0	0	0	0	0	0	0	0	0	0	0	0	0	0	0	0
0	0	0	0	0	0	0	0	0	0	0	0	0	0	0	0	0	0	0	0	0	0	0	0	0	0	0	0	0	0	0	0	0	0	0	0	0	0	0	0	0	0	0	0	0	1	0	0	0	0
0	0	0	0	0	0	0	0	0	0	0	0	0	0	0	0	0	0	0	0	0	0	0	0	0	0	0	0	0	0	0	0	0	0	0	0	0	0	0	0	0	0	0	0	0	0	0	0	0	0
0	0	0	0	0	0	0	0	0	0	0	0	0	0	0	0	0	0	0	0	0	0	0	0	0	0	0	0	0	0	0	0	0	0	0	0	0	0	0	0	0	0	0	0	0	0	0	0	0	0
0	0	0	0	0	0	0	0	0	0	0	0	0	0	0	0	0	0	0	0	0	0	0	0	0	0	0	0	0	0	0	0	0	0	0	0	0	0	0	0	0	0	0	0	0	0	0	0	0	0
0	0	0	0	0	0	0	0	0	0	0	0	0	0	0	0	0	0	0	0	1	0	0	0	0	0	0	0	0	0	0	0	0	0	0	0	0	0	0	0	0	0	0	0	0	1	0	0	0	0
0	0	0	0	0	0	0	0	0	0	0	0	0	0	0	0	0	0	0	0	0	0	0	0	0	0	0	0	0	0	0	0	0	0	0	0	0	0	0	0	0	0	0	0	0	0	0	0	0	0
0	0	0	0	0	0	0	0	0	0	0	0	0	0	0	0	0	0	0	0	0	0	0	0	0	0	0	0	0	0	0	0	0	0	0	0	0	0	0	0	0	0	0	0	0	0	0	0	0	0
0	0	0	0	0	0	0	0	0	0	0	0	0	0	0	0	0	0	0	0	0	0	0	0	0	0	0	0	0	0	0	0	0	0	0	0	0	0	0	0	0	0	0	0	0	0	0	0	0	0
0	0	0	0	0	0	0	0	0	0	0	0	0	0	0	0	0	0	0	0	0	0	0	0	0	0	0	0	0	0	0	0	0	0	0	0	0	0	0	0	0	0	0	0	0	0	0	0	0	0
0	0	0	0	0	0	0	0	0	0	0	0	0	0	0	0	0	0	0	0	0	0	0	0	0	0	0	0	0	0	0	0	0	0	0	0	0	0	0	0	0	0	0	0	0	0	0	0	0	0
0	0	1	0	0	0	0	0	0	0	0	0	0	0	0	0	0	0	0	1	0	0	0	0	0	0	0	0	0	0	0	0	0	0	0	0	0	0	0	0	0	0	0	0	0	0	0	0	0	0
0	0	0	0	0	0	1	0	0	0	0	0	0	0	0	0	0	0	0	0	0	0	0	0	0	0	0	0	0	0	0	0	0	0	0	0	0	0	0	0	0	0	0	0	0	0	0	0	0	0
0	0	0	0	0	0	0	0	0	0	0	0	0	0	0	0	0	0	0	0	0	0	0	0	0	0	0	0	0	0	0	0	0	0	0	0	0	0	0	0	0	0	0	0	0	0	0	0	0	0
0	0	0	0	0	0	0	0	0	0	0	0	0	0	0	0	0	0	0	0	0	0	0	0	0	0	0	0	1	0	0	0	0	0	0	0	0	0	0	0	0	0	0	0	0	0	0	1	0	0
0	0	0	0	0	0	0	0	0	0	0	1	0	0	0	0	0	0	0	0	0	0	0	0	0	0	0	0	0	0	0	0	0	0	0	0	0	0	0	0	0	0	0	0	0	0	0	0	0	0
0	0	0	0	0	0	0	0	0	0	0	0	0	0	0	0	0	0	0	0	0	0	0	0	0	0	0	0	0	0	0	0	0	0	0	0	0	0	0	0	0	0	0	0	0	0	0	0	0	0
0	0	0	0	0	0	0	0	0	0	0	0	0	0	0	0	0	0	0	0	0	0	0	0	0	0	0	0	0	0	0	0	0	0	0	0	0	0	0	0	0	0	0	0	0	0	0	0	0	0
0	0	0	0	0	0	0	0	0	0	0	0	0	0	0	0	0	0	0	0	0	0	0	0	0	0	0	0	0	0	0	0	0	0	0	0	0	0	0	0	0	0	0	0	0	0	0	0	0	0
0	0	0	0	0	0	0	0	0	0	0	0	0	0	0	0	0	0	0	0	0	0	0	0	0	0	0	0	0	1	0	0	0	0	0	0	0	0	0	0	0	0	0	0	0	0	0	0	0	0
0	0	0	0	0	0	0	0	0	0	0	0	0	0	0	0	0	0	0	0	0	0	0	0	0	0	0	0	0	0	0	0	0	0	0	0	0	0	0	0	0	0	0	0	0	0	0	1	0	0
0	0	0	0	0	0	0	0	0	0	0	0	0	0	0	0	0	0	0	0	0	0	0	0	0	0	0	0	0	0	0	0	0	0	0	0	0	0	0	0	0	0	0	0	0	0	0	0	0	0
0	0	0	0	0	0	0	0	0	0	0	0	0	0	0	0	0	0	0	0	0	0	0	0	0	0	0	0	0	0	0	0	0	0	0	0	0	0	0	0	0	0	0	0	0	0	0	0	0	0
0	0	0	0	0	0	1	0	0	0	0	0	0	0	0	0	0	0	0	0	0	0	0	0	0	0	0	0	0	0	0	0	0	0	0	0	0	0	0	0	0	0	0	0	0	0	0	0	0	0
0	0	0	0	0	0	0	0	0	0	0	0	0	0	0	0	0	0	0	0	0	0	0	0	0	0	0	0	0	0	0	0	0	0	0	0	0	0	0	0	0	0	0	0	0	0	0	0	0	0
0	0	0	0	0	0	0	0	0	0	0	0	0	0	0	0	0	0	0	0	0	0	0	0	0	0	0	0	0	0	0	0	0	0	0	0	0	0	0	0	0	0	0	0	0	0	0	0	0	0
0	0	0	0	0	0	0	0	0	0	0	0	0	0	0	0	0	0	0	0	0	0	0	0	0	0	0	0	0	0	0	0	0	0	0	0	0	0	0	0	0	0	0	0	0	0	0	0	0	0
0	0	0	0	0	0	1	0	0	0	0	0	0	0	0	0	0	0	0	0	0	0	0	0	0	0	0	0	0	0	0	0	0	0	0	0	0	0	0	0	0	0	0	0	0	0	0	0	0	0
0	0	0	0	0	0	0	0	0	0	0	0	0	0	0	0	0	0	0	0	0	0	0	0	0	0	0	0	0	0	0	0	0	0	0	0	0	0	0	0	0	0	0	0	0	0	0	0	0	0
0	0	0	0	0	0	0	0	0	0	0	0	0	0	0	0	0	0	0	0	0	0	0	0	0	0	0	1	0	0	0	0	0	0	0	0	0	0	0	0	0	0	0	0	0	0	0	0	0	0
0	0	0	0	0	0	0	0	0	0	0	0	0	0	0	0	0	0	0	0	0	0	0	0	0	0	0	0	0	0	0	0	0	0	0	0	0	0	0	0	0	0	0	0	0	0	0	0	0	0
0	0	0	0	0	0	0	0	0	0	0	0	0	0	0	0	0	0	0	0	0	0	0	0	0	0	0	0	0	0	0	0	0	0	0	0	0	0	0	0	0	0	0	0	0	0	0	0	0	0
0	0	0	0	0	0	0	0	0	0	0	0	0	0	0	0	0	0	0	0	0	0	0	0	0	0	0	0	0	0	0	0	0	0	0	0	0	0	0	0	0	0	0	0	0	0	0	0	0	0
0	0	0	0	0	0	0	0	0	0	0	0	0	0	0	0	0	0	0	0	0	0	0	0	0	0	0	0	0	0	0	0	0	0	0	0	0	0	0	0	0	0	0	0	0	0	0	0	0	0
0	0	0	0	0	0	0	0	0	0	0	0	0	0	0	0	0	0	0	0	0	0	0	0	0	0	0	0	0	0	0	0	0	0	0	0	0	0	0	0	0	0	0	0	0	0	0	0	0	0
0	0	0	0	0	0	0	0	0	0	0	0	0	0	0	0	0	0	0	0	0	0	0	0	0	0	0	0	0	0	0	0	0	0	0	0	0	0	0	0	0	0	0	0	0	0	0	0	0	0
0	0	0	0	0	0	0	0	0	0	0	0	0	0	0	0	0	0	0	0	0	0	0	0	0	0	0	0	0	0	0	0	0	0	0	0	0	0	0	0	0	0	0	0	0	0	0	0	0	0
0	0	0	0	0	0	0	0	0	0	0	0	0	0	0	0	0	0	0	0	0	0	0	0	0	0	0	0	0	0	0	0	0	0	0	0	0	0	0	0	0	0	0	0	0	0	0	0	0	0
0	0	0	0	0	0	0	0	0	0	0	0	0	0	0	0	0	0	0	0	0	0	0	0	0	0	0	0	0	0	0	0	0	0	0	0	0	0	0	0	0	0	0	0	0	0	0	0	0	0
0	0	0	0	0	0	0	0	0	0	0	0	0	0	0	0	0	0	0	0	0	0	0	0	0	0	0	0	0	0	0	0	0	0	0	0	0	0	0	0	0	0	0	0	0	0	0	0	0	0
0	0	0	0	0	0	0	0	0	0	0	0	0	0	0	0	0	0	0	0	0	0	0	0	0	0	0	0	0	0	0	0	0	0	0	0	0	0	0	0	0	0	0	0	0	0	0	0	0	0
0	0	0	0	0	0	0	0	0	0	0	0	0	0	0	0	0	0	0	0	0	0	0	0	0	0	0	0	0	0	0	0	0	0	0	0	0	0	0	0	0	0	0	1	0	0	0	0	0	0
1	0	0	0	0	0	0	0	0	0	0	0	0	0	0	0	0	0	0	0	0	0	0	0	0	0	0	0	0	0	0	0	0	0	0	0	0	0	0	0	0	0	0	0	0	0	0	0	0	0
0	0	0	0	0	0	0	0	0	0	0	0	0	0	0	0	0	0	0	0	0	0	0	0	0	0	0	0	0	0	0	0	0	0	0	0	0	0	0	0	0	0	0	0	0	0	0	0	0	0
0	0	0	0	0	0	0	0	0	0	0	0	0	0	0	0	0	0	0	0	0	0	0	0	0	0	0	0	0	0	0	0	0	0	0	0	0	0	0	0	1	0	0	0	0	0	0	0	0	0
0	0	0	0	0	0	0	0	0	0	0	0	0	0	0	0	0	0	0	0	0	0	0	0	0	0	0	0	0	0	0	0	0	0	0	0	0	0	0	0	0	0	0	0	0	0	0	0	0	0
0	0	0	0	0	0	0	0	0	0	0	0	0	0	0	0	0	0	0	0	0	0	0	0	0	0	0	0	0	0	0	0	0	0	0	0	0	0	0	0	0	0	0	0	0	0	0	0	0	0
0	0	0	0	0	0	0	0	0	0	0	0	0	0	0	0	0	0	0	0	0	0	0	0	0	0	0	0	0	0	0	0	0	0	0	0	0	0	0	0	0	0	0	0	0	0	0	0	0	0
0	0	0	0	0	0	0	0	0	0	0	0	0	0	0	0	0	0	0	0	0	0	0	0	0	0	0	0	0	0	0	0	0	0	0	0	0	1	0	0	0	0	0	0	0	0	0	0	0	0
0	0	0	0	0	0	0	0	0	0	0	0	0	0	0	0	0	0	0	0	0	0	0	0	0	0	0	0	0	0	0	0	0	0	0	0	0	0	0	0	0	0	0	0	0	0	0	0	0	0
0	0	0	0	0	0	0	0	0	0	0	0	0	0	0	0	0	0	0	0	0	0	0	0	0	0	0	0	0	0	0	0	0	0	0	0	0	0	0	0	0	0	0	0	0	0	0	0	0	0
0	0	0	0	0	0	0	0	0	0	0	0	0	0	0	0	0	0	0	0	0	0	0	0	0	0	0	0	0	0	0	0	0	0	0	0	0	0	0	0	0	0	0	0	0	0	0	0	0	0
0	0	0	0	0	0	0	0	0	0	0	0	0	0	0	0	0	0	0	0	0	0	0	0	0	0	0	0	0	0	0	0	0	0	0	0	0	0	0	0	0	0	0	0	1	0	0	0	0	0
0	0	0	0	0	0	0	0	0	0	0	0	0	0	0	0	0	0	0	0	0	1	0	0	0	0	0	0	0	0	0	1	0	0	0	0	0	0	0	0	0	0	0	0	0	0	0	0	0	0
0	0	0	0	0	0	0	0	0	0	0	0	0	0	0	0	0	1	0	0	0	0	0	0	0	0	0	0	0	0	0	0	0	0	0	0	0	0	0	0	0	0	0	0	0	0	0	0	0	0
0	0	0	0	0	0	0	0	0	0	0	0	0	0	0	0	0	0	0	0	0	0	0	0	0	0	0	0	0	0	0	0	0	0	0	0	0	0	0	0	0	0	0	0	0	0	0	0	0	0
0	0	0	0	0	0	0	0	0	0	0	0	0	0	0	0	0	0	0	0	0	0	0	0	0	0	0	0	0	0	0	0	0	0	0	0	0	0	0	0	0	0	0	0	0	0	0	0	0	0
0	0	0	0	0	0	0	0	0	0	0	0	0	0	0	0	0	0	0	0	0	0	0	0	0	0	0	0	0	0	0	0	0	0	0	0	0	0	0	0	0	0	0	0	0	0	0	0	0	0
0	0	0	0	0	0	0	0	0	0	0	0	0	0	0	0	0	0	0	0	0	0	0	0	0	0	0	0	0	0	0	0	0	0	0	0	0	0	0	0	0	0	0	0	0	0	0	0	0	0
0	0	0	0	0	0	0	0	0	0	0	0	0	0	0	0	0	0	1	0	0	0	0	0	0	0	0	0	0	0	0	0	0	0	0	0	0	0	0	0	0	0	0	0	0	0	0	0	0	0
0	0	0	0	0	0	0	0	0	0	0	0	0	0	0	0	0	0	0	0	0	0	0	0	0	0	0	0	0	0	0	0	0	0	0	0	0	0	0	0	0	0	0	0	0	0	0	0	0	0
0	0	0	0	0	0	0	0	0	0	0	0	0	0	0	0	0	0	0	0	0	0	0	0	0	0	0	0	0	0	0	0	0	0	0	0	0	0	0	0	0	0	0	0	0	0	0	0	0	0
0	0	0	0	0	0	0	0	0	0	0	0	0	0	0	0	0	0	0	0	0	0	0	0	0	0	0	0	0	0	0	0	0	0	0	0	0	0	0	0	0	0	0	0	0	0	0	0	0	0
0	0	0	0	0	0	0	0	0	0	0	0	0	0	0	0	0	0	0	0	0	0	0	0	0	0	0	0	0	0	0	0	0	0	0	0	1	0	0	0	0	0	0	0	0	0	0	0	0	0
0	0	0	0	0	0	0	0	0	0	0	0	0	0	0	0	0	0	0	0	0	0	0	0	0	0	0	0	0	0	0	0	0	0	0	0	0	0	0	0	0	0	0	0	0	0	0	0	0	0
0	0	0	0	0	0	0	0	0	0	0	0	0	0	0	0	0	0	0	0	0	0	0	0	0	0	0	0	0	0	0	0	0	0	0	0	0	0	0	0	0	0	0	0	0	0	0	0	0	0
0	0	0	0	0	0	0	0	0	0	0	0	0	0	0	0	0	0	0	0	0	0	0	0	0	0	0	0	0	0	0	0	0	0	0	0	0	0	0	0	0	0	0	0	0	0	0	0	0	0
0	0	0	0	0	0	0	0	0	0	0	0	0	0	0	0	0	0	0	0	0	0	1	0	0	0	0	0	0	0	0	0	0	0	0	0	0	0	0	0	0	0	0	0	0	0	0	0	0	0
0	0	0	0	0	0	0	0	0	0	0	0	0	0	0	0	0	0	0	0	0	0	0	0	0	0	0	0	0	0	0	0	0	0	0	0	0	0	0	0	0	0	0	0	0	0	0	0	0	0
0	1	0	0	1	0	0	0	0	0	0	0	0	0	0	0	0	0	0	0	0	0	0	0	0	0	0	0	0	0	0	0	0	0	0	0	0	0	0	0	0	0	0	0	0	0	0	0	0	0
0	0	0	0	0	0	0	0	0	0	0	0	0	0	0	0	0	0	0	0	0	0	0	0	0	0	0	0	0	0	0	0	0	0	0	0	0	0	0	0	0	0	0	0	0	0	0	0	0	0
0	0	0	0	0	0	0	0	0	0	0	0	1	0	0	0	0	0	0	0	0	0	0	0	0	0	0	0	0	0	0	0	0	0	0	0	0	0	0	0	0	0	0	0	0	0	0	0	0	0
0	0	0	0	0	0	0	0	1	0	0	0	0	0	0	0	0	0	0	0	0	0	0	0	0	0	0	0	0	0	0	0	0	0	0	0	0	0	0	0	0	0	0	0	0	0	0	0	0	0
0	0	0	0	0	0	0	0	0	0	0	0	0	0	0	0	0	0	0	0	0	0	0	0	0	0	0	0	0	0	0	0	0	0	0	0	0	0	0	0	0	0	0	0	0	0	0	0	0	0
0	0	0	0	0	0	0	0	0	0	0	0	0	0	0	0	0	0	0	0	0	0	0	0	0	0	0	0	0	0	0	0	0	0	0	0	0	0	0	0	0	0	0	0	0	0	0	0	0	0
0	0	0	0	0	0	0	0	0	0	0	0	0	0	0	0	0	0	0	0	1	0	0	0	0	0	0	0	0	0	0	0	0	0	0	0	0	0	0	0	0	0	0	0	0	0	0	0	0	0
0	0	0	0	0	0	0	0	0	0	0	0	0	0	0	0	0	0	0	0	0	0	0	0	0	0	0	0	0	0	0	0	0	0	0	0	0	0	0	0	0	0	0	0	0	0	0	0	0	0
0	0	0	0	0	0	0	0	0	0	0	0	0	0	0	0	0	0	0	0	0	0	0	0	0	0	0	0	0	0	0	0	0	0	0	0	0	0	0	0	0	0	0	0	0	0	0	0	0	0
0	0	0	0	0	0	0	0	0	0	0	0	0	0	0	0	0	0	0	0	0	0	0	0	0	0	0	0	0	0	0	0	0	0	0	0	0	0	0	0	0	0	0	0	0	0	0	0	0	0
0	0	0	0	0	0	0	1	0	0	0	0	0	0	0	0	0	0	0	0	0	0	0	0	0	0	0	0	0	0	0	0	0	0	0	0	0	0	0	0	0	0	0	0	0	0	0	0	0	0
0	0	0	0	0	0	0	0	0	0	0	0	0	0	0	0	0	0	0	0	0	0	0	0	0	0	0	0	0	0	0	0	0	0	0	0	0	0	0	0	0	0	0	0	0	0	0	0	0	0
0	0	0	0	0	0	0	0	0	0	0	0	0	0	0	0	0	1	0	0	0	0	0	0	0	0	0	0	0	0	0	0	0	0	0	0	0	0	0	0	0	0	0	0	0	0	0	0	0	0
0	0	0	0	0	0	0	0	0	0	0	0	0	0	0	0	0	0	0	0	0	0	0	0	0	0	0	0	0	0	0	0	0	0	0	0	0	0	0	0	0	0	0	0	0	0	0	0	0	0
0	0	0	0	0	0	0	0	0	0	0	0	0	0	0	0	0	0	0	0	0	0	0	0	0	0	0	0	0	0	0	0	0	0	0	0	0	0	0	0	0	0	0	0	0	0	0	0	0	0
0	0	0	0	0	0	0	0	0	0	0	0	0	0	0	0	0	0	0	0	0	0	0	0	0	0	0	0	0	0	0	0	0	0	0	0	0	0	0	0	0	0	0	0	0	0	0	0	0	0
0	0	0	0	0	0	0	0	0	0	0	0	0	0	0	0	0	0	0	0	0	0	0	0	0	0	0	0	0	0	0	0	0	0	0	0	0	0	0	0	0	0	0	0	0	0	0	0	0	0
0	0	0	0	0	0	0	0	0	0	0	0	0	0	0	0	0	0	0	0	0	0	0	0	0	0	0	0	0	0	0	0	0	0	0	0	0	0	0	0	0	0	0	0	0	0	0	0	0	0
0	0	0	0	0	0	0	0	0	0	0	0	1	0	0	0	0	0	0	0	0	0	0	0	0	0	0	0	0	0	0	0	0	0	0	0	0	0	0	0	0	0	0	0	0	0	0	0	0	0
0	0	0	0	0	0	0	0	0	0	0	0	0	0	0	0	0	0	0	0	0	0	0	0	0	0	0	0	0	0	0	0	0	0	0	0	0	0	0	0	0	0	0	0	0	0	0	0	0	0
0	0	0	0	0	0	0	0	0	0	0	0	0	0	0	0	0	0	0	0	0	0	0	0	0	0	0	0	0	0	0	0	0	0	0	0	0	0	0	0	0	0	0	0	0	0	0	0	0	0
0	0	0	0	0	0	0	0	0	0	0	0	0	0	0	0	0	0	0	0	0	0	0	0	0	0	0	0	0	0	0	0	0	0	0	0	0	0	0	0	0	0	0	0	0	0	0	0	0	0
0	0	0	0	0	0	0	0	0	0	0	0	0	0	0	0	0	0	0	0	0	0	0	0	0	0	0	0	0	0	0	0	0	0	0	0	0	0	0	0	0	0	0	0	0	0	0	0	0	0
0	0	0	0	0	0	0	0	0	0	0	0	0	0	0	0	0	0	0	0	0	0	0	0	0	0	0	0	0	0	0	0	0	0	0	0	0	0	0	0	0	0	0	0	0	0	0	0	0	0
0	0	0	0	0	0	0	0	0	0	0	0	0	0	0	0	0	0	0	0	0	0	0	0	0	0	0	0	0	0	0	0	0	0	0	0	0	0	0	0	0	0	0	0	0	0	0	0	0	0
0	0	0	0	0	0	0	0	0	0	0	0	0	0	0	0	0	0	0	0	0	0	0	0	0	0	0	0	0	0	0	0	0	0	0	0	0	0	0	0	0	0	0	0	0	0	0	0	0	0
0	0	0	0	0	0	0	0	0	0	0	0	0	0	0	0	0	0	0	0	0	0	0	0	0	0	0	0	0	0	0	0	0	0	0	0	0	0	0	0	0	0	0	0	0	0	0	0	0	0
0	0	0	0	0	0	0	0	0	0	0	0	0	0	0	0	0	0	0	0	0	0	0	0	1	0	0	0	0	0	0	0	0	0	0	0	0	0	0	0	0	0	0	0	0	0	0	0	0	0
0	0	0	0	0	0	0	0	0	0	0	0	0	0	0	0	0	0	0	0	0	0	0	0	0	0	0	0	0	0	0	0	0	0	0	0	0	0	0	0	0	0	0	0	0	0	0	0	0	0
0	0	0	0	0	0	0	0	0	0	0	0	0	0	0	0	0	0	0	0	0	0	0	0	0	0	0	0	0	0	0	0	0	0	0	0	0	0	0	0	0	0	0	0	0	0	0	0	0	0
0	0	0	0	0	0	0	0	0	0	0	0	0	0	0	0	0	0	0	0	1	0	0	0	0	0	0	0	0	0	0	0	0	0	0	0	0	0	0	0	0	0	0	0	0	0	0	0	0	0
0	0	0	0	0	0	0	0	0	0	0	0	0	0	0	0	0	0	0	0	0	0	0	0	0	0	0	0	0	0	0	0	0	0	0	0	0	0	0	0	0	0	0	0	0	0	0	0	0	0
0	0	0	0	0	0	0	0	0	0	0	0	0	0	0	0	0	0	0	0	0	0	0	0	0	0	0	0	0	0	0	0	0	0	0	0	0	0	0	0	0	0	0	0	0	0	0	0	0	0
0	0	0	0	0	0	0	0	0	0	0	0	0	0	0	0	0	0	0	0	0	0	0	0	0	0	0	0	0	0	0	0	0	0	0	0	0	0	0	0	0	0	0	0	0	0	0	0	0	0
0	0	0	0	0	0	0	0	0	0	0	0	0	0	0	0	0	0	0	0	0	0	0	0	0	0	0	0	0	0	0	0	0	0	0	0	0	0	0	0	0	0	0	0	0	0	0	0	0	0
0	0	0	0	0	0	0	1	0	0	0	0	0	0	0	1	0	0	0	0	0	0	0	0	0	0	0	0	0	0	0	0	0	0	0	0	0	0	0	0	0	0	0	0	0	0	0	0	0	0
0	0	0	0	0	0	0	0	0	0	0	0	0	0	0	0	0	0	0	0	0	0	0	0	0	0	0	0	0	0	0	0	0	0	0	0	0	0	0	0	1	0	0	0	0	0	0	0	0	0
0	0	0	0	0	0	0	0	0	0	0	0	0	0	0	0	0	0	0	0	0	0	0	0	0	0	0	0	0	0	0	0	0	0	0	0	0	0	0	0	0	0	0	0	0	0	0	0	0	0
0	0	0	0	0	0	0	0	0	0	0	0	0	0	0	0	0	0	0	0	0	0	0	0	0	0	0	0	0	0	0	0	0	0	0	0	0	0	0	0	0	0	0	0	0	0	0	0	0	0
0	0	0	0	0	0	0	0	0	0	0	0	0	0	0	0	0	0	0	0	0	0	0	0	0	0	0	0	0	0	0	0	0	0	0	0	0	0	0	0	0	0	0	0	0	0	0	0	0	0
0	0	0	0	0	0	0	0	0	0	0	0	0	0	0	0	0	0	0	0	0	0	0	0	0	0	0	0	0	0	0	0	0	0	0	0	0	0	0	0	0	0	0	0	0	0	0	0	0	0
0	0	0	0	0	0	0	0	0	0	0	0	0	0	0	0	0	0	0	0	0	0	0	0	0	0	0	0	0	0	0	0	0	0	0	0	0	0	0	0	0	1	0	0	0	0	0	0	0	0
0	0	0	0	0	0	0	0	0	0	0	0	0	1	0	0	0	0	0	0	0	0	0	0	0	0	0	0	0	0	0	0	0	0	0	0	0	0	0	0	0	0	0	0	0	0	0	0	0	0
0	0	0	0	0	0	0	0	0	0	0	0	0	0	0	0	0	0	0	0	0	0	0	0	0	0	0	0	0	0	0	0	0	0	0	0	0	0	0	0	0	0	0	0	0	0	0	0	0	0
0	0	0	0	0	0	0	0	0	0	0	0	0	0	0	0	0	0	0	0	0	0	0	0	0	0	0	0	0	0	0	0	0	0	0	0	0	0	0	0	0	0	0	0	0	0	0	0	0	0
0	0	0	0	0	0	0	0	0	0	0	1	0	0	0	0	0	0	0	0	0	0	0	0	0	0	0	0	0	0	0	0	0	0	0	0	0	0	0	0	0	0	0	0	0	0	0	0	0	0
0	0	0	0	0	0	0	0	0	0	0	0	0	0	0	0	0	0	0	0	0	0	0	0	0	0	0	0	0	0	0	0	0	0	0	0	0	0	0	0	0	0	0	0	0	0	0	0	0	0
0	0	0	0	0	0	0	0	0	0	0	0	0	0	0	0	0	0	0	0	0	0	0	0	0	0	0	0	0	0	0	0	0	0	0	0	0	0	0	0	0	0	0	0	0	0	0	0	0	0
0	0	0	0	0	0	0	0	0	0	0	0	0	0	0	0	0	0	0	0	0	0	0	0	0	0	0	0	0	0	0	0	0	0	0	0	0	0	0	0	0	0	0	0	0	0	0	0	0	0
0	0	0	0	0	0	0	0	0	0	0	0	0	0	0	0	0	0	0	0	0	0	0	0	0	0	0	0	0	0	0	0	0	0	0	0	0	0	0	0	0	0	0	0	0	0	0	0	0	0
0	0	0	0	0	0	0	0	0	0	0	0	0	0	0	0	0	0	0	0	0	0	0	0	0	0	0	0	0	0	0	0	0	0	0	0	0	0	0	0	0	0	0	0	0	0	0	0	0	0
0	0	0	0	0	0	0	0	0	0	0	0	0	0	0	0	0	0	0	0	0	0	0	0	0	0	0	0	0	0	0	0	0	0	0	0	0	0	0	0	0	0	0	0	0	0	0	0	0	0
0	0	0	0	0	0	0	0	0	0	0	0	0	0	0	0	0	0	0	0	0	0	0	0	0	0	0	0	0	0	0	0	0	0	0	0	0	0	0	0	0	0	0	0	0	0	0	0	0	0
0	0	0	0	0	0	0	0	0	0	0	0	0	0	0	0	0	0	0	0	0	0	0	0	0	0	0	0	0	0	0	0	0	0	0	0	0	0	0	0	0	0	0	0	0	0	0	0	0	0
0	0	0	0	0	0	0	0	0	0	0	0	0	0	0	0	0	0	0	0	0	0	0	0	0	0	0	0	0	0	0	0	0	0	0	0	0	0	0	0	0	0	0	0	0	0	0	0	0	0
0	0	0	0	0	0	0	0	1	0	0	0	0	0	0	0	0	0	0	0	0	0	0	0	0	0	0	0	0	0	0	0	0	0	0	0	0	0	0	0	0	0	0	0	0	0	0	0	0	0
0	0	0	0	0	0	0	0	0	0	0	0	0	0	0	0	0	0	0	0	0	0	0	0	0	0	1	0	0	0	0	0	0	0	0	1	0	0	0	0	0	0	0	0	0	0	0	0	0	0
0	0	0	0	0	0	0	0	0	0	0	1	0	0	0	0	0	0	0	0	0	0	0	0	0	1	0	0	0	0	0	0	1	0	0	0	0	0	0	0	0	0	0	0	0	0	0	0	0	0
0	0	0	0	0	0	0	0	0	0	0	0	0	0	0	0	0	0	0	0	0	0	0	0	0	0	0	0	0	0	0	0	0	0	0	0	0	0	0	0	0	0	0	0	0	0	0	0	0	0
0	0	0	0	0	0	0	0	0	0	0	0	0	0	0	0	0	0	0	1	0	0	0	0	0	0	0	0	0	0	0	0	0	0	0	0	0	0	0	0	0	0	0	0	0	0	0	0	0	0
0	0	0	0	0	0	0	0	0	0	0	0	0	0	0	0	0	0	0	0	0	0	0	0	0	0	0	0	0	0	0	0	0	0	0	0	0	0	0	0	0	0	0	0	0	0	0	0	0	0
0	0	0	0	0	0	0	0	0	0	0	0	0	0	0	0	0	1	0	0	0	0	0	0	0	0	0	0	0	0	0	0	0	0	0	0	0	0	0	0	0	0	0	0	0	0	0	0	0	0
0	0	0	0	0	0	0	0	0	0	0	0	0	0	0	0	0	0	0	0	0	0	0	0	0	0	0	0	0	0	0	0	0	0	0	0	0	0	0	0	0	0	0	0	0	0	0	0	0	0
0	0	0	0	0	0	0	0	0	0	0	0	0	0	0	0	0	0	0	0	0	0	0	0	0	0	0	0	0	0	0	0	0	0	0	0	0	0	0	0	0	0	0	0	0	0	0	0	0	0
0	0	0	0	0	0	0	0	1	0	0	0	0	0	0	0	0	0	0	0	0	0	0	0	0	0	0	0	0	0	0	0	0	0	0	0	0	0	0	0	0	0	0	0	0	0	0	0	0	0
0	0	0	0	0	0	0	0	0	0	0	0	0	0	0	0	0	0	0	0	0	0	0	0	0	0	0	0	0	0	0	0	0	0	0	0	0	0	0	0	0	0	0	0	0	0	0	0	0	0
0	0	0	0	0	0	0	0	0	0	0	0	0	0	0	0	0	0	0	0	0	0	0	0	0	0	0	0	0	0	0	0	0	0	0	0	0	0	0	0	0	0	0	0	0	0	0	0	0	0
0	0	0	0	0	0	0	0	0	0	0	0	0	0	0	0	0	0	0	0	0	0	0	0	0	0	0	0	0	0	0	0	0	0	0	0	0	0	0	0	0	0	0	0	0	0	0	0	0	0
0	0	0	0	0	0	0	0	0	0	0	0	0	0	0	0	0	0	0	0	0	0	0	0	0	0	0	0	0	0	0	0	0	0	0	0	0	0	0	0	0	0	0	0	0	0	0	0	0	0
0	0	0	0	0	0	0	0	0	0	0	0	0	0	0	0	0	0	0	0	0	0	0	0	0	0	0	0	0	0	0	0	0	0	0	0	0	0	0	0	0	0	0	0	0	0	0	0	0	0
0	0	0	0	1	0	0	0	0	0	0	0	0	0	0	0	0	0	0	0	0	0	0	0	0	0	0	0	0	0	0	0	0	0	0	0	1	0	0	0	0	0	0	0	0	0	0	0	0	0
0	0	0	0	0	0	0	0	0	0	0	0	0	0	0	0	0	0	0	0	0	0	0	0	0	0	0	0	0	0	0	0	0	0	0	0	0	0	0	0	0	0	0	0	0	0	0	0	0	0
0	0	0	0	0	0	0	0	0	0	0	0	0	0	0	0	0	0	0	0	0	0	0	0	0	0	0	0	0	0	0	0	0	0	0	0	0	0	0	0	0	0	0	0	0	0	0	0	0	0
0	0	0	0	0	0	0	0	0	0	0	0	0	0	0	0	0	0	0	0	0	0	0	0	0	0	0	0	0	0	0	0	0	0	0	0	0	0	0	0	0	0	0	0	0	0	0	0	0	0
0	0	0	0	0	0	0	0	0	0	0	0	0	0	0	0	0	0	0	0	0	0	0	0	0	0	0	0	0	0	0	0	0	0	0	0	0	0	0	0	0	0	0	0	0	0	0	0	0	0
0	0	0	0	0	0	0	0	0	0	0	0	0	0	0	0	0	0	0	0	0	0	0	0	0	0	0	0	0	0	0	0	0	0	0	0	0	0	0	0	0	0	0	0	0	0	0	0	0	0
0	0	0	0	0	0	0	0	0	0	0	0	0	0	0	0	0	0	0	0	0	0	1	0	0	0	0	0	0	0	0	0	0	0	0	0	0	0	0	0	0	0	0	0	0	0	0	0	0	0
0	0	0	0	0	0	0	0	0	0	0	0	0	0	0	0	0	0	0	0	0	0	0	0	0	0	0	0	0	0	0	0	0	0	0	0	0	0	0	0	0	0	0	0	0	0	0	0	0	0
0	0	0	0	0	0	0	0	0	0	0	0	0	0	0	0	0	0	0	0	0	0	0	0	0	0	0	0	0	0	0	0	0	0	0	0	0	0	0	0	0	0	0	0	0	0	0	0	0	0
0	0	0	0	0	0	0	0	0	0	0	0	0	0	0	0	0	0	0	0	0	0	0	0	0	0	0	0	0	0	0	0	0	0	0	0	0	0	0	0	0	0	0	0	0	0	0	0	0	0
0	0	0	0	0	0	0	0	0	0	0	0	0	0	1	0	0	0	0	0	0	0	0	0	0	0	0	0	0	0	0	0	0	0	0	0	0	0	0	0	0	0	0	0	0	0	0	0	0	0
0	0	0	0	0	0	1	0	0	0	0	0	0	0	0	0	0	0	0	0	0	0	0	0	0	0	0	0	0	0	0	0	0	0	0	0	0	0	0	0	0	0	0	0	0	0	0	0	0	0
0	1	0	0	0	0	0	0	0	0	0	0	0	0	0	0	0	0	0	0	0	0	0	0	0	0	0	0	0	0	0	0	0	0	0	0	0	0	0	0	0	0	0	0	0	0	0	0	0	0
0	0	0	0	0	0	0	0	0	0	0	0	0	0	0	0	0	0	0	0	0	0	0	0	0	0	0	0	0	0	0	0	0	0	0	0	0	0	0	0	0	0	0	0	0	0	0	0	0	0
0	0	0	0	0	0	0	0	0	0	0	0	0	0	0	0	0	0	0	0	0	0	0	0	0	0	0	0	0	0	0	0	0	0	0	0	0	0	0	0	0	0	0	0	0	0	0	0	0	0
0	0	0	0	0	0	0	0	0	0	0	0	0	0	0	0	0	0	0	0	0	0	0	0	0	1	0	1	0	0	0	0	0	0	0	0	0	0	0	0	0	0	0	0	0	0	0	0	0	0
0	0	0	0	0	0	0	0	0	0	0	0	0	0	0	0	0	0	0	0	0	0	0	0	0	0	0	0	0	0	0	0	0	0	0	0	0	0	0	0	0	0	0	0	0	0	0	0	0	0
0	0	0	0	0	0	0	0	0	0	0	0	0	0	0	0	0	0	0	0	0	0	0	0	0	1	0	0	0	0	0	0	0	0	0	0	0	0	0	0	0	0	0	0	0	0	0	0	0	0
0	0	0	0	0	0	0	0	0	0	0	0	0	0	0	0	0	0	0	0	0	0	0	0	0	0	0	0	0	0	0	0	0	0	0	0	0	0	0	0	0	0	0	0	0	0	0	0	0	0
0	0	0	0	0	0	0	0	0	0	0	0	0	0	0	0	0	0	0	0	0	0	0	0	0	0	0	0	0	0	0	0	0	0	0	0	0	0	0	0	0	0	0	0	0	0	0	0	0	0
0	0	0	0	0	0	0	0	0	0	0	0	0	0	0	0	0	0	0	0	0	0	0	0	0	0	0	0	0	0	0	0	0	0	0	0	0	0	0	0	0	0	0	0	0	0	0	0	0	0
0	0	0	0	0	0	0	0	0	0	0	0	1	0	0	0	0	0	0	0	0	0	0	0	0	0	0	0	0	0	0	0	0	0	0	0	0	0	0	0	0	0	0	0	0	0	1	0	0	0
0	0	0	0	0	0	0	0	0	0	0	0	0	0	0	0	0	0	0	0	0	0	0	0	0	0	0	0	0	0	0	0	0	0	0	0	0	0	0	0	0	0	0	0	0	0	0	0	0	0
0	0	0	0	0	0	0	0	0	0	0	0	0	0	0	0	0	0	0	0	0	0	0	0	0	0	0	0	0	0	0	0	0	0	0	0	0	0	0	0	0	0	0	0	0	0	0	0	0	0
0	0	0	0	0	0	0	0	0	0	0	0	0	0	0	0	0	0	0	0	0	0	0	0	0	0	0	0	0	0	0	0	0	0	0	0	0	0	0	0	0	0	0	0	0	0	0	0	0	0
0	0	0	0	0	0	0	0	0	0	0	0	0	0	0	0	0	0	0	0	0	0	0	0	0	0	0	0	0	0	0	0	0	0	0	0	0	0	0	0	0	0	0	0	0	0	0	0	0	0
0	0	0	0	0	0	0	0	0	0	0	0	0	0	0	0	0	0	0	0	0	0	0	0	0	0	0	0	0	0	0	0	0	0	0	1	0	0	0	0	0	0	0	0	0	0	0	0	0	0
0	0	0	0	0	0	0	0	0	0	0	0	0	0	0	0	0	0	0	0	0	0	0	0	0	0	0	0	0	0	0	0	0	0	0	0	0	0	0	0	0	0	0	0	0	0	0	0	0	0
0	0	0	0	0	0	0	0	0	0	0	0	0	0	0	0	0	0	0	0	0	0	0	0	0	0	0	0	0	0	0	0	0	0	0	0	0	0	0	0	0	0	0	0	0	0	0	0	0	0
0	0	0	0	0	0	0	0	0	0	0	0	0	0	0	0	0	0	0	0	0	0	0	0	0	0	0	0	0	0	0	0	0	0	0	0	0	0	0	0	0	0	0	0	0	0	0	0	0	0
0	0	0	0	0	0	0	1	0	0	0	0	0	0	0	0	0	0	0	0	0	0	0	0	0	0	0	0	0	0	0	0	0	0	0	0	0	0	0	0	0	0	0	0	0	0	0	0	0	0
0	0	0	0	0	0	0	0	0	0	0	0	0	0	0	0	0	0	0	0	0	0	0	0	0	0	0	0	0	0	0	0	0	0	0	0	0	0	0	0	0	0	0	0	0	0	1	0	0	0
0	0	0	0	0	0	0	0	0	0	0	0	0	0	0	0	0	0	0	0	0	0	0	0	0	0	0	0	0	0	0	0	0	0	0	0	0	0	0	0	0	0	0	0	0	0	0	0	0	0
0	0	0	0	0	0	0	0	0	0	0	0	0	0	0	0	0	0	0	0	0	0	0	0	0	0	0	0	0	0	0	0	0	0	0	0	0	0	0	0	0	0	0	0	0	0	0	0	0	0
0	0	0	0	0	0	0	0	0	0	0	0	0	0	0	0	0	0	0	0	0	0	0	0	0	0	0	0	0	0	0	0	0	0	0	0	0	0	0	1	0	0	0	0	0	0	0	0	0	0
0	0	0	0	0	0	0	0	0	0	0	0	0	0	0	0	0	0	0	0	0	0	0	0	0	0	0	0	0	0	0	0	0	0	0	0	0	0	0	0	0	0	0	0	0	0	0	0	0	0
0	0	0	0	0	0	0	0	0	0	0	0	0	0	0	0	0	0	0	0	0	0	0	0	0	0	0	0	0	0	0	0	0	0	0	0	0	0	0	0	0	0	0	0	0	0	0	0	0	0
0	0	0	0	0	0	0	0	0	0	0	0	0	0	0	0	0	0	0	0	0	0	0	0	0	0	0	0	0	0	0	0	0	0	0	0	0	0	0	0	0	0	0	0	0	0	0	0	0	0
0	0	0	0	0	0	0	0	0	0	0	0	0	0	0	0	0	0	0	0	0	0	0	0	0	0	0	0	0	0	0	0	0	0	0	0	0	0	0	0	0	0	0	0	0	0	0	0	0	0
0	0	0	0	0	0	0	0	0	0	0	0	0	0	0	0	0	0	0	0	0	0	0	0	0	0	1	0	0	0	0	0	0	0	0	0	0	0	0	0	0	0	0	0	0	0	0	0	0	0
0	0	0	0	0	0	0	0	0	0	0	0	0	0	0	0	0	0	0	0	0	0	0	0	0	0	0	0	0	0	0	0	0	0	0	0	0	0	0	0	0	0	0	0	0	0	0	0	0	0
0	0	0	0	0	0	0	0	0	0	0	0	0	0	0	0	0	0	0	0	0	1	0	0	0	0	0	0	0	0	0	0	0	0	0	0	0	0	0	0	0	0	0	0	0	0	0	0	0	1
0	0	0	0	0	0	0	0	0	0	0	0	0	0	0	0	0	0	0	0	0	0	0	0	0	0	0	0	0	0	0	0	0	0	0	0	0	0	0	0	0	0	0	0	0	0	0	0	0	0
0	0	0	0	0	0	0	0	0	0	0	0	0	0	0	0	0	0	0	0	0	0	0	0	0	0	0	0	0	0	0	0	0	0	0	0	0	0	0	0	0	0	0	0	0	0	0	0	0	0
0	0	0	0	0	0	0	0	0	0	0	0	0	0	0	0	0	0	0	0	0	0	0	0	0	0	0	0	0	0	0	0	0	0	0	0	0	0	0	0	0	0	0	0	0	0	0	0	0	0
0	0	0	0	0	0	0	0	0	0	0	0	0	0	0	0	0	0	0	0	0	0	0	0	0	0	0	0	0	0	0	0	0	0	0	0	0	0	0	0	0	0	0	0	0	0	0	0	0	0
0	0	0	0	0	0	0	0	0	0	0	0	0	0	0	0	0	0	0	0	0	0	0	0	0	0	0	0	0	0	0	0	0	0	0	0	0	0	0	0	0	0	0	0	0	0	0	0	0	0
0	0	0	0	0	0	0	0	0	0	0	0	0	0	0	0	0	0	0	0	0	0	0	0	0	0	0	0	0	0	0	0	0	0	0	0	0	0	0	0	0	0	0	0	0	0	0	0	0	0
0	0	0	0	0	0	0	0	0	0	0	0	0	0	0	0	0	0	0	0	0	0	0	0	0	0	0	0	0	0	0	0	0	0	0	0	0	0	0	0	0	0	0	0	0	1	0	0	0	0
0	0	0	0	0	0	0	0	0	0	0	0	0	0	0	0	0	0	0	0	0	0	0	0	0	0	0	0	0	0	0	0	0	0	0	0	0	0	0	0	0	0	0	0	0	0	0	0	0	0
0	0	0	0	0	0	0	0	0	0	0	0	0	0	0	0	0	0	0	0	0	0	0	0	0	0	0	0	0	0	0	0	0	0	0	0	0	0	0	0	0	0	0	0	0	0	0	0	0	0
0	0	0	0	0	0	0	0	0	0	0	0	0	0	0	0	0	0	0	0	0	0	0	0	0	0	0	0	0	0	0	0	0	0	0	0	0	0	0	0	0	0	0	0	0	0	0	0	0	0
0	0	0	0	0	0	0	0	0	0	0	0	0	0	0	0	0	0	0	0	0	0	0	0	0	0	0	0	0	0	0	0	0	0	0	0	0	0	0	0	0	0	0	0	0	1	0	0	0	0
0	0	0	0	0	0	0	0	0	0	0	0	0	0	0	0	0	0	0	0	0	0	0	0	0	0	0	0	0	0	0	0	0	0	0	0	0	0	0	0	0	0	0	0	0	0	0	0	0	0
0	0	0	0	0	0	0	0	0	0	0	0	0	0	0	0	0	0	0	0	0	0	0	0	0	0	0	0	0	0	0	0	0	0	0	0	0	0	0	0	0	0	0	0	0	0	0	0	0	0
0	0	0	0	0	0	0	0	0	0	0	0	0	0	0	0	0	0	0	0	0	0	0	0	0	0	0	0	0	0	0	0	0	0	0	0	0	0	0	0	0	0	0	0	0	0	0	0	0	0
0	0	0	0	0	0	0	0	0	0	0	0	0	0	0	0	0	0	0	0	0	0	0	0	0	0	0	0	0	0	0	0	0	0	0	0	0	0	0	0	0	0	0	0	0	0	0	0	0	0
0	0	0	0	0	0	0	0	0	0	0	0	0	0	0	0	0	0	0	0	0	0	0	0	0	0	0	0	0	0	0	0	0	0	0	0	0	0	0	0	0	0	0	0	0	0	0	0	0	0
0	0	0	0	0	0	0	0	0	0	0	0	0	0	0	1	0	0	0	0	0	0	0	0	0	0	0	0	0	0	0	0	0	1	0	0	0	0	0	0	0	0	0	0	0	0	0	0	0	0
0	0	0	0	0	0	0	0	0	0	0	0	0	0	0	0	0	0	0	0	0	0	0	0	0	0	0	0	0	0	0	0	0	0	0	0	0	0	0	0	0	0	0	0	0	0	0	0	0	0
0	0	0	0	0	0	0	0	0	0	0	0	0	0	0	0	0	0	0	0	0	0	0	0	0	0	0	0	0	0	0	0	0	0	0	0	0	0	0	0	0	0	0	0	0	0	0	0	0	0
0	0	0	0	0	0	0	0	0	0	0	0	0	0	0	0	0	0	0	0	0	0	0	0	0	1	0	0	0	0	0	0	0	0	0	0	0	0	0	0	0	0	0	0	0	0	0	0	0	0
0	0	0	0	0	0	0	0	0	0	0	0	0	0	0	0	0	0	0	0	0	0	0	0	0	0	0	0	0	0	0	0	0	0	0	0	0	0	0	0	0	0	0	0	0	0	0	0	0	0
0	0	0	0	0	0	0	0	0	0	0	0	0	0	0	0	0	0	0	0	0	0	0	0	0	0	0	0	0	0	0	0	0	0	0	0	0	0	0	0	0	0	0	0	0	0	0	0	0	0
0	0	0	0	0	0	0	0	0	0	0	0	0	0	0	0	0	0	0	0	0	0	0	0	0	0	0	0	0	0	0	0	0	0	0	0	0	0	0	0	0	0	0	0	0	0	0	0	0	0
0	0	0	0	0	0	0	0	0	0	0	0	0	0	0	0	0	0	0	0	0	0	0	0	0	0	1	0	0	0	0	0	0	0	0	0	0	0	0	0	0	0	0	0	0	0	0	0	0	0
0	0	0	0	0	0	0	0	0	0	0	0	0	0	0	0	0	0	0	0	0	0	0	0	0	0	0	0	0	0	0	0	0	0	0	0	0	0	0	0	0	0	0	0	0	0	0	0	0	0
0	0	0	0	0	0	0	0	0	0	0	0	0	0	0	0	0	0	0	0	0	0	0	0	0	0	0	0	0	0	0	1	0	0	0	0	0	0	0	0	0	0	0	0	0	0	0	0	0	0
0	0	0	0	0	0	0	0	0	0	0	0	0	0	0	1	0	0	0	0	0	0	0	0	0	0	0	0	0	0	0	0	0	0	0	0	0	0	0	0	0	0	0	0	0	0	0	0	0	0
0	0	0	0	0	0	0	0	0	0	0	0	0	0	0	0	0	0	0	0	0	0	0	0	0	1	0	0	0	0	0	0	0	0	0	0	0	0	0	0	0	0	0	0	0	0	0	0	0	0
0	0	0	0	0	0	0	0	0	0	0	0	0	0	0	0	0	0	0	0	0	0	0	0	0	0	0	0	0	0	0	0	0	0	0	0	0	0	0	0	0	1	0	0	0	0	0	0	0	0
0	0	0	0	0	0	0	0	0	0	0	0	0	0	0	0	0	0	0	0	0	0	0	0	0	0	0	0	0	0	0	0	0	0	0	0	0	0	0	0	0	0	0	0	0	0	0	0	0	0
0	0	0	0	0	0	0	0	0	0	0	0	0	0	0	0	0	0	0	0	0	0	0	0	1	0	0	0	0	0	0	0	0	0	0	0	0	0	0	0	0	0	0	0	0	0	0	0	0	0
0	0	0	0	0	0	0	0	0	0	0	0	0	0	0	0	0	0	0	0	0	0	0	0	0	0	0	0	0	0	0	0	0	0	0	0	0	0	0	0	0	0	0	0	0	0	0	0	0	0
0	0	0	0	0	0	0	0	0	0	0	0	0	0	0	0	0	0	0	0	0	0	0	0	0	0	0	0	0	0	0	0	0	0	0	0	0	0	0	0	0	0	0	0	0	0	0	0	0	0
0	0	0	0	0	0	0	0	0	0	0	0	0	0	0	0	0	0	0	0	0	0	0	0	0	0	0	0	0	0	0	0	0	0	0	0	0	0	0	0	0	0	0	0	0	0	0	0	0	0
0	0	0	0	0	0	0	0	0	0	0	0	0	0	0	0	0	0	0	0	0	0	0	0	0	0	0	0	0	0	0	0	0	0	0	0	0	0	0	0	0	0	0	0	0	0	0	0	0	0
0	0	0	0	0	0	0	0	0	0	0	0	0	0	0	0	0	0	0	0	0	0	0	0	0	0	0	0	0	0	0	0	0	0	0	0	0	0	0	0	0	0	0	0	0	0	0	0	0	0
0	0	0	0	0	0	0	0	0	0	0	0	0	0	0	0	0	0	0	0	0	0	0	0	0	0	0	0	0	0	0	0	0	0	0	0	0	0	0	0	0	0	0	0	0	0	0	0	0	0
0	0	0	0	0	0	0	0	0	0	0	0	0	0	0	0	0	0	0	0	0	0	0	0	0	0	0	0	0	0	0	0	0	0	0	0	0	0	0	0	0	0	0	0	0	0	0	0	0	0
0	0	0	0	0	0	0	0	0	0	0	0	0	0	0	0	0	0	0	0	0	0	0	0	0	0	0	0	0	0	0	0	0	0	0	0	0	0	0	0	0	0	0	1	0	0	0	0	0	0
0	0	0	0	0	0	0	0	0	0	0	0	0	0	0	0	0	0	0	0	0	0	0	0	0	0	0	0	0	0	0	0	0	0	0	0	0	0	0	0	0	0	0	0	0	0	1	0	0	0
0	0	0	0	0	0	0	0	0	0	0	0	0	0	0	0	0	0	0	0	0	0	0	0	0	0	0	0	0	0	0	0	0	0	0	0	0	0	0	0	0	0	0	0	0	0	0	0	0	0
0	0	0	0	0	0	0	0	0	0	0	0	0	0	0	1	0	0	0	0	0	0	0	0	0	0	0	0	0	0	0	0	0	0	0	0	0	0	0	0	0	0	1	0	0	0	0	0	0	0
0	0	0	0	0	0	0	0	0	0	0	0	0	0	0	0	0	1	0	0	0	0	0	0	0	0	0	0	0	0	0	0	0	0	0	0	0	1	0	0	0	0	0	0	0	0	0	0	0	0
0	0	0	0	0	0	0	0	0	0	0	0	0	0	0	0	0	0	0	0	0	0	0	0	0	0	0	0	0	0	0	0	0	0	0	0	0	0	0	0	0	0	0	0	0	0	0	0	0	0
0	0	0	0	0	0	0	0	0	0	0	0	0	0	0	0	0	0	0	0	0	0	0	0	0	0	0	0	0	0	0	0	0	0	0	0	0	0	0	0	0	0	0	0	0	0	0	0	0	0
0	0	0	0	0	0	0	0	0	0	0	0	0	0	0	0	0	0	0	0	0	0	0	0	0	0	0	0	0	0	0	0	0	0	0	0	0	0	0	0	0	0	0	0	0	0	0	0	0	0
0	0	0	0	0	0	0	0	0	0	0	0	0	0	0	0	0	0	0	0	0	0	0	0	0	0	0	0	0	0	0	0	0	0	0	0	0	0	0	1	0	0	0	0	0	0	0	0	0	0
0	0	0	0	0	0	0	0	0	0	0	0	0	0	0	0	0	0	0	0	0	0	0	0	0	0	0	0	0	0	0	0	0	0	0	0	0	0	0	0	0	0	0	0	0	0	0	0	0	0
0	0	0	0	0	0	1	0	0	0	0	0	0	0	0	0	0	0	0	0	0	0	0	0	0	0	0	0	0	0	1	0	0	0	0	0	0	0	0	0	0	0	0	0	0	0	0	0	0	0
0	0	0	0	0	0	0	0	0	0	0	0	0	0	0	0	0	0	0	0	0	0	0	0	0	0	0	0	0	0	0	0	0	0	0	0	0	0	0	0	0	0	0	0	0	0	0	0	0	0
0	0	0	0	0	0	0	0	0	0	0	0	0	0	1	0	0	0	0	0	0	0	0	0	0	0	0	0	0	0	0	0	0	0	0	0	1	0	0	0	0	0	0	0	0	0	0	0	0	0
0	0	0	0	0	0	0	0	0	0	0	0	0	0	0	0	0	0	0	0	0	0	0	0	0	0	0	0	0	0	0	1	0	0	0	0	0	0	0	0	0	0	0	0	0	0	0	0	0	0
0	0	0	0	0	0	0	0	0	0	0	0	0	0	0	0	0	0	0	0	0	0	0	0	0	0	0	0	0	0	0	0	0	0	0	0	0	0	0	0	0	0	0	0	0	0	0	0	0	0
0	0	0	0	0	0	0	0	0	0	0	0	0	0	0	0	0	0	0	0	0	0	0	0	0	0	0	0	0	0	0	0	0	0	0	0	0	0	0	0	0	0	0	0	0	0	0	0	0	0
0	0	0	0	0	0	0	0	0	0	0	0	0	0	0	0	0	0	0	0	0	0	0	0	0	0	0	0	0	0	0	0	0	0	0	0	0	0	0	0	0	0	0	0	0	0	0	0	0	0
0	0	0	0	0	0	0	1	0	0	0	0	0	0	0	0	0	0	0	0	0	0	0	0	0	0	0	0	0	0	0	0	0	0	0	0	0	0	0	0	0	0	0	0	0	0	0	0	0	0
0	0	0	0	0	0	0	0	0	0	0	0	0	0	0	0	0	0	0	0	0	0	0	0	0	0	0	0	0	0	0	0	0	0	0	0	0	0	0	0	0	0	0	0	0	0	0	0	0	0
0	0	0	0	0	0	0	0	0	0	0	0	0	0	0	0	0	0	0	0	1	0	0	0	0	0	0	0	0	0	0	0	0	0	0	0	0	0	0	0	0	0	0	0	0	0	0	0	0	0
0	0	0	0	0	0	0	0	0	0	0	0	0	0	0	0	0	0	0	0	0	0	0	0	0	0	0	0	0	0	0	0	0	0	0	0	0	0	0	0	0	0	0	0	0	0	0	0	0	0
0	0	0	1	0	0	0	0	0	0	0	0	0	0	0	0	0	0	0	0	0	0	0	0	0	0	0	0	0	0	0	0	0	0	0	0	0	0	0	0	0	0	0	0	0	0	0	0	0	0
0	0	0	0	0	0	0	0	0	0	0	0	0	0	0	0	0	0	0	0	0	1	0	0	0	0	0	0	0	0	0	0	0	0	0	0	0	0	0	0	0	0	0	0	0	0	0	0	0	0
0	0	0	0	0	0	0	0	0	0	0	0	0	0	0	0	0	0	0	0	1	0	1	0	0	0	0	0	0	0	0	0	0	0	0	0	0	0	0	0	0	0	0	0	0	0	0	0	0	0
0	0	0	0	0	0	0	0	0	0	0	1	0	0	0	0	0	0	0	0	0	0	0	0	0	0	0	0	0	0	0	0	0	1	0	0	0	0	0	0	0	0	0	0	0	0	0	0	0	0
0	0	0	0	0	0	0	0	0	0	0	0	0	0	0	0	0	0	0	0	0	0	0	0	0	0	0	0	0	0	0	0	0	0	0	0	0	0	0	0	0	0	0	0	0	0	0	0	0	0
0	0	0	0	0	0	0	0	0	0	0	0	0	0	0	0	0	0	0	0	0	0	0	0	0	0	0	0	0	0	0	0	0	0	0	0	0	0	0	0	0	0	0	0	0	0	0	0	0	0
0	0	0	0	0	0	0	0	0	0	0	0	0	0	0	0	0	0	0	0	0	0	0	0	0	0	0	0	0	0	0	0	0	0	0	0	0	0	0	0	0	0	0	0	0	0	0	0	0	0
0	0	0	0	0	0	0	0	0	0	0	0	0	0	0	0	0	0	0	0	0	0	0	0	0	0	0	0	0	0	0	0	0	0	0	0	0	0	0	0	0	0	0	0	0	0	0	0	0	0
0	0	0	0	0	0	0	0	0	0	0	0	0	0	0	0	0	0	0	0	0	0	0	0	0	0	0	0	0	0	0	0	0	0	0	0	0	0	0	0	0	0	0	0	0	0	1	0	0	0
0	0	0	0	0	0	0	0	0	0	0	0	0	0	0	0	0	0	0	0	0	0	0	0	0	0	0	0	0	0	0	0	0	0	0	0	0	0	0	0	0	0	0	0	0	0	0	0	0	0
0	0	0	0	0	0	0	0	0	0	0	0	0	0	0	0	0	0	0	0	0	0	0	0	0	0	0	0	0	0	0	0	0	0	0	0	0	0	0	0	0	0	0	0	0	0	0	0	0	0
0	0	0	0	0	0	0	0	0	0	0	0	0	0	0	0	0	0	0	0	0	0	0	0	0	0	0	0	0	0	0	0	0	0	0	0	0	0	0	0	0	0	0	0	0	0	0	0	0	0
0	0	0	0	0	0	0	0	0	0	0	0	0	0	0	0	0	0	0	0	0	0	0	0	0	0	0	0	0	0	0	0	0	0	0	0	0	0	0	0	0	0	0	0	0	0	0	0	0	0
0	0	0	0	0	0	0	0	0	0	0	0	0	0	0	0	0	0	0	0	0	0	0	0	0	0	0	0	0	0	0	0	0	0	0	0	0	0	0	0	0	0	0	0	0	0	0	0	0	0
0	0	0	0	0	0	0	0	0	0	0	0	0	0	0	0	1	0	0	0	0	0	0	0	0	0	0	0	0	0	0	0	0	0	0	0	0	0	0	0	1	0	0	0	0	0	0	0	0	0
0	0	0	0	0	0	0	0	0	0	0	0	0	0	0	0	0	0	0	0	0	0	0	0	0	0	0	0	0	0	0	0	0	0	0	0	0	0	0	0	0	0	0	0	0	0	0	0	0	0
0	0	0	0	0	0	0	0	0	0	0	0	0	0	0	0	0	0	0	0	0	0	0	0	0	0	0	0	0	0	0	0	0	0	0	0	0	0	0	0	0	0	0	0	0	0	0	0	0	0
0	0	0	0	0	0	0	0	0	0	0	0	0	0	0	0	0	0	0	0	0	0	0	0	0	0	0	0	0	0	0	0	0	0	0	0	0	0	0	0	0	0	0	0	0	0	0	0	0	0
0	0	0	0	0	0	0	0	0	0	0	0	0	0	0	0	0	0	0	0	0	0	0	0	0	0	0	0	0	0	0	0	0	0	0	0	0	0	0	0	0	0	0	0	0	0	0	0	0	0
0	0	0	0	0	0	1	0	0	0	0	0	0	0	0	0	0	0	0	0	0	0	0	0	0	0	0	0	0	0	0	0	0	0	0	0	0	0	0	0	0	0	0	0	0	0	0	0	0	0
0	0	0	0	0	0	0	0	0	0	0	0	0	0	0	0	0	0	0	0	0	0	0	0	0	0	0	0	0	0	0	0	0	0	0	0	0	0	0	0	0	0	0	0	0	0	0	0	0	0
0	0	0	0	0	0	0	0	1	0	0	0	0	0	0	0	0	0	0	0	0	0	0	0	0	0	0	0	0	0	0	0	0	0	0	0	0	0	0	0	0	0	0	0	0	0	0	0	0	0
0	0	0	0	0	0	0	0	0	0	0	0	0	0	0	0	0	0	0	0	0	0	0	0	0	0	0	0	0	0	0	0	0	0	0	0	0	0	0	0	0	0	0	0	0	0	0	0	0	0
0	0	0	0	0	0	0	0	0	0	0	0	0	0	0	0	0	0	0	0	0	0	0	0	0	0	0	0	0	0	0	0	0	0	0	0	0	0	0	0	0	0	0	0	0	0	0	0	0	0
0	0	0	0	0	0	0	0	0	0	0	0	0	0	0	0	0	0	0	0	0	0	0	0	0	0	0	0	0	0	0	0	0	0	0	0	0	0	0	0	0	0	0	0	0	0	0	0	0	0
0	0	0	0	0	0	0	0	0	0	0	0	0	0	0	0	0	0	0	0	0	0	0	0	0	0	0	0	0	0	0	0	0	0	0	0	0	0	0	0	0	0	0	0	0	0	0	0	0	0
0	0	0	0	0	0	0	0	0	0	0	0	0	0	0	0	0	0	0	0	0	0	0	0	0	0	0	0	0	0	0	0	0	0	0	0	0	0	0	0	0	0	0	0	0	0	0	0	0	0
0	0	0	0	0	0	0	0	0	0	0	0	0	0	0	0	0	0	0	0	0	0	0	0	0	0	0	0	0	0	0	0	0	0	0	0	0	0	0	0	0	0	0	0	0	0	0	0	0	0
0	0	0	0	0	0	0	0	0	0	0	0	0	0	0	0	0	0	0	0	0	0	0	0	0	0	0	0	0	0	0	0	1	0	0	0	0	0	0	0	0	0	0	1	0	0	0	0	0	0
0	0	0	0	0	1	0	0	0	0	0	0	0	1	0	0	0	0	0	0	0	0	0	0	0	0	0	0	0	0	0	0	0	0	0	0	0	0	0	0	0	0	0	0	0	0	0	0	0	0
0	0	0	0	0	0	0	0	0	0	0	0	0	0	0	0	0	0	0	0	0	0	0	0	0	0	0	0	0	0	0	0	0	0	0	0	0	0	0	0	0	0	0	0	0	0	0	0	0	0
0	0	0	0	0	0	0	0	0	0	0	0	0	0	0	0	0	0	0	0	0	0	0	0	0	0	0	0	0	0	0	0	0	0	0	0	0	0	0	0	0	0	0	0	0	0	0	0	0	0
0	0	0	0	0	0	0	0	0	0	0	0	0	0	0	0	0	0	0	0	0	0	0	0	0	0	0	0	0	0	0	0	0	0	0	0	0	0	0	0	0	0	0	0	0	0	0	0	0	0
0	0	0	0	0	0	0	0	0	0	0	0	0	0	0	0	0	0	0	0	0	0	0	0	1	0	0	0	0	0	0	0	0	0	0	0	0	0	0	0	0	0	0	0	0	0	0	0	0	0
0	0	0	0	0	0	0	0	0	0	0	0	0	0	0	0	0	0	0	0	0	0	0	0	0	0	0	0	0	0	0	0	0	0	0	0	0	0	0	0	0	0	0	0	0	0	0	0	0	0
0	0	0	0	0	0	0	0	0	0	0	0	0	0	0	0	0	0	0	0	0	0	0	0	0	0	0	0	0	0	0	0	0	0	0	0	0	0	0	0	0	0	0	0	0	0	0	0	0	0
0	1	0	0	0	0	0	0	0	0	0	0	0	0	0	0	0	0	0	0	0	0	0	0	0	0	0	0	0	0	0	0	1	0	0	0	0	0	0	0	0	0	0	0	0	0	0	0	0	0
0	0	0	0	0	0	0	0	0	0	1	0	0	0	0	0	0	0	0	0	0	0	0	0	0	0	0	0	0	0	0	0	0	0	0	0	0	0	0	0	0	0	0	0	0	0	0	0	0	0
0	0	0	0	0	0	0	0	0	0	0	0	0	0	0	0	0	0	0	0	0	0	0	0	0	0	0	0	0	0	0	0	0	0	0	0	0	0	0	0	0	0	0	0	0	0	0	0	0	0
0	0	0	0	0	0	0	0	0	0	0	0	0	0	0	0	0	0	0	0	0	0	0	0	0	0	0	0	0	0	0	0	0	0	0	0	0	0	0	0	0	0	0	0	0	0	0	0	0	0
0	0	0	0	0	0	0	0	0	0	0	0	0	0	0	0	0	0	0	0	0	0	0	0	0	0	0	0	0	0	0	0	0	0	0	0	0	0	0	0	0	0	0	0	0	0	0	0	0	0
0	0	0	0	0	0	1	0	0	0	0	0	0	0	0	0	0	0	0	0	0	0	0	0	0	0	0	0	0	0	0	0	0	1	0	0	0	0	0	0	0	0	0	0	0	0	0	0	0	0
0	0	0	0	0	0	0	0	0	0	0	0	0	0	1	0	0	0	0	0	0	0	0	0	0	0	0	0	0	0	0	0	0	0	0	0	0	0	0	0	0	0	0	0	0	0	0	0	0	0
0	0	0	0	0	0	0	0	0	0	0	0	0	0	0	0	0	0	0	0	0	0	0	0	0	0	0	0	0	0	0	0	0	0	0	0	0	0	0	0	0	0	0	0	0	0	0	0	0	0
0	0	0	0	0	0	0	0	0	0	0	0	0	0	0	0	0	0	0	0	0	0	0	0	0	0	0	0	0	0	0	0	0	0	0	0	0	0	0	0	0	0	0	0	0	0	1	0	0	0
0	0	0	0	0	0	0	0	0	0	0	0	0	0	0	0	0	0	0	0	0	0	0	0	0	0	0	0	0	0	0	0	0	0	0	0	1	0	0	0	0	0	0	0	0	0	0	0	0	0
0	0	0	0	0	0	0	0	0	0	0	0	0	0	0	0	0	0	0	0	0	0	0	0	0	0	0	0	0	0	0	0	0	0	0	0	0	0	0	0	0	0	0	0	0	0	0	0	0	0
0	0	0	0	0	0	0	0	0	1	0	0	0	0	0	0	0	0	0	0	0	0	0	0	0	0	0	0	0	0	0	0	0	0	0	0	0	0	0	0	0	0	0	0	0	0	0	0	0	0
0	0	0	0	0	0	0	0	0	0	0	0	0	0	0	0	0	0	0	0	0	0	0	0	0	0	0	0	0	0	0	0	0	1	0	0	0	0	0	0	0	0	0	0	0	0	0	0	0	0
0	0	0	0	0	0	0	0	0	0	0	0	0	0	0	0	0	0	0	0	0	0	0	0	0	0	0	0	0	0	0	0	0	0	0	0	0	0	0	0	0	0	0	0	0	0	0	0	0	0
0	0	0	0	0	0	0	0	0	0	0	0	0	0	0	0	0	0	0	0	0	0	0	0	0	0	0	0	0	0	0	0	0	0	0	0	0	0	0	0	0	0	0	0	0	0	0	0	0	0
0	0	0	0	0	0	0	0	0	0	0	0	0	0	0	0	0	0	0	0	0	0	0	0	0	0	0	0	0	0	0	0	0	0	0	0	0	0	0	0	0	0	0	0	0	0	0	0	0	0
0	0	0	0	0	0	0	0	0	0	0	0	0	0	0	0	0	0	0	0	0	0	0	0	0	0	0	0	1	0	0	0	0	0	0	0	0	0	0	0	0	0	0	0	0	0	0	0	0	0
0	0	0	0	0	0	0	0	0	0	0	0	0	0	0	0	0	0	0	0	0	0	0	0	0	0	0	0	0	0	0	0	0	0	0	0	0	0	0	0	0	0	0	0	0	0	0	0	0	0
0	0	0	0	0	0	0	0	0	0	0	0	0	0	0	0	0	0	0	0	0	0	0	0	0	0	0	0	0	0	0	0	0	0	0	0	0	0	0	0	0	0	0	0	0	0	0	0	0	0
0	0	0	0	0	0	0	0	0	0	0	0	0	0	0	0	0	0	0	0	0	0	0	0	0	0	0	0	0	0	0	0	0	0	0	0	0	0	0	0	0	0	0	0	0	0	0	0	0	0
0	0	0	0	0	0	0	0	0	0	0	0	0	0	0	0	0	0	0	0	0	0	0	0	0	0	0	0	0	0	0	0	0	0	0	0	0	0	0	0	0	0	0	0	0	0	0	0	0	0
0	0	0	0	0	0	0	0	1	0	0	0	0	0	0	0	0	0	0	0	0	0	0	0	0	0	0	0	0	0	0	0	0	0	0	0	0	0	0	0	0	0	0	0	0	0	0	0	0	0
0	0	0	0	0	0	1	0	0	0	0	0	0	0	0	0	0	0	0	0	0	0	0	0	0	0	0	0	0	0	0	0	0	0	0	0	0	0	0	0	0	0	0	0	0	0	0	0	0	0
0	0	0	0	0	0	0	0	0	0	0	0	0	0	0	0	0	0	0	0	0	0	0	0	0	0	0	0	0	0	0	0	0	0	0	0	0	0	0	0	0	0	0	0	0	0	0	0	0	1
0	0	0	0	0	0	0	0	0	0	0	0	0	0	0	0	0	0	0	0	0	0	0	0	0	0	0	0	0	0	0	0	0	0	0	0	0	0	0	0	0	0	0	0	0	0	0	0	0	0
0	0	0	0	0	0	0	0	0	0	0	0	0	0	0	0	0	0	0	0	0	0	0	0	0	0	0	0	0	0	0	0	0	0	0	0	0	0	0	0	0	0	0	0	0	0	0	0	0	0
0	0	0	0	0	0	0	0	0	0	0	0	0	0	0	0	0	0	0	0	0	0	0	0	0	0	0	0	0	0	0	0	0	0	0	0	0	0	0	0	0	1	0	0	0	0	0	0	0	0
0	0	0	0	0	0	0	0	0	0	0	0	0	0	0	0	0	0	0	0	0	0	0	0	0	0	0	0	0	0	0	0	0	0	0	0	0	0	0	0	0	0	0	0	0	0	0	0	0	0
0	0	0	0	0	0	0	0	0	0	0	0	0	0	0	0	0	0	0	0	0	0	0	0	0	0	0	0	0	0	0	0	0	0	0	0	0	0	0	0	0	0	0	0	0	0	1	0	0	0
0	0	0	0	0	0	0	0	0	0	0	0	0	0	0	0	0	0	0	0	0	0	0	0	0	0	0	0	0	0	0	0	0	0	0	0	0	0	0	0	0	0	0	0	0	0	0	0	0	0
0	0	0	0	0	0	0	0	0	0	0	0	0	0	0	0	0	0	0	0	0	0	0	0	0	0	0	0	0	0	0	0	0	0	0	0	0	0	0	0	0	0	0	0	0	0	0	0	0	0
0	0	0	0	0	0	0	0	0	0	0	0	0	0	0	0	0	0	0	0	0	0	0	0	0	0	0	0	0	0	0	0	0	0	0	0	0	0	0	0	0	0	0	0	0	0	0	0	0	0
0	0	0	0	0	0	0	0	0	0	0	0	0	0	0	0	0	0	0	0	0	0	0	0	0	0	0	0	0	0	0	0	0	0	0	0	0	0	0	0	1	0	0	0	0	0	0	0	0	0
0	0	0	0	0	0	0	0	0	0	0	0	0	0	0	0	0	0	0	0	0	0	0	0	0	0	0	0	0	0	0	0	0	0	0	0	0	0	0	0	0	0	0	0	0	0	0	0	0	0
0	0	0	0	0	0	0	0	0	0	0	0	0	0	0	0	0	0	0	0	0	0	0	0	0	0	0	0	0	0	0	0	0	0	0	0	0	0	0	0	0	0	0	0	0	0	0	0	0	0
0	0	0	0	0	0	0	0	0	1	0	0	0	0	0	0	0	0	0	0	0	0	0	0	0	0	0	0	0	0	0	0	0	0	0	0	0	0	0	0	0	0	0	0	0	0	0	0	0	0
0	0	0	0	0	0	0	0	0	0	0	0	0	0	0	0	0	0	0	0	0	0	0	0	0	0	0	0	0	0	0	0	0	0	0	0	0	0	0	0	0	0	0	0	0	0	0	0	0	0
0	0	0	0	0	0	0	0	0	0	0	0	0	0	0	0	0	0	0	0	0	0	0	0	0	0	0	0	0	0	0	0	0	0	0	0	0	0	0	0	0	0	0	0	0	0	0	0	0	0
0	0	0	0	0	0	0	0	0	0	0	0	0	0	0	0	0	0	0	0	0	0	0	0	0	0	0	0	0	0	0	0	0	0	0	0	0	0	0	0	0	0	0	0	0	0	0	0	0	0
0	0	0	0	0	0	0	0	0	0	0	0	0	0	0	0	0	0	0	0	0	0	0	0	0	0	0	0	0	0	0	0	0	0	0	0	0	0	0	0	0	0	0	0	0	0	0	0	0	0
0	0	0	0	0	0	0	0	0	0	0	0	0	0	0	0	0	0	0	0	0	0	0	0	0	0	0	0	0	0	0	0	0	0	0	0	0	0	0	0	0	0	0	0	0	0	0	0	0	0
0	0	0	0	0	0	0	0	0	0	0	0	0	0	0	0	0	0	0	0	0	0	0	0	0	0	0	0	0	0	0	0	0	0	0	0	0	0	0	0	0	0	0	0	0	0	0	0	0	0
0	0	0	0	0	0	0	0	0	0	0	0	0	0	0	0	0	0	0	0	0	0	0	0	0	0	0	0	0	0	0	0	0	0	0	0	0	0	0	0	0	0	0	0	0	0	0	0	0	0
0	0	0	0	0	0	0	0	0	0	0	0	0	0	0	0	0	0	0	0	0	0	0	0	0	0	0	0	0	0	0	0	0	0	0	0	0	0	0	0	0	0	0	0	0	0	0	0	0	0
0	0	0	0	0	0	0	0	0	0	0	0	0	0	0	0	0	0	0	0	0	0	0	0	0	0	0	0	0	0	0	0	0	0	0	0	0	0	0	0	0	0	0	0	0	0	0	0	0	0
0	0	0	0	0	0	0	0	0	0	0	0	0	0	0	0	0	0	0	0	0	0	0	0	0	0	0	0	0	0	0	0	0	0	0	0	0	0	0	0	0	0	0	0	0	0	0	0	0	0
0	0	0	0	0	0	0	0	0	0	0	0	0	0	0	0	0	0	0	0	0	0	0	0	0	0	0	0	0	0	0	0	0	0	0	0	0	0	0	0	0	0	0	0	0	0	0	0	0	0
0	0	0	0	0	0	0	0	0	0	0	0	0	0	0	0	0	0	0	0	0	0	0	0	0	0	0	0	0	0	0	0	0	0	0	0	0	0	0	0	0	0	0	0	0	0	0	0	0	0
0	0	0	0	0	0	0	0	0	0	0	0	0	0	0	0	0	0	0	0	0	0	0	0	0	0	0	0	0	0	0	0	0	0	1	0	0	0	0	0	0	0	0	0	0	0	0	0	0	0
0	0	0	0	0	0	0	0	0	0	0	0	0	0	0	0	0	0	0	0	0	0	0	0	0	0	0	0	0	0	0	0	0	0	0	0	0	0	0	0	0	0	0	0	0	0	0	0	0	0
0	0	0	0	0	0	0	0	0	0	0	0	0	0	0	0	0	0	0	0	0	0	0	0	0	0	0	0	0	0	0	0	0	0	0	1	0	0	0	0	0	0	0	0	0	0	0	0	0	0
0	0	0	0	0	0	0	0	0	0	0	0	0	0	0	0	0	0	0	0	0	0	0	0	0	0	0	0	0	0	0	0	0	0	0	0	0	0	0	0	0	0	0	0	0	0	0	0	0	0
0	0	0	0	0	0	0	0	0	0	0	0	0	0	0	0	0	0	0	0	0	0	0	0	0	0	0	0	0	0	0	0	0	0	0	0	0	0	0	1	0	0	0	0	0	0	0	0	0	0
0	0	0	0	0	0	0	0	0	0	0	0	0	0	0	0	0	0	0	0	0	0	0	0	0	0	0	0	0	0	0	0	0	0	0	0	0	0	0	0	0	0	0	0	0	0	0	0	0	0
0	0	0	0	0	0	0	0	0	0	0	0	0	0	0	0	0	0	0	0	0	0	0	0	1	0	0	0	0	0	0	0	0	0	0	0	0	0	0	0	0	0	0	0	0	0	0	0	0	0
0	0	0	0	0	0	0	0	0	0	0	0	0	0	0	0	0	0	0	0	0	0	0	0	0	0	0	0	0	0	0	0	0	0	0	0	0	0	0	0	0	0	0	0	0	0	0	0	0	0
0	0	0	0	0	0	0	0	0	0	0	0	0	0	0	0	0	0	0	0	0	0	0	0	0	0	0	0	0	0	0	0	0	0	0	0	0	0	0	0	0	0	0	0	0	0	0	0	0	0
0	0	0	0	0	0	0	0	0	0	0	0	0	0	0	0	0	0	0	0	0	0	0	0	0	0	0	0	0	0	0	0	0	0	0	0	0	0	0	0	0	0	0	0	0	0	0	0	0	0
0	0	0	0	0	0	0	0	0	0	0	0	0	0	0	0	0	0	0	0	0	0	0	0	0	0	0	0	0	0	0	0	0	0	0	0	0	0	0	0	0	0	0	0	0	0	0	0	0	0
0	0	0	0	0	0	0	0	0	0	0	0	0	1	0	0	0	0	0	0	0	0	0	0	0	0	0	1	0	0	0	0	0	0	0	0	0	0	0	0	0	0	0	0	0	0	0	0	0	0
0	0	0	0	0	0	0	0	0	0	0	0	0	0	0	0	0	0	0	0	0	0	0	0	0	0	0	0	0	0	0	0	0	0	0	0	0	0	0	0	0	0	0	0	0	0	0	0	0	0
0	0	0	0	0	0	0	0	0	0	0	0	0	0	0	0	0	0	0	0	0	0	0	0	0	0	0	0	0	0	0	0	0	0	0	0	0	0	0	0	0	0	0	0	0	0	0	0	0	0
0	0	0	0	0	0	0	0	0	0	0	0	0	0	0	0	0	0	0	0	0	0	0	0	1	0	0	0	0	0	0	0	0	0	0	0	0	0	0	0	0	0	0	0	0	0	0	0	0	0
0	0	0	0	0	0	0	0	0	0	0	0	0	0	0	0	0	0	0	0	0	0	0	0	0	0	0	0	0	1	0	0	0	0	0	0	0	0	0	0	0	0	0	0	0	0	0	0	0	0
0	0	0	0	0	0	0	0	0	0	0	0	0	0	0	0	0	0	0	0	0	0	0	0	0	0	0	0	0	0	0	0	0	0	0	0	0	0	0	0	0	0	0	0	0	0	0	0	0	0
0	0	0	0	0	0	0	0	0	0	0	0	0	0	0	0	0	0	0	0	0	0	0	0	1	0	0	0	0	0	0	0	0	0	0	0	0	0	0	0	0	0	0	0	0	0	0	0	0	0
0	0	0	0	0	0	0	0	0	0	0	0	0	0	0	0	0	0	0	0	0	0	0	0	0	0	0	0	0	0	0	0	0	0	0	0	0	0	0	0	0	0	0	0	0	0	0	0	0	0
0	0	0	0	0	0	0	0	0	0	0	0	0	0	0	0	0	0	0	0	0	0	0	0	0	0	0	0	0	0	0	0	0	0	0	0	0	0	0	0	0	0	0	0	0	0	0	0	0	0
0	0	0	0	0	0	0	0	0	0	0	0	0	0	0	0	0	0	0	0	0	0	0	0	0	0	0	0	0	0	0	0	0	0	0	0	0	0	0	0	0	0	0	0	0	0	0	0	0	0
0	0	0	0	0	0	0	0	0	0	0	0	0	0	0	0	0	0	0	0	0	0	0	0	0	0	0	0	0	0	0	0	0	0	0	0	0	0	0	0	0	0	0	0	0	0	0	0	0	0
0	0	0	0	0	0	0	0	0	0	0	0	0	0	0	0	0	0	0	0	0	0	0	0	0	1	0	0	0	0	0	0	0	0	0	0	0	0	0	0	0	0	0	0	0	0	0	0	0	0
0	0	0	0	0	0	0	0	0	0	0	0	0	0	0	0	0	0	0	0	0	0	0	0	0	0	0	0	0	0	0	0	0	0	0	0	0	0	0	0	0	0	0	0	0	0	0	0	0	0
0	0	0	0	0	0	0	0	0	0	0	0	0	0	0	0	0	0	0	0	0	0	0	0	0	0	0	0	0	0	0	0	0	0	0	0	0	0	0	0	0	0	0	0	0	0	0	0	0	0
0	0	0	0	0	0	0	0	0	0	0	0	0	0	0	0	0	0	0	0	0	0	0	0	0	0	0	0	0	0	0	0	0	0	0	0	0	0	0	0	0	0	0	0	0	0	0	0	0	0
0	0	0	0	0	0	0	0	0	0	0	0	0	0	0	0	0	0	0	0	0	0	0	0	0	0	0	0	0	0	0	0	0	0	0	0	0	0	0	0	0	0	0	0	0	0	0	0	0	0
0	0	0	0	0	0	0	0	0	0	0	0	0	0	0	0	0	0	0	0	0	0	0	0	0	0	0	0	0	0	0	0	0	0	0	0	0	0	0	0	0	0	0	0	0	0	0	0	0	0
0	0	0	0	0	0	0	0	0	0	0	0	0	0	0	0	0	0	0	0	0	0	0	0	0	0	0	0	0	0	0	0	0	0	0	0	0	0	0	0	0	0	0	0	0	0	0	0	0	0
0	0	0	0	0	0	0	0	0	0	0	0	0	0	0	0	0	0	0	0	0	0	0	0	0	0	0	0	0	0	0	0	0	0	0	0	0	0	0	0	0	0	0	0	0	0	0	0	0	0
0	0	0	0	0	0	0	0	0	0	0	0	0	0	0	0	0	0	0	0	0	0	0	0	0	0	0	0	0	0	0	0	0	0	0	0	0	0	0	0	0	0	0	0	0	0	0	0	0	0
0	0	0	0	0	0	0	0	0	0	0	0	0	0	0	0	0	0	0	0	0	0	0	0	0	0	0	0	0	0	0	0	0	0	0	0	0	0	0	0	0	0	0	0	0	0	0	0	0	0
0	0	0	0	0	0	0	0	0	0	0	0	0	0	0	0	1	0	0	0	0	0	0	0	0	0	0	0	0	0	0	0	0	0	0	0	0	0	0	0	0	0	0	0	0	0	0	0	0	0
0	0	0	0	0	0	0	0	0	0	0	0	0	0	0	0	0	0	0	0	0	0	0	0	0	0	0	0	0	0	0	0	0	0	0	0	0	0	0	0	0	0	0	0	0	0	0	0	0	0
0	0	0	0	0	0	0	0	0	0	0	0	0	0	0	0	0	0	0	0	0	0	0	0	0	0	0	0	0	0	0	0	0	0	0	0	0	0	0	0	0	0	0	0	0	0	0	0	0	0
0	0	0	0	0	0	0	0	0	0	0	0	0	0	0	0	0	0	0	0	0	0	0	0	0	0	0	0	0	0	0	0	0	0	0	0	0	0	0	0	0	0	0	0	0	0	0	0	0	0
0	0	0	0	0	0	0	0	0	0	0	0	0	0	0	0	0	0	0	0	0	0	0	0	0	0	0	0	0	0	0	0	0	0	0	0	0	0	0	0	0	0	0	0	0	0	0	0	0	0
0	0	0	0	0	0	0	0	0	0	0	0	0	0	0	0	0	0	0	0	0	0	0	0	0	0	0	0	0	0	0	0	0	0	0	0	0	0	0	0	0	0	0	0	0	0	0	0	0	0
0	0	0	1	0	0	0	0	0	0	0	0	0	0	0	0	0	0	0	0	0	0	0	0	0	0	0	0	0	0	0	0	0	0	0	0	0	0	0	0	0	1	0	0	0	0	0	0	0	0
0	0	0	0	0	0	0	0	0	0	0	0	0	0	0	0	0	0	0	0	0	0	0	0	0	0	0	0	0	0	0	0	0	0	0	0	0	0	0	0	0	0	0	0	0	0	0	0	0	0
0	0	0	0	0	0	1	0	0	0	0	0	0	0	0	0	0	0	0	0	0	0	0	0	0	0	0	0	0	0	0	0	0	0	0	0	0	0	0	0	0	0	0	0	0	0	1	0	0	0
0	0	0	0	0	0	0	0	0	0	0	1	0	0	0	0	0	0	0	0	0	0	0	0	0	0	0	0	0	0	0	0	0	0	0	0	0	0	0	0	0	0	0	0	0	0	0	0	0	0
0	0	0	0	0	0	0	0	0	0	0	0	0	0	0	0	0	0	0	0	0	0	0	0	0	0	0	0	0	0	0	0	0	0	0	0	0	0	0	0	0	0	0	0	0	0	0	0	0	0
0	0	0	0	0	0	0	0	0	0	0	0	0	0	0	0	0	0	0	0	0	0	0	0	0	0	0	0	0	0	0	0	0	0	0	0	0	0	0	0	0	0	0	0	0	0	0	0	0	0
0	0	0	0	0	0	0	0	0	0	0	0	0	0	0	0	0	0	0	0	0	0	0	0	0	0	0	0	0	0	0	0	0	0	0	0	0	0	0	0	0	0	0	0	0	0	0	0	0	0
0	0	0	0	0	0	0	0	0	0	0	0	0	0	0	0	0	0	0	0	0	0	0	0	0	0	0	0	0	0	0	0	0	0	0	0	0	0	0	0	0	0	0	0	0	0	0	0	0	0
0	0	0	0	0	0	0	0	0	0	0	0	0	0	0	0	0	0	0	0	0	0	0	0	0	0	0	0	0	0	0	0	0	0	0	0	0	0	0	0	0	0	0	0	0	0	0	0	0	0
0	0	0	0	0	0	0	0	0	0	0	0	0	0	0	0	0	0	0	0	0	0	0	0	0	0	0	0	0	0	0	0	0	0	0	0	0	0	0	0	0	0	0	0	0	0	0	0	0	0
0	0	0	0	0	0	0	0	0	0	0	0	0	0	0	0	0	0	0	0	0	0	0	0	0	0	0	0	0	0	0	0	0	0	0	0	0	0	0	0	0	0	0	0	0	0	0	0	0	0
0	0	0	0	0	0	0	0	0	0	0	0	0	0	0	0	0	0	0	0	0	0	0	0	0	0	0	0	0	0	0	1	0	0	0	0	0	0	0	0	0	0	0	0	0	0	0	0	0	0
0	0	0	0	0	0	0	0	0	0	0	0	0	0	0	0	0	0	0	0	0	0	0	0	0	0	0	0	0	0	0	0	0	0	0	0	0	0	0	0	0	0	0	0	0	0	0	0	0	0
0	0	0	0	0	0	0	0	0	0	0	0	0	0	0	0	0	0	0	0	0	0	0	0	0	0	0	0	0	0	0	0	0	0	0	0	0	0	0	0	0	0	0	0	1	0	0	0	0	0
0	0	0	0	0	0	1	0	0	1	0	0	0	0	0	0	0	0	0	0	0	0	0	0	0	0	0	0	0	0	0	0	0	0	0	0	0	0	0	0	0	0	0	0	0	0	0	0	0	0
0	0	0	0	0	0	0	0	0	0	0	0	0	0	0	0	0	0	0	0	0	0	0	0	0	0	0	0	0	0	0	0	0	0	0	0	0	0	0	0	0	0	0	0	0	0	0	0	0	0
0	0	0	0	0	0	0	0	0	0	0	0	0	0	0	0	0	0	0	0	0	0	0	0	0	0	0	0	0	0	0	0	1	0	0	0	0	0	0	0	0	0	0	0	0	0	0	0	0	0
0	0	0	0	0	0	0	0	0	0	0	0	0	0	0	0	0	0	0	0	0	0	0	0	0	0	0	0	0	0	0	0	0	0	0	0	0	0	0	0	0	0	0	0	0	0	0	0	0	0
0	0	0	0	0	0	0	0	0	0	0	0	0	0	0	0	0	0	0	0	0	0	0	0	0	0	0	0	0	0	0	0	0	0	0	0	0	0	0	0	0	0	0	0	0	0	0	0	0	0
0	0	0	0	0	0	0	0	0	0	0	0	0	0	0	0	0	0	0	0	0	0	0	0	0	0	0	0	0	0	0	0	0	0	0	0	0	0	0	0	0	0	1	0	0	0	0	0	0	0
0	0	0	0	0	0	0	0	0	0	0	0	0	0	0	0	0	0	0	0	0	0	0	0	0	0	0	0	0	0	0	0	0	0	0	0	0	0	0	0	0	0	0	0	0	0	0	0	0	0
0	0	0	0	0	0	0	0	0	0	0	0	0	0	0	0	0	1	0	0	0	0	0	0	0	0	0	0	0	0	0	0	0	0	0	0	0	0	0	0	1	0	0	0	0	0	0	0	0	0
0	0	0	0	0	0	0	1	0	0	0	0	0	0	0	0	0	0	0	0	0	0	0	0	0	0	0	0	0	0	0	0	0	0	0	0	0	0	0	0	0	0	0	0	0	0	0	0	0	0
0	0	0	0	0	0	0	0	0	0	0	0	0	0	0	0	0	0	0	0	0	0	0	0	0	0	0	0	0	0	0	0	0	0	0	0	0	0	0	0	0	0	0	0	0	0	0	0	0	0
0	0	0	0	0	0	0	0	0	0	0	0	0	0	0	0	0	0	0	0	0	0	0	0	0	0	0	0	0	0	0	0	0	0	0	0	0	0	0	0	0	0	0	0	0	0	0	0	0	0
0	0	0	0	0	0	0	0	0	0	0	0	0	0	0	0	0	0	0	0	0	0	0	0	0	0	0	0	0	0	0	0	0	0	0	0	0	0	0	0	0	0	0	0	0	0	0	0	0	0
0	0	0	0	0	0	0	0	0	0	0	0	0	0	0	0	0	0	0	0	0	0	0	0	0	0	0	0	0	0	0	0	0	0	0	0	0	0	0	0	0	0	0	0	0	0	0	0	0	0
0	0	0	0	0	0	0	0	0	0	0	0	0	0	0	0	0	0	0	0	0	0	0	0	0	0	0	0	0	0	0	0	0	0	0	0	0	0	0	0	0	0	0	0	0	0	0	0	0	0
0	0	0	0	0	0	0	0	0	0	0	0	0	0	0	0	0	0	0	0	0	0	0	0	0	0	0	0	0	0	0	0	0	0	0	0	0	0	0	0	0	0	0	0	0	0	0	0	0	0
0	0	0	0	0	0	0	0	0	0	1	0	1	0	0	0	0	0	0	0	0	0	0	0	0	0	0	0	0	0	0	0	0	0	0	0	0	0	0	0	0	0	0	0	0	0	0	0	0	0
0	0	0	0	0	0	0	0	0	0	0	0	0	0	0	0	0	0	0	0	0	0	0	0	0	0	0	0	0	0	0	0	0	0	0	0	0	0	0	0	0	0	0	0	0	0	0	0	0	0
0	0	0	0	0	0	0	0	0	0	0	0	0	0	0	0	0	0	0	0	0	0	0	0	0	0	0	0	0	0	0	0	0	0	0	0	0	0	0	0	0	0	0	0	0	0	0	0	0	0
0	0	0	0	0	0	0	0	0	0	0	0	0	0	0	0	0	0	0	0	0	0	0	0	0	0	0	0	0	0	0	0	0	0	0	0	0	0	0	0	0	0	0	0	0	0	0	0	0	0
0	0	0	0	0	0	0	0	0	0	0	0	0	0	0	0	0	0	0	0	0	0	0	0	0	0	0	0	0	0	0	0	0	0	0	0	0	0	0	0	0	0	0	0	0	0	0	0	0	0
0	0	0	0	0	0	0	0	0	0	0	0	0	0	0	0	0	0	0	0	0	0	0	0	0	0	0	0	0	0	0	0	0	0	0	0	0	0	0	0	0	0	0	0	0	0	0	0	0	0
0	0	0	0	0	0	0	0	0	0	0	0	0	0	0	0	0	0	0	0	0	0	0	0	0	0	0	0	0	0	0	0	0	0	0	0	0	0	0	0	0	0	0	0	0	0	0	0	0	0
0	0	0	0	0	0	0	0	0	0	0	0	0	0	0	0	0	0	0	0	0	0	0	0	0	0	0	0	0	0	0	0	0	0	0	0	0	0	0	0	0	0	0	0	0	0	0	0	0	0
0	0	0	0	0	0	0	0	0	0	0	0	0	0	0	0	0	0	0	0	0	0	0	0	0	0	0	0	0	0	0	0	0	0	0	0	0	0	0	0	0	0	0	0	0	0	0	0	0	0
0	0	0	0	0	0	0	0	0	0	0	0	0	0	0	0	0	0	0	0	0	0	0	0	0	0	0	0	0	0	0	0	0	0	0	0	0	0	0	0	0	0	0	0	0	0	0	0	0	0
0	0	0	0	0	0	0	0	0	0	0	0	1	0	0	0	0	0	0	0	0	0	0	0	0	0	0	0	0	0	0	0	0	0	0	0	0	0	0	0	0	0	0	0	0	0	0	0	0	0
0	0	0	0	0	0	0	0	0	0	0	0	0	0	0	0	0	0	0	0	0	0	0	0	0	0	0	0	0	0	0	0	0	0	0	0	0	0	0	0	0	0	0	0	0	0	0	0	0	0
0	0	0	0	0	0	0	0	0	0	0	0	0	0	0	0	0	0	0	0	0	0	0	0	0	0	0	0	0	0	0	0	0	0	0	0	0	0	0	0	0	0	0	0	0	0	0	0	0	0
0	0	0	0	0	0	0	0	0	0	0	0	0	0	0	0	0	0	0	0	0	0	0	0	0	0	0	0	0	0	0	0	0	0	0	0	0	0	1	0	0	0	0	0	0	0	0	0	0	0
0	0	0	0	0	0	0	0	0	0	0	0	0	0	0	0	0	0	0	0	0	0	0	0	0	0	0	0	0	0	0	0	0	0	0	0	0	0	0	0	0	0	0	0	0	0	0	0	0	0
0	0	0	0	0	0	0	0	0	0	0	0	0	0	0	0	0	0	0	0	0	0	0	0	0	0	0	0	0	0	0	0	0	0	0	0	0	0	0	0	0	0	0	0	0	0	0	0	0	0
0	0	0	0	0	0	0	0	0	0	0	0	0	0	0	0	0	0	0	0	0	0	0	0	0	0	0	0	0	0	0	0	0	0	0	0	0	0	0	0	0	0	0	0	0	0	0	0	0	0
0	0	0	0	0	0	0	0	0	0	0	0	0	0	0	0	0	0	0	0	0	0	0	0	0	0	0	0	0	0	0	0	0	0	0	0	0	0	0	0	0	0	0	0	0	0	0	0	0	0
0	0	0	0	0	0	0	0	0	0	0	0	0	0	0	0	1	0	0	0	0	0	0	0	0	0	0	0	0	0	0	0	0	0	0	0	0	0	0	0	0	0	0	0	0	0	0	0	0	0
0	0	0	0	0	0	0	0	0	0	0	0	0	0	0	0	0	0	0	0	0	0	0	0	0	0	0	0	0	0	0	0	0	0	0	0	0	0	0	0	0	0	0	0	0	0	0	0	0	0
0	0	0	0	0	0	0	0	0	0	0	0	0	0	0	0	0	0	0	0	0	0	0	0	0	0	0	0	0	0	0	0	0	0	0	0	0	0	0	0	0	0	0	0	0	0	0	0	0	0
0	0	0	0	0	0	0	0	0	0	0	0	0	0	0	0	0	0	0	0	0	0	0	0	0	0	0	0	0	0	0	0	0	0	0	0	0	0	0	0	0	0	0	0	0	0	0	0	0	0
0	0	0	0	0	0	0	0	0	0	0	0	0	0	0	0	0	0	0	0	0	0	0	0	0	0	0	0	0	0	0	0	0	0	0	0	0	0	0	0	0	0	0	0	0	0	0	0	0	0
0	0	0	0	0	0	0	0	0	0	0	0	0	0	0	0	0	0	0	0	0	0	0	0	0	0	0	0	0	0	0	0	0	0	0	0	0	0	0	0	0	0	0	0	0	0	0	0	0	0
0	0	0	0	0	0	0	0	0	0	0	0	0	0	0	0	0	0	0	0	0	0	0	0	0	0	0	0	0	0	0	0	0	0	0	0	0	0	0	0	0	0	0	0	0	0	0	0	0	0
0	0	0	0	0	0	0	0	0	0	0	0	0	0	0	0	0	0	0	0	0	0	0	0	0	0	0	0	0	0	1	0	0	0	0	0	0	0	0	0	0	0	0	0	0	0	0	0	0	0
0	0	0	0	0	0	0	0	0	0	0	0	0	0	0	0	0	0	0	0	0	0	0	0	0	0	0	0	0	0	0	0	0	0	0	0	0	0	0	0	0	0	0	0	0	0	0	0	0	0
0	0	0	0	0	0	0	0	0	0	0	0	0	0	0	0	0	0	0	0	0	0	0	0	0	0	0	0	0	0	0	0	0	0	0	0	0	0	0	0	0	0	0	0	0	0	0	0	0	0
0	0	0	0	0	0	0	0	0	0	0	0	0	0	0	0	0	0	0	0	0	0	0	0	0	0	0	0	0	0	0	0	0	0	0	0	0	0	0	0	0	0	0	0	0	0	0	0	0	0
0	0	0	0	0	0	0	0	0	0	0	0	0	0	0	0	0	0	0	0	0	0	0	0	0	0	0	0	0	0	0	0	0	0	0	0	0	0	0	0	0	0	0	0	0	0	0	0	0	0
0	0	0	0	0	0	0	0	0	0	0	0	0	0	0	0	0	0	0	0	0	0	0	0	0	0	0	0	0	0	0	0	0	0	0	0	0	0	0	0	0	0	0	0	0	0	0	0	0	0
0	0	0	0	0	0	0	0	0	0	0	0	0	0	0	0	0	0	0	0	0	0	0	0	0	0	0	0	0	0	0	0	0	0	0	0	0	0	0	0	0	0	0	0	0	0	0	0	0	0
0	0	0	0	0	0	0	0	0	0	0	0	0	0	0	0	0	0	0	0	0	0	0	0	0	0	0	0	0	0	0	0	0	0	0	0	0	0	0	0	0	0	0	0	0	0	0	0	0	0
0	0	0	0	0	0	0	0	0	0	0	0	0	0	0	0	0	0	0	0	0	0	0	0	0	0	0	0	0	0	0	0	0	0	0	0	0	0	0	0	0	0	0	0	0	0	0	0	0	0
0	0	0	0	0	0	0	0	0	0	0	0	0	0	0	0	0	0	0	0	0	0	0	0	0	0	0	0	0	0	0	0	0	0	0	0	0	0	0	0	0	0	0	0	0	0	0	0	0	0
0	0	0	0	0	0	0	0	0	0	0	0	0	0	0	0	0	0	0	0	0	0	0	0	0	0	0	0	0	0	0	0	0	0	0	0	0	0	0	0	0	0	0	0	0	0	0	0	0	0
0	0	0	0	0	0	0	0	0	0	0	0	0	0	0	0	0	0	0	0	0	0	0	0	0	0	0	0	0	0	0	0	0	0	0	0	0	0	0	0	0	0	0	0	0	0	0	0	0	0
0	0	0	0	0	0	0	0	0	0	0	0	0	0	0	0	0	0	0	0	0	0	0	0	0	0	0	0	0	0	0	0	0	0	0	0	0	0	0	0	0	0	0	0	0	0	0	0	0	0
0	0	0	0	0	0	0	0	0	0	0	0	0	0	0	0	0	0	0	0	0	0	0	0	0	0	0	0	0	0	0	0	0	0	0	0	0	0	0	0	0	0	0	0	0	0	0	0	0	0
0	0	0	0	0	0	0	0	0	0	0	0	0	0	0	0	0	0	0	0	0	0	0	0	0	0	0	0	0	0	0	0	0	0	0	0	0	0	0	0	0	0	0	0	0	0	0	0	0	0
0	0	0	0	0	0	0	0	0	0	0	0	0	0	0	0	0	0	0	0	0	0	0	0	0	0	0	0	0	0	0	0	0	0	0	0	0	0	0	0	0	0	0	0	0	0	0	0	0	0
0	0	0	0	0	0	0	0	0	0	0	0	0	0	0	0	0	0	0	0	0	0	0	0	0	0	0	0	0	0	0	0	0	0	0	1	0	0	0	0	0	0	0	0	0	0	0	0	0	0
0	0	0	0	0	0	0	0	0	0	0	0	0	1	0	0	0	0	0	0	0	0	0	0	0	0	0	0	0	0	0	0	0	0	0	0	0	0	0	0	0	0	0	0	0	0	0	0	0	0
0	0	0	0	0	0	0	0	0	0	0	0	0	0	0	0	0	0	0	0	0	0	0	0	0	0	0	0	0	0	0	0	0	0	0	0	0	0	0	0	0	0	0	0	0	0	0	0	0	0
0	0	0	0	0	0	0	0	0	0	0	0	0	0	0	0	0	0	0	0	0	0	0	0	0	0	0	0	0	0	0	0	0	0	0	0	0	0	0	0	0	0	0	0	0	0	0	0	0	0
0	0	0	0	0	0	0	0	0	0	0	0	0	0	0	0	0	0	0	0	0	0	0	0	0	0	0	0	0	0	0	0	0	0	0	0	0	0	0	0	0	0	0	0	0	0	0	0	0	0
0	0	0	0	0	0	0	0	0	0	0	0	0	0	0	0	0	0	0	0	0	0	0	0	0	0	0	0	0	0	0	0	0	0	0	0	0	0	0	0	0	0	0	0	0	0	0	0	0	0
0	0	0	0	0	0	0	0	0	0	0	0	0	0	0	1	0	0	0	0	0	0	0	0	0	0	0	0	0	0	0	0	0	0	0	0	0	0	0	0	0	0	0	0	0	0	0	0	0	0
0	0	0	0	0	0	0	0	0	0	0	0	0	0	0	0	1	0	0	0	0	0	0	0	0	0	0	0	0	0	0	0	0	0	0	0	0	0	0	0	0	0	0	0	0	0	0	0	0	0
0	0	0	0	0	0	0	0	0	0	0	0	0	0	0	0	0	0	0	0	0	0	0	0	0	0	0	0	0	0	0	0	0	0	0	0	0	0	0	0	0	0	0	0	0	0	0	0	0	0
0	0	0	0	0	0	0	0	0	0	0	0	0	0	0	0	0	0	0	0	0	0	0	0	0	0	0	0	0	0	0	0	0	0	0	0	0	0	0	0	0	0	0	0	0	0	0	0	0	0
0	0	0	0	0	0	0	0	0	0	0	0	0	0	0	0	0	0	0	0	0	0	0	0	0	0	0	0	0	0	0	0	0	0	0	0	0	0	0	0	0	0	0	0	0	0	0	0	0	0
0	0	0	0	0	0	0	0	0	0	0	0	0	0	0	0	0	0	0	0	0	0	0	0	0	0	0	0	0	0	0	0	0	0	0	0	0	0	0	0	0	0	0	0	0	0	0	0	0	1
0	0	0	0	0	0	0	0	0	0	0	0	0	0	0	0	0	0	0	0	0	0	0	0	0	0	0	0	0	0	0	0	0	0	0	0	0	0	0	0	0	0	0	0	0	0	0	0	0	0
0	0	0	0	0	0	0	0	0	0	0	0	0	0	0	0	0	0	0	0	0	0	0	0	0	0	0	0	0	0	0	0	0	0	0	0	0	0	0	0	0	0	0	0	0	0	0	0	0	0
0	0	0	1	0	0	0	0	0	0	0	0	0	0	0	0	0	0	0	0	0	0	0	0	0	0	0	0	0	0	0	0	0	0	0	0	0	0	0	0	0	0	0	0	0	0	0	0	0	0
0	0	0	0	0	0	0	0	0	0	0	0	0	0	0	0	0	0	0	0	0	0	0	0	0	0	0	0	0	0	0	0	0	0	0	0	0	0	0	0	0	0	0	0	0	0	0	0	0	0
0	0	0	0	0	0	0	0	0	0	0	0	0	0	0	0	0	0	0	1	0	1	0	0	0	0	0	0	1	0	1	1	0	1	1	0	0	0	1	0	0	0	0	0	0	0	0	0	1	0
0	0	0	0	0	0	0	0	0	0	0	0	0	0	0	0	0	0	0	0	0	0	0	0	0	0	0	1	0	0	0	0	0	0	0	0	0	0	0	0	0	0	0	0	0	0	0	0	0	0
0	0	0	0	0	0	0	0	0	0	0	0	0	0	0	0	0	0	0	0	0	0	0	0	0	0	0	0	0	0	0	1	0	0	0	0	0	0	0	0	0	0	0	0	0	0	0	0	0	0
0	0	0	0	0	0	0	0	0	0	0	0	0	0	0	0	0	0	0	0	0	0	0	0	0	0	0	0	0	0	0	0	0	0	0	0	0	0	0	0	1	0	0	0	0	0	0	0	0	0
0	0	0	0	0	0	0	0	0	0	0	0	0	0	0	0	0	0	0	0	0	0	0	0	0	0	0	0	0	0	0	0	0	0	0	0	0	0	0	0	0	0	0	0	0	0	0	0	0	0
0	0	0	0	0	0	0	0	0	0	0	0	0	0	0	0	0	0	0	0	0	0	0	0	1	0	0	0	0	0	0	0	0	0	0	0	0	0	0	0	0	0	0	0	0	0	0	0	0	0
0	0	0	0	0	0	0	0	0	0	0	0	0	0	0	0	0	0	0	0	0	0	0	0	0	0	0	0	0	0	0	0	0	0	0	0	0	0	0	0	0	0	0	0	0	0	0	0	0	0
0	0	0	0	0	0	0	0	0	0	0	0	0	0	0	0	0	0	0	0	0	0	0	0	0	0	0	0	0	0	0	0	0	0	0	0	0	0	0	0	0	0	0	0	0	0	0	0	0	0
0	0	0	0	0	0	0	0	0	0	0	0	0	0	0	0	0	0	0	0	0	0	0	0	0	0	0	0	0	0	0	0	0	0	0	0	1	0	0	0	0	0	0	0	0	0	0	0	0	0
0	0	0	0	0	0	0	0	0	0	0	0	0	0	0	0	0	0	0	0	0	0	0	0	0	0	0	0	0	0	0	0	0	0	0	0	0	0	0	0	0	0	0	0	0	1	0	0	0	1
0	0	0	0	0	0	0	0	0	0	0	0	0	0	0	0	0	0	0	0	0	0	0	0	0	0	0	0	0	0	0	0	0	0	0	0	0	0	0	0	0	0	0	0	0	1	0	0	0	0
0	0	0	0	0	0	0	0	0	0	0	0	0	0	0	0	0	0	0	0	0	0	0	0	0	0	0	0	0	0	0	0	0	0	0	0	0	0	0	0	0	0	0	0	0	0	0	0	0	0
0	0	0	0	0	0	0	0	0	0	0	0	0	0	0	0	0	0	0	0	0	0	0	0	0	0	0	0	0	0	0	0	0	0	0	0	0	0	0	0	0	0	0	0	0	0	0	0	0	0
0	0	0	0	0	0	0	0	0	0	0	0	0	0	0	0	0	0	0	0	0	0	0	0	0	0	0	0	0	0	0	0	0	0	0	0	0	0	0	0	0	0	0	0	0	0	0	0	0	0
0	0	0	0	0	0	0	0	0	0	0	0	0	0	0	0	0	0	0	0	0	0	0	0	0	0	0	0	0	0	0	0	0	0	0	0	0	0	0	0	0	0	0	0	0	0	0	0	0	0
0	0	0	0	0	0	0	0	0	0	0	0	0	0	0	0	0	0	0	0	0	1	0	0	0	0	0	0	0	0	0	0	0	0	0	0	0	0	0	0	0	0	0	0	0	0	0	0	0	0
0	0	0	0	0	0	0	0	0	0	0	0	0	0	0	0	0	0	0	0	0	0	0	0	0	0	0	0	0	0	0	0	0	0	0	0	0	0	0	0	0	0	0	0	0	0	0	0	0	0
0	0	0	0	0	0	0	0	0	0	0	0	0	0	0	0	0	0	0	0	0	0	0	0	0	0	0	0	0	0	0	0	0	0	0	0	0	0	0	0	0	0	0	0	0	0	0	0	0	0
0	0	0	0	0	0	0	0	0	0	0	0	0	0	0	0	0	0	0	0	0	0	0	0	0	0	0	0	0	0	0	0	0	0	0	0	0	0	0	0	0	0	0	0	0	0	0	0	0	0
0	0	0	0	0	0	0	0	0	0	0	0	0	0	0	0	0	0	0	0	0	0	0	0	0	0	0	0	0	0	0	0	0	0	0	0	0	0	0	0	0	0	0	0	0	0	0	0	0	0
1	0	0	0	0	0	0	0	0	0	0	0	0	0	0	1	0	0	0	0	0	0	0	0	0	0	0	0	0	0	0	0	0	0	0	0	0	0	0	0	0	0	0	0	0	0	0	0	0	0
0	0	0	0	0	0	0	0	0	0	0	0	0	0	0	0	0	0	0	0	0	0	0	0	0	0	0	0	0	0	0	0	0	0	0	0	0	0	0	0	0	0	0	0	0	0	0	0	0	0
0	0	0	0	0	0	0	0	0	0	0	0	0	0	0	0	0	0	0	0	0	0	0	0	0	0	0	0	0	0	0	0	0	0	0	0	0	0	0	0	0	0	0	0	0	0	0	0	0	0
0	0	0	0	0	0	0	0	0	0	0	0	0	0	0	0	0	0	0	0	0	0	0	0	0	0	0	0	0	0	0	0	0	0	0	0	0	0	0	0	0	0	0	0	0	0	0	0	0	0
0	0	0	0	0	0	0	0	0	0	0	0	0	0	0	0	0	0	0	0	0	0	0	0	0	0	0	0	0	0	0	0	0	0	0	0	0	0	0	0	0	0	0	0	0	0	0	0	0	0
0	0	0	0	0	0	0	0	0	0	0	0	0	0	0	0	0	0	0	0	0	0	0	0	0	0	0	0	0	0	0	0	0	0	0	0	0	0	0	0	0	0	0	0	0	0	0	0	0	0
0	0	0	0	0	0	0	0	0	0	0	0	0	0	0	0	0	0	0	0	0	0	0	0	0	0	0	0	0	0	0	0	0	0	0	0	0	0	0	0	0	0	0	0	0	0	0	0	0	0
0	0	0	0	0	0	0	0	0	0	0	0	0	0	0	0	0	0	0	0	0	0	0	0	0	0	0	0	0	0	0	0	0	0	0	0	0	0	0	0	0	0	1	0	0	0	0	0	0	0
0	0	0	0	0	0	0	0	0	0	0	0	0	0	0	0	0	0	0	0	0	0	0	0	0	0	0	0	0	0	0	0	0	0	0	0	0	0	0	0	0	0	0	0	0	0	0	0	0	0
0	0	0	0	0	0	0	0	0	0	0	0	0	0	0	0	0	0	0	0	0	0	0	0	0	0	0	0	0	0	0	0	0	0	0	0	0	0	0	0	0	0	0	0	0	0	0	0	0	0
0	0	0	0	0	0	0	0	0	0	0	0	0	0	0	0	0	0	0	0	0	0	0	0	0	0	0	0	0	0	0	0	0	0	0	0	0	0	0	0	0	0	0	0	0	0	0	0	0	0
0	0	0	0	0	0	0	0	0	0	0	0	0	0	0	0	0	0	0	0	0	0	0	0	0	0	0	0	0	0	0	0	0	0	0	0	0	0	0	0	0	0	0	0	0	0	0	0	0	0
0	0	0	0	0	0	0	0	0	0	0	0	0	0	0	0	0	0	0	0	0	0	0	0	0	0	0	0	0	0	0	0	0	0	0	0	0	0	0	0	0	0	0	0	0	0	0	0	0	0
0	0	0	0	0	0	0	0	0	0	0	0	0	0	0	0	0	0	0	0	0	0	0	0	0	0	0	0	0	0	0	0	0	0	0	0	0	0	0	0	0	0	0	0	0	0	0	0	0	0
0	0	0	0	0	0	0	0	0	0	0	0	0	0	0	0	0	0	0	0	0	0	0	0	0	0	0	0	0	0	0	0	0	0	0	0	0	0	0	0	0	0	0	0	0	0	0	0	0	0
0	0	0	0	0	0	0	0	0	0	0	0	0	0	0	0	0	0	0	0	0	0	0	0	0	0	0	0	0	0	0	0	0	0	0	0	0	0	0	0	0	0	0	0	0	0	0	0	0	0
0	0	0	0	0	0	0	0	0	0	0	0	0	1	0	0	0	0	0	0	0	0	0	0	0	0	0	0	0	0	0	0	0	0	0	0	0	0	0	0	0	0	0	0	0	0	0	0	0	0
0	0	0	0	0	0	0	0	0	0	0	0	0	0	0	0	0	0	0	0	0	0	0	0	0	0	0	0	0	0	0	0	0	0	0	0	0	0	0	0	0	0	0	0	0	0	0	0	0	0
0	0	0	0	0	0	1	0	0	0	0	0	0	0	0	0	0	0	0	0	0	0	0	0	0	0	0	0	0	0	0	0	0	0	0	0	0	0	0	0	0	0	0	0	0	0	0	0	0	0
0	0	0	0	0	0	0	0	0	0	0	0	0	0	0	0	0	0	0	0	0	0	0	0	0	0	0	0	0	0	0	0	0	0	0	0	0	0	0	0	0	0	0	0	0	0	0	0	0	0
0	0	0	0	0	0	0	0	0	0	0	0	0	0	0	0	0	0	0	0	0	0	0	0	0	0	0	0	0	0	0	0	0	0	0	0	0	0	0	0	0	0	0	0	0	0	0	0	0	0
0	0	0	0	0	0	0	0	0	0	0	0	1	0	0	0	0	0	0	0	0	0	0	0	0	0	0	0	0	0	0	0	0	0	0	0	0	0	0	0	0	0	0	0	0	0	0	0	0	0
0	0	0	0	0	0	0	0	0	0	0	0	0	0	0	0	0	0	0	0	0	0	0	0	0	0	0	0	0	0	0	0	0	0	0	0	0	0	0	0	0	0	0	0	0	0	0	0	0	0
0	0	0	0	1	0	0	0	0	0	0	0	0	0	0	0	0	0	0	0	0	0	0	0	0	0	0	0	0	0	0	0	0	0	0	0	0	0	0	0	0	0	0	0	0	0	0	0	0	0
0	0	0	0	0	0	0	0	0	0	0	0	0	0	0	0	0	0	0	0	0	0	0	0	0	0	0	0	0	0	0	0	0	0	0	0	0	0	0	0	0	0	0	0	0	0	0	0	0	0
0	0	0	0	0	0	0	0	0	0	0	0	0	0	0	0	0	0	0	0	0	0	0	0	0	0	0	0	0	0	0	0	0	0	0	0	0	0	0	0	0	0	0	0	0	0	0	0	0	0
0	0	0	0	0	0	0	0	0	0	0	0	0	0	0	0	0	0	0	0	0	0	0	0	0	0	0	0	0	0	0	0	0	0	0	0	0	0	0	0	0	0	0	0	0	0	0	0	0	0
0	0	0	0	0	0	0	0	0	0	0	0	0	0	0	0	0	0	0	0	0	0	0	0	0	0	0	0	0	0	0	0	0	0	0	0	0	0	0	0	0	0	0	0	0	0	0	0	0	0
0	0	0	0	0	0	0	0	0	0	0	0	0	0	0	0	0	0	0	0	0	0	0	0	0	0	0	0	0	0	0	0	0	0	0	0	0	0	0	0	0	0	0	0	0	0	0	0	0	0
0	0	0	0	0	0	0	0	0	0	0	0	0	0	0	0	0	0	0	0	0	0	0	0	0	0	0	0	0	0	0	0	0	0	0	0	0	0	0	0	0	0	0	0	0	0	0	0	0	0
0	0	0	0	0	0	0	0	0	0	0	0	0	0	0	0	0	0	0	0	0	0	0	0	0	0	0	0	0	0	0	0	0	0	0	0	0	0	0	0	0	0	0	0	0	0	0	0	0	0
0	0	0	0	0	0	0	0	0	0	1	0	0	0	0	0	0	0	0	0	0	0	0	0	0	0	0	0	0	0	0	0	0	0	0	0	0	0	0	0	0	0	0	0	0	0	0	0	0	0
0	0	0	0	0	0	0	0	0	0	0	0	0	0	0	0	0	0	0	0	0	0	0	0	0	0	0	0	0	0	0	0	0	0	0	0	0	0	0	0	0	0	0	0	0	0	0	0	0	0
0	0	0	0	0	0	0	0	0	0	0	0	0	0	0	0	0	0	0	0	0	0	0	0	0	0	0	0	0	0	0	0	0	0	0	0	0	0	0	0	0	0	0	0	0	0	0	0	0	0
0	0	0	0	0	0	0	0	0	0	0	0	0	0	0	0	0	0	0	0	0	0	0	0	0	0	0	0	0	0	0	0	0	0	0	0	0	0	0	0	0	0	0	0	0	0	0	0	0	0
0	0	0	0	0	0	0	0	0	0	0	0	0	0	0	0	0	0	0	0	0	0	0	0	0	0	0	0	0	0	0	0	0	0	0	0	0	0	0	0	0	0	0	0	0	0	0	0	0	0
0	0	0	0	0	0	0	0	0	0	0	0	0	0	0	0	0	0	0	0	0	0	0	0	0	0	0	0	0	0	0	0	0	0	0	0	0	0	0	0	0	0	0	0	0	0	0	0	0	0
0	0	0	0	0	0	0	0	0	0	0	0	0	0	0	0	0	0	0	0	0	0	0	0	0	0	0	0	0	0	0	0	0	0	0	0	0	0	0	0	0	1	0	0	0	0	0	0	0	0
0	0	0	0	0	0	0	0	0	0	0	0	0	0	0	0	0	0	0	0	0	0	0	0	0	0	0	0	0	0	0	0	0	0	0	0	0	0	0	0	0	0	0	0	0	0	0	0	0	0
0	0	0	0	0	0	0	0	0	0	0	0	0	0	0	0	0	0	0	0	0	0	0	0	0	0	0	0	0	0	0	0	0	0	0	0	0	0	0	0	0	0	0	0	0	0	0	0	0	0
0	0	0	0	0	0	0	0	0	0	0	0	0	0	0	0	0	0	0	0	0	0	0	0	1	0	0	0	0	0	0	0	0	0	0	0	0	0	0	0	0	0	0	0	0	0	0	0	0	0
0	0	0	0	0	0	0	0	0	0	0	0	0	0	0	0	0	0	0	0	0	0	0	0	0	0	0	0	0	0	0	0	0	0	0	0	0	0	0	0	0	0	0	0	0	0	0	0	0	0
0	0	0	0	0	0	0	0	0	0	0	0	0	0	0	0	0	0	0	0	0	0	0	0	0	0	0	0	0	0	0	0	0	0	0	0	0	0	0	0	0	0	0	0	0	0	0	0	0	0
0	0	0	0	0	0	0	0	0	0	0	0	0	0	0	0	0	0	0	0	0	0	0	0	0	0	0	0	0	0	1	0	0	0	0	0	0	0	0	0	0	0	0	0	0	0	0	0	0	0
0	0	0	0	0	0	0	0	0	0	0	0	0	0	0	0	0	0	0	0	0	0	0	0	0	0	0	0	0	0	0	0	0	0	0	0	0	0	0	0	0	0	0	0	0	0	0	0	0	0
0	0	0	0	0	0	0	0	0	0	0	0	0	0	0	0	0	0	0	0	0	0	0	0	0	0	0	0	0	0	0	0	0	0	0	0	0	0	0	0	0	0	0	0	0	0	0	0	0	0
0	0	0	0	0	0	0	0	0	0	0	0	0	0	0	0	0	0	0	0	0	0	0	0	0	0	0	0	0	0	0	0	0	0	0	0	0	0	0	0	0	0	0	0	0	0	0	0	0	0
0	0	0	0	0	0	0	0	0	0	0	0	0	0	0	0	0	0	0	0	0	0	0	0	0	0	0	0	0	0	0	0	0	0	0	0	0	0	0	0	0	0	0	0	0	0	0	0	0	0
0	0	0	0	0	0	0	0	0	0	0	0	0	0	0	0	0	0	0	0	0	0	0	0	0	0	0	0	0	0	0	0	0	0	0	0	0	0	0	0	0	0	0	0	0	0	0	0	0	0
0	0	0	0	0	0	0	0	0	0	0	0	0	0	0	0	0	0	0	0	0	0	0	0	0	0	0	0	0	0	0	0	0	0	0	0	0	0	0	0	0	0	0	0	0	0	0	0	0	0
0	0	0	0	0	0	0	0	0	0	0	0	0	0	0	0	0	0	0	0	0	0	0	0	0	0	0	0	0	0	0	0	0	0	0	0	0	0	0	0	0	0	0	0	0	0	0	0	0	0
0	0	0	0	1	0	0	0	0	0	0	0	0	0	0	0	0	0	0	0	0	0	0	0	0	0	0	0	0	0	0	0	0	0	0	0	0	0	0	0	0	0	0	0	0	0	0	0	0	0
0	0	0	0	0	0	0	0	0	0	0	0	0	0	0	0	0	0	0	0	0	0	0	0	0	0	0	0	0	0	0	0	0	0	0	0	0	0	0	0	0	0	0	0	0	0	0	0	0	0
0	0	0	0	0	0	0	0	0	0	0	0	0	0	0	0	0	0	0	0	0	0	0	0	0	0	0	0	0	0	0	0	0	0	0	0	0	0	0	0	0	0	0	0	0	0	0	0	0	0
0	0	0	0	0	0	0	0	0	0	0	0	0	0	0	0	0	0	0	0	0	0	0	0	0	0	0	0	0	0	0	0	0	0	0	0	0	0	0	0	0	0	0	0	0	0	0	0	0	0
0	0	0	0	0	0	0	0	0	0	0	0	0	0	0	0	0	0	0	0	0	0	0	0	0	0	0	0	0	0	0	0	0	0	0	0	0	0	0	0	0	0	0	0	0	0	0	0	0	1
0	0	0	0	0	0	0	0	0	0	0	0	0	0	0	0	0	0	0	0	0	0	0	0	0	0	0	0	0	0	0	0	0	0	0	0	0	0	0	0	0	0	0	0	0	0	0	0	0	0
0	0	0	0	0	0	0	0	0	0	0	0	0	0	0	0	0	0	0	0	0	0	0	0	0	0	0	0	0	0	0	0	0	0	0	0	0	0	0	0	0	0	0	0	0	0	0	0	0	0
0	0	0	0	0	0	0	0	0	0	0	0	0	0	0	0	0	0	0	0	0	0	0	0	0	0	0	0	0	0	0	0	0	0	0	0	0	0	0	0	0	0	0	0	0	0	0	0	0	0
0	0	0	0	0	0	0	0	0	0	0	0	0	0	0	0	0	0	0	0	0	0	0	0	0	0	0	0	0	0	0	0	0	0	0	0	0	0	0	0	0	0	0	0	0	0	0	0	0	0
0	0	0	0	0	0	0	0	0	0	0	0	0	0	0	0	0	0	0	0	0	0	0	0	0	0	0	0	0	0	0	0	0	0	0	0	0	0	0	0	0	0	0	0	0	0	0	0	0	0
0	0	0	0	0	0	0	0	0	0	0	0	0	0	0	0	0	0	0	0	0	0	0	0	0	0	0	0	0	0	0	0	0	0	0	0	0	0	0	0	0	0	0	0	0	0	0	0	0	0
0	0	0	0	0	0	0	0	0	0	0	0	0	0	0	0	0	0	0	0	0	0	0	0	0	0	0	0	0	0	0	0	0	0	0	0	0	0	0	0	0	0	0	0	0	0	0	0	0	0
0	0	0	0	0	0	0	0	0	0	0	0	0	0	0	0	0	0	0	0	0	0	0	0	0	0	0	0	0	0	0	0	0	0	0	0	0	0	0	0	0	0	0	0	0	0	0	0	0	0
0	0	0	0	0	0	0	0	0	0	0	0	0	0	0	0	0	0	0	0	0	0	0	0	0	0	0	0	0	0	0	0	0	0	0	0	0	0	0	0	0	0	0	0	0	0	0	0	0	0
0	0	0	0	1	0	0	0	0	0	0	0	0	0	0	0	0	0	0	0	0	0	0	0	0	0	0	0	0	0	0	0	0	0	0	0	0	0	0	0	0	0	0	0	0	0	0	0	0	0
0	0	0	0	0	0	0	0	0	0	0	0	0	0	0	0	0	0	0	0	0	0	0	0	0	0	0	0	0	0	0	0	0	0	0	0	0	0	0	0	0	0	0	0	0	0	0	0	0	0
0	0	0	1	0	0	0	0	0	0	0	0	0	0	0	0	0	0	0	0	0	0	0	0	0	0	0	0	0	0	0	0	0	0	0	0	0	0	0	0	0	0	0	0	0	0	0	0	0	0
0	0	0	0	0	0	0	0	0	0	0	0	0	0	0	0	0	0	0	0	0	0	0	0	0	0	0	0	0	0	0	0	0	0	0	0	0	0	0	0	0	0	0	0	0	0	0	0	0	0
0	0	0	0	0	0	0	0	0	0	0	0	0	0	0	0	0	1	0	0	0	0	0	0	0	0	1	0	0	0	0	0	0	0	0	0	0	0	0	0	0	0	0	0	0	0	0	0	0	0
0	0	0	0	0	0	0	0	0	0	0	0	0	0	0	0	0	0	0	0	0	0	0	0	0	0	0	0	0	0	0	0	0	0	0	0	0	0	0	0	0	0	0	0	0	0	0	0	0	0
0	0	0	0	0	0	0	0	0	0	0	0	0	0	0	0	0	0	0	0	0	0	0	0	0	0	0	0	0	0	0	0	0	0	0	0	0	0	0	0	0	0	0	0	0	0	1	0	0	0
0	0	0	0	0	0	0	0	0	0	0	0	0	0	0	0	0	0	0	0	0	0	0	0	0	0	0	0	0	0	0	0	0	0	0	0	0	0	0	0	0	0	0	0	0	0	0	0	0	0
0	0	0	0	0	0	0	0	0	0	0	0	0	0	0	0	0	0	0	0	0	0	0	0	0	0	0	0	0	0	0	0	0	0	0	0	0	0	0	0	0	0	0	0	0	0	0	0	0	0
0	0	0	0	0	0	0	0	0	0	0	0	0	0	0	0	0	0	0	0	0	0	0	0	0	0	0	0	0	0	0	0	0	0	0	0	0	0	0	0	0	0	0	0	0	0	0	0	0	0
0	0	0	0	0	0	0	0	0	0	0	0	0	0	0	0	0	0	0	0	0	0	0	0	0	0	0	0	0	0	0	0	0	0	0	0	0	0	0	0	0	0	0	0	0	0	0	0	0	0
0	0	0	0	0	0	0	0	0	0	0	0	0	0	0	0	0	0	0	0	0	0	0	0	0	0	0	0	0	0	0	0	0	0	0	0	0	0	0	0	0	0	0	0	0	0	0	0	0	0
0	0	0	0	0	0	0	0	0	0	0	0	0	0	0	0	0	0	0	0	0	0	0	0	0	0	0	0	0	0	0	0	0	0	0	0	0	0	0	0	0	0	0	0	0	0	0	0	0	0
0	0	0	0	0	0	0	0	0	0	0	0	0	0	0	0	0	0	0	0	0	0	0	0	0	0	0	0	0	0	0	0	0	0	0	0	0	0	0	0	0	0	0	0	0	0	0	0	0	0
0	0	0	0	0	0	0	0	0	0	0	0	0	0	0	0	0	0	0	0	0	0	0	0	0	0	0	0	0	0	0	0	0	0	0	0	0	0	0	0	0	0	0	0	0	0	0	0	0	0
0	0	0	0	0	0	0	0	0	0	0	0	0	0	0	0	0	0	0	0	0	0	0	0	0	0	0	0	0	0	0	0	0	0	0	0	0	0	0	0	0	0	0	0	0	0	0	0	0	0
0	0	0	0	0	0	0	0	0	0	0	0	0	0	0	0	0	0	0	0	1	0	0	0	0	0	0	0	0	0	0	0	0	0	0	0	0	0	0	0	0	0	0	0	0	0	0	0	0	0
0	0	0	0	0	0	0	0	0	0	0	0	0	0	0	0	0	0	0	0	0	0	0	0	0	0	0	0	0	0	0	0	0	0	0	0	0	0	0	0	0	0	0	0	0	0	0	0	0	0
0	0	0	0	0	0	0	0	0	0	0	0	0	0	0	0	0	0	0	0	0	0	0	0	0	0	0	0	0	0	0	0	0	0	0	0	0	0	0	0	0	0	0	0	0	0	0	0	0	0
0	0	0	0	0	0	0	0	0	0	1	0	0	0	0	0	0	0	0	0	0	0	0	0	0	0	0	0	0	0	0	0	0	0	0	0	0	0	0	1	0	0	0	0	0	0	0	0	0	0
0	0	0	0	0	0	0	0	0	0	0	0	0	0	0	0	0	0	0	0	0	0	0	0	0	0	0	0	0	0	0	0	0	0	0	0	0	0	0	0	0	0	0	0	0	0	0	0	0	0
0	0	0	0	0	0	0	0	0	0	0	0	0	0	0	0	0	0	0	0	0	0	0	0	0	0	0	0	0	0	0	0	0	0	0	0	0	0	0	0	0	0	0	0	0	0	0	0	0	0
0	0	0	0	0	0	0	0	0	0	0	0	0	0	0	0	0	0	0	0	0	0	0	0	0	0	0	0	0	0	0	0	0	0	0	0	0	0	0	0	0	0	0	0	0	0	0	0	0	0
0	0	0	0	0	0	0	0	0	0	0	0	0	0	0	0	0	0	0	0	0	0	0	0	0	0	0	0	0	0	0	0	0	0	0	0	0	0	0	0	0	0	0	0	0	0	0	0	0	0
0	0	0	0	0	0	0	0	0	0	0	0	0	0	0	0	0	0	0	0	0	0	0	0	0	0	0	0	0	0	0	0	0	0	0	0	0	0	0	0	0	0	0	0	0	0	0	0	0	0
0	0	0	0	0	0	0	0	0	0	0	0	0	0	0	0	0	0	0	0	0	0	0	0	0	0	0	0	0	0	0	0	0	0	0	0	0	0	0	0	0	0	0	0	0	0	0	0	0	0
0	0	0	0	0	0	0	0	0	0	0	0	0	0	0	0	0	0	0	0	0	0	0	0	0	0	0	0	0	0	0	0	0	0	0	0	0	0	0	0	0	0	0	0	1	0	0	0	0	0
0	0	0	0	0	0	0	0	0	0	0	0	0	0	0	0	0	0	0	0	0	0	0	0	0	0	0	0	0	0	0	0	0	0	0	0	0	0	0	0	0	0	0	0	0	0	0	0	0	0
0	0	0	0	0	0	0	0	0	0	0	0	0	0	0	0	0	0	0	0	0	0	0	0	0	0	0	0	0	0	0	0	0	0	0	0	0	0	0	0	0	0	0	0	0	0	0	0	0	0
0	0	0	0	0	0	0	0	0	0	0	0	0	0	0	0	0	0	1	0	0	0	0	0	0	0	0	0	0	0	0	0	0	0	0	0	0	0	0	0	0	0	0	0	0	0	0	0	0	0
0	0	0	0	0	0	0	0	0	0	0	0	0	0	0	0	0	0	0	0	0	0	0	0	0	0	0	0	0	0	0	0	0	0	0	0	0	0	0	0	0	0	0	0	0	0	0	0	0	0
0	0	0	0	1	0	0	0	0	0	0	0	0	0	0	0	0	0	0	0	0	0	0	0	0	0	0	0	0	0	0	0	0	0	0	0	0	0	0	0	0	0	0	0	0	0	0	0	0	0
0	0	0	0	0	0	0	0	0	0	0	0	0	0	0	0	0	0	0	0	0	0	0	0	0	0	0	0	0	0	0	0	0	0	0	0	0	0	0	0	0	0	0	0	0	0	0	0	0	0
0	0	0	0	0	0	0	0	0	0	0	0	0	0	0	0	0	0	1	0	0	0	0	0	0	0	0	0	0	0	0	0	0	0	0	0	0	0	0	0	0	0	0	0	0	0	0	0	0	0
0	0	0	0	0	0	0	0	0	0	0	0	0	0	0	0	0	0	0	0	0	0	0	0	0	0	0	0	0	0	0	0	0	0	0	0	0	0	0	0	0	0	0	0	0	0	0	0	0	0
0	0	0	0	0	0	0	0	0	0	0	0	0	0	0	0	0	0	0	0	0	0	0	0	0	0	0	0	0	0	0	0	0	0	0	0	0	0	0	0	0	0	0	0	0	0	0	0	0	0
0	0	0	0	0	0	0	0	0	0	1	0	0	0	0	0	0	0	0	0	0	0	0	0	0	0	0	0	0	0	0	0	0	0	0	0	0	0	0	0	0	0	0	0	0	0	0	0	0	0
0	0	0	0	0	0	0	0	0	0	0	0	0	0	0	0	0	0	0	0	0	0	0	0	0	0	0	0	0	0	0	0	0	0	0	0	0	0	0	0	0	0	0	0	0	0	0	0	0	0
0	0	0	0	0	0	0	0	0	0	0	0	0	0	0	0	0	0	0	0	0	0	0	0	0	0	0	0	0	0	0	0	0	0	0	0	0	0	0	0	0	0	0	0	0	0	0	0	0	0
0	0	0	0	0	0	0	0	0	0	0	0	0	0	0	0	0	0	0	0	0	0	0	0	0	0	0	0	0	0	0	0	0	0	0	0	0	0	0	0	0	0	0	0	0	0	0	0	0	0
0	0	0	0	0	0	0	0	0	0	0	0	0	0	0	0	0	0	0	0	0	0	0	0	0	0	0	0	0	0	0	0	0	0	0	0	0	0	0	0	0	0	0	0	0	0	0	0	0	0
0	0	0	0	0	0	0	0	0	0	0	0	0	0	0	0	0	0	0	0	0	0	0	0	0	0	0	0	0	0	0	0	0	0	0	0	0	0	0	0	0	0	0	0	0	0	0	0	0	0
0	0	0	0	0	0	0	0	0	0	0	0	0	0	0	0	0	0	0	0	0	0	0	0	0	0	0	0	0	0	0	0	0	0	0	0	0	0	0	0	0	0	0	0	0	0	0	0	0	0
0	0	0	0	0	0	0	0	0	0	0	0	0	0	0	0	0	0	0	0	0	0	0	0	0	0	0	0	0	0	0	0	0	0	0	0	0	0	0	0	0	0	0	0	0	0	0	0	0	0
0	0	0	0	0	0	0	0	0	0	0	0	0	0	0	0	0	0	0	0	0	0	0	0	0	0	0	0	0	0	0	0	0	0	0	0	0	0	0	0	0	0	0	0	0	0	0	0	0	0
0	0	0	0	0	0	0	0	0	0	0	0	0	0	0	0	0	0	0	0	0	0	0	0	0	0	0	0	0	0	0	0	0	0	0	0	0	0	0	0	0	0	0	0	0	0	0	0	0	0
0	0	0	0	0	0	0	0	0	0	0	0	0	0	0	0	0	0	0	0	0	0	0	0	0	0	0	0	0	0	0	0	0	0	0	0	0	0	0	0	0	0	0	0	0	0	0	0	0	0
0	0	0	0	0	0	0	0	0	0	0	0	0	0	0	0	0	0	0	0	0	0	0	0	0	0	0	0	0	0	0	0	0	0	0	0	0	0	0	0	0	0	0	0	0	0	0	0	0	0
0	0	0	0	0	0	0	0	0	0	0	0	0	0	0	0	0	0	0	0	0	0	0	0	0	0	0	0	0	0	0	0	0	0	0	0	0	0	0	0	0	0	0	0	0	0	0	0	0	0
0	0	0	0	0	0	0	0	0	0	0	0	0	0	0	0	1	0	0	0	0	0	0	0	0	0	0	0	0	0	0	0	0	0	0	0	0	0	0	0	0	0	0	0	0	0	0	0	0	0
0	0	0	0	0	0	0	0	0	0	0	0	0	0	0	0	0	0	0	0	1	0	0	0	0	0	0	0	0	0	0	0	0	0	0	0	0	0	0	0	0	0	0	0	0	0	0	0	0	0
0	0	0	0	0	0	0	0	0	0	0	0	0	0	0	0	0	0	0	0	0	0	0	0	0	0	0	0	0	0	0	0	0	0	0	0	0	0	0	0	0	0	0	0	0	1	0	0	0	0
0	0	0	0	0	0	0	0	0	0	0	0	0	0	0	0	0	0	0	0	0	0	0	0	0	0	0	0	0	0	0	0	0	0	0	0	0	0	0	0	0	0	0	0	0	0	0	0	0	0
0	0	0	0	0	0	0	0	0	0	0	0	0	0	0	0	0	0	0	0	0	0	0	0	0	0	0	0	0	0	0	0	0	0	0	0	0	0	0	0	0	0	0	0	0	0	0	0	0	0
0	0	0	0	0	0	0	0	0	0	0	0	0	0	0	0	0	0	0	0	0	0	0	0	0	0	0	0	0	0	0	0	0	0	0	0	0	0	0	0	0	0	0	0	0	0	0	0	0	0
0	0	0	0	0	0	0	0	0	0	0	0	0	0	0	0	0	0	0	0	0	0	0	0	0	0	0	0	0	0	0	0	0	0	0	0	0	0	0	0	0	0	0	0	0	0	0	0	0	0
0	0	0	0	0	0	0	0	0	0	0	0	0	0	0	0	0	0	0	0	0	0	0	0	0	0	0	0	0	0	0	0	0	0	0	0	0	0	0	0	0	0	0	0	0	0	0	0	0	0
0	0	0	0	0	0	0	0	0	0	0	0	0	0	0	0	0	0	0	0	0	0	0	0	0	0	0	0	0	0	0	0	0	0	0	0	0	0	0	0	0	0	0	0	0	0	0	0	0	0
0	0	0	0	0	0	0	0	0	0	0	0	0	0	0	0	0	0	0	0	0	0	0	0	0	0	0	0	0	0	0	0	0	0	0	0	0	0	0	0	0	0	0	0	0	0	0	0	0	0
0	0	0	0	0	0	0	0	0	0	0	0	0	0	0	0	0	0	0	0	0	0	0	0	0	0	0	0	0	0	0	0	0	0	0	0	0	0	0	0	0	0	0	0	0	0	0	0	0	0
0	0	0	0	0	0	1	0	0	0	0	0	0	0	0	0	0	0	0	0	0	0	0	0	0	0	0	0	0	0	0	0	0	0	0	0	0	0	0	0	0	0	0	0	0	0	0	0	0	0
0	0	0	0	0	0	0	0	0	0	0	0	0	0	0	0	0	0	0	0	0	0	0	0	0	0	0	0	0	0	0	0	0	0	0	0	0	0	0	0	0	0	0	0	0	0	0	0	0	0
0	0	0	0	0	0	0	0	0	0	0	0	1	0	0	0	0	0	0	0	0	0	0	0	0	0	0	0	0	0	0	0	0	0	0	0	0	0	0	0	0	1	0	0	0	0	0	0	0	0
0	0	0	0	0	0	0	0	0	0	0	0	0	0	0	0	0	0	0	0	0	0	0	0	0	0	0	0	0	0	0	0	0	0	0	0	0	0	0	0	0	0	0	0	0	0	0	0	0	0
0	0	0	0	0	0	0	0	0	0	0	0	0	0	0	0	0	0	0	0	0	0	0	0	0	0	0	0	0	0	0	0	0	0	0	0	0	0	0	0	0	0	0	0	0	0	0	0	0	0
0	0	0	0	0	0	0	0	0	0	0	0	0	0	0	0	0	0	0	0	0	0	0	0	0	0	0	0	0	0	0	0	0	0	0	0	0	0	0	0	0	0	0	0	0	0	0	0	0	0
0	0	0	0	0	0	0	0	0	0	0	0	0	0	0	0	0	0	0	0	0	0	0	0	0	0	0	0	0	0	0	0	0	0	0	0	0	0	0	0	0	0	0	0	0	0	0	0	0	0
0	0	0	0	0	0	0	0	0	0	0	0	0	0	0	0	0	0	0	0	0	0	0	0	0	0	0	0	0	0	0	0	0	0	0	0	0	0	0	0	0	0	0	0	0	0	0	0	0	0
0	0	0	0	0	0	0	0	0	0	0	0	0	0	0	0	0	0	0	0	0	0	0	0	0	0	0	0	0	0	0	0	0	0	0	0	0	0	0	0	0	0	0	0	0	0	0	1	0	0
0	0	0	0	0	0	0	0	0	0	0	0	0	0	0	0	0	0	0	0	0	0	0	0	0	0	0	0	0	0	0	0	0	0	0	0	0	0	0	0	0	0	0	0	0	0	0	0	0	0
0	0	0	0	0	0	0	0	0	0	0	0	0	0	0	0	0	0	0	0	0	0	0	0	0	0	0	0	0	0	0	0	0	0	0	0	0	0	0	0	0	0	0	0	0	0	0	0	0	0
0	0	0	0	0	0	0	0	0	0	0	0	0	0	0	0	0	0	0	0	1	0	0	0	0	0	0	0	0	0	0	0	0	0	0	0	0	0	0	0	0	0	0	0	0	0	0	0	0	0
0	0	0	0	0	0	0	0	0	0	0	0	0	0	0	0	0	0	0	0	0	0	0	0	0	0	0	0	0	0	0	0	0	0	0	0	0	0	0	0	0	0	0	0	0	0	0	0	0	0
0	0	0	0	0	0	0	0	0	0	0	0	0	0	0	0	0	0	0	0	0	0	0	0	0	0	0	0	0	0	0	0	0	0	0	0	0	0	0	0	0	0	0	0	0	0	0	0	0	0
0	0	0	0	0	0	0	0	0	0	0	0	0	0	0	0	0	0	0	0	0	0	0	0	0	0	0	0	1	0	0	0	0	0	0	0	0	0	0	0	0	0	0	0	0	0	0	0	0	0
0	0	0	0	0	0	0	0	0	0	1	0	0	0	0	0	0	0	0	0	0	0	0	0	0	0	0	0	0	0	0	0	0	0	0	0	0	0	0	0	0	0	0	0	0	0	0	0	0	0
0	0	0	0	0	0	0	0	0	0	0	0	0	0	0	0	0	0	0	0	0	0	0	0	0	0	0	0	0	0	0	0	0	0	0	0	0	0	0	0	0	0	0	0	0	0	0	0	0	0
0	0	0	0	0	0	0	0	0	0	0	0	0	0	0	0	0	0	0	0	0	0	0	0	0	0	0	0	0	0	0	0	0	0	0	0	0	0	0	0	0	0	0	0	0	0	0	0	0	0
0	0	0	0	0	0	0	0	0	0	0	0	0	0	0	0	0	0	0	0	0	0	0	0	0	0	0	0	0	0	0	0	0	0	0	0	0	0	0	0	0	0	0	0	0	0	0	0	0	0
0	0	0	0	0	0	0	0	0	0	0	0	0	0	0	0	0	0	0	0	0	0	0	0	0	0	0	0	0	0	0	0	0	0	0	0	0	0	0	0	0	0	0	0	0	0	0	0	0	0
0	0	0	0	0	0	0	0	0	0	0	0	0	0	0	0	0	0	0	0	0	0	0	0	0	0	0	0	0	0	0	0	0	0	0	0	0	0	0	0	0	0	0	0	0	0	0	0	0	0
0	0	0	0	0	0	0	0	0	0	0	0	0	0	0	0	0	0	0	0	0	0	0	0	0	0	0	0	0	0	0	0	0	0	0	0	0	0	0	0	0	0	0	0	0	0	0	0	0	0
0	0	0	0	0	0	0	0	0	0	0	0	0	0	0	0	0	0	0	0	0	0	0	0	0	0	0	0	0	0	0	0	0	0	0	0	0	0	0	0	0	0	0	0	0	0	0	0	0	0
0	0	0	0	0	0	0	0	0	0	0	0	0	0	0	0	0	0	0	0	0	0	0	0	0	0	0	0	0	0	0	0	0	0	0	0	0	0	0	0	0	0	0	0	0	0	0	0	0	0
0	0	0	0	0	0	0	0	0	0	0	0	0	0	0	0	0	0	0	0	0	0	0	0	0	0	0	0	0	0	0	0	0	0	0	0	0	0	0	0	0	0	0	0	0	0	0	0	0	0
0	0	0	0	0	0	0	0	0	0	0	0	0	0	0	0	0	0	0	0	0	0	0	0	0	0	0	0	0	0	0	0	0	0	0	0	0	0	0	0	0	0	0	0	0	0	0	0	0	0
0	0	0	0	0	0	0	0	0	0	0	0	0	0	0	0	0	0	0	0	0	0	0	0	0	0	0	0	0	0	0	0	0	0	0	0	0	0	0	0	0	0	0	0	0	0	0	0	0	0
0	0	0	0	0	0	0	0	0	0	0	0	0	0	0	0	0	0	0	0	0	0	0	0	0	0	0	0	0	0	0	0	0	0	0	0	0	0	0	0	0	0	0	0	0	0	0	0	0	0
0	0	0	0	0	0	0	0	0	0	0	0	0	0	0	0	0	0	0	0	0	0	0	0	0	0	0	0	0	0	0	0	0	0	0	0	0	0	0	0	0	0	0	0	0	0	0	0	0	0
0	0	0	0	0	0	0	0	0	0	0	0	0	0	0	0	0	0	0	0	0	0	0	0	0	0	0	0	0	0	0	0	0	0	0	0	0	0	0	0	0	0	0	0	0	0	0	0	0	0
0	0	0	0	0	0	0	0	0	0	0	0	0	0	0	0	0	0	0	0	0	0	0	0	0	0	0	0	0	1	0	0	1	0	0	0	0	1	0	1	0	0	0	0	1	0	0	0	1	0
0	0	0	0	0	0	0	0	0	0	0	0	0	0	0	0	0	0	0	0	0	0	0	0	0	0	0	0	0	0	0	0	0	0	0	0	0	0	0	0	0	0	0	0	0	0	0	0	0	0
0	0	0	0	0	0	0	0	0	0	0	0	0	0	0	0	0	0	0	0	0	0	0	0	0	0	0	0	0	0	0	0	0	0	0	0	0	0	0	0	0	0	0	0	0	0	0	0	0	0
0	0	0	0	0	0	0	0	0	0	0	0	0	0	0	0	0	0	0	0	0	0	0	0	0	0	0	0	0	0	0	0	0	0	0	0	0	0	0	0	0	0	0	0	0	0	0	0	0	0
0	0	0	0	0	0	0	0	0	0	0	0	0	0	0	0	0	0	0	0	0	0	0	0	0	0	0	0	0	0	0	0	0	0	0	0	0	0	0	0	0	0	0	0	0	0	0	0	0	0
0	0	0	0	0	0	0	0	0	0	0	0	0	0	0	0	0	0	0	0	0	0	0	0	0	0	0	0	0	0	0	0	0	0	0	0	0	0	0	0	0	0	0	0	0	0	0	0	0	0
0	0	0	0	0	0	0	0	1	0	0	0	0	0	0	0	0	0	0	0	0	0	0	0	0	0	0	0	0	0	0	0	0	0	0	0	0	0	0	0	0	0	0	0	0	0	0	0	0	0
0	0	0	0	0	0	0	0	0	0	0	0	0	0	0	0	0	0	0	0	0	0	0	0	0	0	0	0	0	0	0	0	0	0	0	0	0	0	0	0	0	0	0	0	0	0	0	0	0	0
0	0	0	0	0	0	0	0	0	0	0	0	0	0	0	0	0	0	0	0	0	0	0	0	0	0	0	0	0	0	0	0	0	0	0	0	0	0	0	0	0	0	0	0	0	0	0	0	0	0
0	0	0	0	0	0	0	0	0	0	0	0	0	0	0	0	0	0	0	0	0	0	0	0	0	0	0	0	0	0	0	0	0	0	0	0	0	0	0	0	0	0	0	0	0	0	0	0	0	0
0	0	0	0	0	0	0	0	0	0	0	0	0	0	0	0	0	0	0	0	0	0	0	0	0	0	0	0	0	0	1	0	0	0	0	0	0	0	0	0	0	0	0	0	0	0	0	0	0	0
0	0	0	0	0	0	0	0	0	0	0	0	0	0	0	0	0	0	0	0	0	0	0	0	0	0	0	0	0	0	0	0	0	0	0	0	0	0	0	0	0	0	0	0	0	0	0	0	0	0
0	0	0	0	0	0	0	0	0	0	0	0	0	0	0	0	0	0	0	0	0	0	0	0	0	0	0	0	0	0	0	0	0	0	0	0	0	0	0	0	0	0	0	0	0	0	0	0	0	0
0	0	0	0	0	0	0	0	0	0	0	0	0	0	0	0	0	0	0	0	0	0	0	0	0	0	0	0	0	0	0	0	0	0	0	0	0	0	0	0	0	0	0	0	0	0	0	0	0	0
0	0	0	0	0	0	0	0	0	0	0	0	0	0	0	0	0	0	0	0	0	0	0	0	0	0	0	0	0	0	0	0	0	0	0	1	0	0	0	0	0	0	0	0	0	0	0	0	0	0
0	0	0	0	0	0	0	0	0	0	0	0	0	0	0	0	0	0	0	0	0	0	0	0	0	0	0	0	0	0	0	0	0	0	0	0	0	0	0	0	0	0	0	0	0	0	0	0	0	0
0	0	0	0	0	0	0	0	0	0	0	0	0	0	0	0	0	0	0	0	0	0	0	0	0	0	0	0	0	0	0	0	0	0	0	0	0	0	0	0	0	0	0	0	0	0	0	0	0	0
0	0	0	0	0	0	0	0	0	0	0	0	0	0	0	0	0	0	0	0	0	0	0	0	0	0	0	0	0	0	0	0	0	0	0	0	0	0	0	0	0	0	0	0	0	0	0	0	0	0
0	0	0	0	0	0	0	0	0	0	0	0	0	0	0	0	0	0	0	0	0	0	0	0	0	0	0	0	0	0	0	0	0	0	0	0	0	0	0	0	0	0	0	0	0	0	0	0	0	0
0	0	0	0	0	0	0	0	0	0	0	0	0	0	0	0	0	0	0	0	0	0	0	0	0	0	0	0	0	0	0	0	0	0	0	0	0	0	0	0	0	0	0	0	0	0	0	0	0	0
0	0	0	0	0	0	0	0	0	0	0	0	0	0	0	0	0	0	0	0	0	0	0	0	0	0	0	0	0	0	0	0	0	0	0	0	0	0	0	0	0	0	0	0	0	0	0	0	0	0
0	0	0	0	0	0	0	0	0	0	0	0	0	0	0	0	0	0	0	0	0	0	0	0	0	0	0	0	0	0	0	0	0	0	0	0	0	0	0	0	0	0	0	0	0	0	0	0	0	0
0	0	0	0	0	0	0	0	0	0	0	0	0	0	0	0	0	0	0	0	0	0	0	0	0	0	0	0	0	0	0	0	0	0	0	0	0	0	0	0	0	0	0	0	0	0	0	0	0	0
0	0	0	0	0	0	0	0	0	0	0	0	0	0	0	0	0	0	0	0	0	0	0	0	0	0	0	0	0	0	0	0	0	0	0	0	0	0	0	0	0	0	0	0	0	0	0	0	0	0
0	0	0	0	0	0	0	0	0	0	0	0	0	0	0	0	0	0	0	0	0	0	0	0	0	0	0	0	0	0	0	0	0	0	0	0	0	0	0	0	0	0	0	0	0	0	0	0	0	0
0	0	0	0	0	0	0	0	0	0	0	0	0	0	0	0	0	0	0	0	0	0	0	0	0	0	0	0	0	0	0	0	0	0	0	0	0	0	0	0	0	0	0	0	0	0	0	0	0	0
0	0	0	0	0	0	0	0	0	0	0	0	0	0	0	0	0	0	0	0	0	0	0	0	0	0	0	0	0	0	0	0	0	0	0	0	0	0	0	0	0	0	0	0	0	0	0	0	0	0
0	0	0	0	0	0	0	0	0	0	0	0	0	0	0	0	0	0	0	0	0	0	0	0	0	0	0	0	0	0	0	0	0	0	0	0	0	0	0	0	0	0	0	0	0	0	0	0	0	0
0	0	0	0	0	0	0	0	0	0	0	0	0	0	0	0	0	0	0	0	0	0	0	0	0	0	0	0	0	0	0	0	0	0	0	0	0	0	0	0	0	0	0	0	0	0	0	0	0	0
0	0	0	0	0	0	0	0	0	0	0	0	0	0	0	0	0	0	0	0	0	0	0	0	0	0	0	0	0	0	0	0	0	0	0	0	0	0	0	0	0	0	0	0	0	0	0	0	0	0
0	0	0	0	0	0	0	0	0	0	0	0	0	0	0	0	0	0	0	0	0	0	0	0	0	0	0	0	0	0	0	0	0	0	0	0	0	0	0	0	0	0	0	0	0	0	0	1	0	0
0	0	0	0	0	0	0	0	0	0	0	0	0	0	0	0	0	0	0	0	0	0	0	0	0	0	0	0	0	0	0	0	0	0	0	0	0	0	0	0	0	0	0	0	0	0	0	0	0	0
0	0	0	0	0	0	0	0	0	0	0	0	0	0	0	0	0	0	0	0	0	0	0	0	0	0	0	0	0	0	0	0	0	1	0	0	0	0	0	0	0	0	0	0	0	0	0	0	0	0
0	0	0	0	0	0	0	0	0	0	0	0	0	0	0	0	0	0	0	0	0	0	0	0	0	0	0	0	0	0	0	0	0	0	0	0	0	0	0	0	0	0	0	0	0	0	0	0	0	0
0	0	0	0	0	0	0	0	0	0	0	0	0	0	0	0	0	0	0	0	0	0	0	0	0	0	0	0	0	0	0	0	0	0	0	0	0	0	0	0	0	0	0	0	0	0	0	0	0	0
0	0	0	0	0	0	0	0	0	0	0	0	0	0	0	0	0	0	0	0	0	0	0	0	0	0	0	0	0	0	0	0	0	0	0	0	0	0	0	0	0	0	0	0	0	0	0	0	0	0
0	0	0	0	0	0	0	0	0	0	0	0	0	0	0	0	0	0	0	0	0	0	0	0	0	0	0	0	0	0	0	0	0	0	0	0	0	0	0	0	0	0	0	0	0	0	0	0	0	0
0	0	0	0	0	0	0	0	0	0	0	0	0	0	0	0	0	0	0	0	0	0	0	0	0	0	0	0	0	0	0	0	0	0	0	0	0	0	0	0	0	0	0	0	0	0	0	0	0	0
0	0	0	0	0	0	0	0	0	0	0	0	0	0	0	0	0	0	0	0	0	0	0	0	0	0	0	0	0	0	0	0	0	0	0	0	0	0	0	0	0	0	0	0	0	0	0	0	0	0
0	0	0	0	0	0	0	0	0	0	0	0	0	0	0	0	0	0	0	0	0	0	0	0	0	0	0	0	0	0	0	0	0	0	0	0	0	0	0	0	0	0	0	0	0	0	0	0	0	0
0	0	0	0	0	0	0	0	0	0	0	0	0	0	0	0	0	0	0	0	0	0	0	0	0	0	0	0	0	0	0	0	0	0	0	0	0	0	0	0	0	0	0	0	0	0	0	0	0	0
0	0	0	0	0	0	0	0	0	0	0	0	0	0	0	0	0	0	0	0	0	0	0	0	0	0	0	0	1	0	0	0	0	0	0	0	0	0	0	0	0	0	0	0	0	0	0	0	0	0
0	0	0	0	0	0	0	0	0	0	0	0	0	0	0	0	0	0	0	0	0	0	0	0	0	0	0	0	0	0	0	0	0	0	0	0	0	0	0	0	0	0	0	0	0	0	0	0	0	0
0	0	0	0	0	0	0	0	0	0	0	0	0	0	0	0	0	0	0	0	0	0	0	0	0	0	0	0	0	0	0	0	0	0	0	0	0	0	0	0	0	0	0	0	0	0	0	0	0	0
0	0	0	0	0	0	0	0	0	0	0	0	0	0	0	0	0	0	0	0	0	0	0	0	0	0	0	0	0	0	0	0	0	0	0	0	0	0	0	0	0	0	0	0	0	0	0	0	0	0
0	0	0	0	0	0	0	0	0	0	0	0	0	0	0	0	0	0	0	0	0	0	0	0	0	0	0	0	0	0	0	0	0	0	0	0	0	0	0	0	0	0	0	0	0	0	0	0	0	0
0	0	0	0	0	0	0	0	0	0	0	0	0	0	0	0	0	0	0	0	0	0	0	0	0	0	0	0	0	0	0	0	0	0	0	0	0	0	0	0	0	0	0	0	0	0	0	0	0	0
0	0	0	0	0	0	0	0	0	0	0	0	0	0	0	0	0	0	0	0	0	0	0	0	0	0	0	0	0	0	0	0	0	0	0	0	0	0	0	0	0	0	0	0	0	0	0	0	0	0
0	0	0	0	0	0	0	0	0	0	0	0	0	0	0	0	0	0	0	0	0	0	0	0	0	0	0	0	0	0	0	0	0	0	0	0	0	0	0	0	0	0	0	0	0	0	0	0	0	0
0	0	0	0	0	0	0	0	0	0	0	0	0	0	0	0	0	0	0	0	0	0	0	0	0	0	0	0	0	0	0	0	0	0	0	0	0	0	0	0	0	0	0	0	0	0	0	0	0	0
0	0	0	0	0	0	0	0	0	0	0	0	0	0	0	0	0	0	0	0	0	0	1	0	0	0	0	0	0	0	0	0	0	0	0	0	0	0	0	0	0	0	0	0	0	0	0	0	0	0
0	0	0	0	0	0	0	0	0	0	0	0	1	0	0	0	0	0	0	0	0	0	0	0	0	0	0	0	0	0	0	0	0	0	0	0	0	0	0	0	0	0	0	0	0	0	0	0	0	0
0	0	0	0	0	0	0	0	0	0	0	0	0	0	0	0	0	0	0	0	0	1	0	1	0	0	0	0	0	0	0	0	0	0	0	0	0	0	0	0	0	0	0	0	0	0	0	0	0	0
0	0	1	0	0	0	0	0	0	0	0	0	0	0	0	0	0	0	0	0	0	0	0	0	0	0	0	0	1	0	0	0	0	0	0	0	0	0	0	0	0	0	0	0	0	0	0	0	0	0
0	0	0	0	0	0	0	0	0	0	0	0	0	0	0	0	0	0	0	0	0	0	0	0	0	0	0	0	0	0	0	0	0	0	0	0	0	0	0	0	0	0	0	0	0	0	0	0	0	0
0	0	0	0	0	0	0	0	0	0	0	0	0	0	0	0	0	0	0	0	0	0	0	0	0	0	0	0	0	0	0	0	0	0	0	0	0	0	0	0	0	0	0	0	0	0	0	0	0	0
0	0	0	0	0	0	0	0	0	0	0	0	0	0	0	0	0	0	0	0	0	0	0	0	0	0	0	0	0	0	0	0	0	0	0	0	0	0	0	0	0	0	0	0	0	0	0	0	0	0
0	0	0	0	0	0	0	0	0	0	0	0	0	0	0	0	0	0	0	0	0	0	0	0	0	0	0	0	0	0	0	0	0	0	0	0	0	0	0	0	0	0	0	0	0	0	0	0	0	0
0	0	0	0	0	0	0	0	0	0	0	0	0	0	0	0	0	0	0	0	0	0	0	0	0	0	0	0	0	0	0	0	0	0	0	0	0	0	0	0	0	0	0	0	0	0	0	0	0	0
0	0	0	0	0	0	0	0	0	0	0	0	0	0	0	0	0	0	0	0	0	0	1	0	0	0	0	0	0	0	0	0	0	0	0	0	0	0	0	0	0	0	0	0	0	0	0	0	0	0
0	0	0	0	0	0	0	0	0	0	0	0	0	0	0	0	0	0	0	0	0	0	0	0	0	0	0	0	0	0	0	0	0	0	0	0	0	0	0	0	0	0	0	0	0	0	0	0	0	0
0	0	0	0	0	0	0	0	0	0	0	0	0	0	0	0	0	0	0	0	0	0	0	0	0	0	0	0	0	0	0	0	0	0	0	0	0	0	0	0	0	0	0	0	0	0	0	0	0	0
0	0	0	0	0	0	0	0	0	0	0	0	0	0	0	0	0	0	0	0	0	0	0	0	0	0	0	0	0	0	0	0	0	0	0	0	0	0	0	0	0	0	0	0	0	0	0	0	0	0
0	0	0	0	0	0	0	0	0	0	0	0	0	0	0	0	0	0	0	0	0	0	0	0	0	0	0	0	0	0	0	0	0	0	0	0	0	0	0	0	0	0	0	0	0	0	0	0	0	0
0	0	0	0	0	0	0	0	0	0	0	0	0	0	0	0	0	0	0	0	0	0	0	0	0	0	0	1	0	0	0	0	0	0	0	0	0	1	0	0	0	0	0	0	0	0	0	0	0	0
0	0	0	0	0	0	0	0	0	0	0	0	0	0	0	0	0	0	0	0	0	0	0	0	0	0	0	0	0	0	0	0	0	0	0	0	0	0	0	0	0	0	0	0	0	0	0	0	0	0
0	0	0	0	0	0	0	0	0	0	0	0	0	0	0	0	0	0	0	0	0	0	0	0	0	0	0	0	0	0	0	0	0	0	0	0	0	0	0	0	0	0	0	0	0	0	0	0	0	0
0	0	0	0	0	0	0	0	0	0	0	0	0	0	0	0	0	0	0	0	0	0	0	0	0	0	0	0	0	0	0	0	0	0	0	0	0	0	0	0	0	0	0	0	0	0	0	0	0	0
0	0	0	0	0	0	0	0	0	0	0	0	0	0	0	0	0	0	0	0	0	0	0	0	0	0	0	0	0	0	0	0	0	0	0	0	0	0	0	0	0	0	0	0	0	0	0	0	0	0
0	0	0	0	0	0	0	0	0	0	0	0	0	0	0	0	0	0	0	0	0	0	0	0	0	0	0	0	0	0	0	0	0	0	0	0	0	0	0	0	0	0	0	0	0	0	0	0	0	0
0	0	0	0	0	0	0	0	0	0	0	0	0	0	0	0	0	0	0	0	0	0	0	0	0	0	0	0	0	0	0	0	0	0	0	0	0	0	0	0	0	0	0	0	0	0	0	0	0	0
0	0	0	0	0	0	0	0	0	0	0	0	0	0	0	0	0	0	0	0	0	0	0	0	0	0	0	0	0	0	0	0	0	0	0	0	0	0	0	0	0	0	0	0	0	0	0	0	0	0
0	0	0	0	0	0	0	0	0	0	0	0	0	0	0	0	0	0	0	0	0	0	0	0	0	0	0	0	0	0	0	0	0	0	0	0	0	0	0	0	0	0	0	0	0	0	0	0	0	0
0	0	0	0	0	0	0	0	0	0	0	0	0	0	0	0	0	0	0	0	0	0	0	0	0	0	0	0	0	0	0	0	0	0	0	0	0	0	0	0	0	0	0	0	0	0	0	0	0	0
0	0	0	0	1	0	0	0	0	0	0	1	1	0	0	0	0	0	0	0	0	0	0	0	0	0	0	0	0	0	0	0	0	1	0	0	0	0	0	0	0	0	0	0	0	0	1	0	0	0
0	0	0	0	0	0	0	0	0	0	0	0	0	0	0	0	0	0	0	0	0	0	0	0	0	0	0	0	0	0	0	0	0	0	0	0	0	0	0	0	0	0	0	0	0	0	0	0	0	0
0	0	0	0	0	0	0	0	0	0	0	0	0	0	0	0	0	0	0	0	0	0	0	0	0	0	0	0	0	0	0	0	0	0	0	0	0	0	0	0	0	0	0	0	0	0	0	0	0	0
0	0	0	0	0	0	0	0	0	0	0	0	0	0	0	0	0	0	0	0	0	0	0	0	0	0	0	0	0	0	0	0	0	0	0	0	0	0	0	0	0	0	0	0	0	0	0	0	0	0
0	0	0	0	0	0	0	0	0	0	0	0	0	0	0	0	0	0	0	0	0	0	0	0	0	0	0	0	0	0	0	0	0	0	0	0	0	0	0	0	0	0	0	0	0	0	0	0	0	0
0	0	0	0	0	0	0	0	0	0	0	0	0	0	0	0	0	0	0	0	0	0	0	0	0	0	0	0	0	0	0	0	0	0	0	0	0	0	0	0	0	0	0	0	0	0	0	0	0	0
0	0	0	0	0	0	0	0	0	0	0	0	0	0	0	0	0	0	0	0	0	0	0	0	0	0	0	0	0	0	0	0	0	0	0	0	0	0	0	0	0	0	0	0	0	0	0	0	0	0
0	0	0	0	0	0	0	0	0	0	0	0	0	0	0	0	0	0	0	0	0	0	0	0	0	0	0	0	0	0	0	0	0	0	0	0	0	0	0	0	0	0	0	0	0	0	0	0	0	0
0	0	0	0	0	0	0	0	0	0	0	0	0	0	0	0	0	0	0	0	0	0	0	0	0	0	0	0	0	0	0	0	0	0	0	0	0	0	0	0	0	0	0	0	0	0	0	0	0	0
0	0	0	0	0	0	0	0	0	0	0	0	0	0	0	0	0	0	0	0	0	0	0	0	0	0	0	0	0	0	0	0	0	0	0	0	0	0	0	0	0	0	0	0	0	0	0	0	0	0
0	0	0	0	0	0	0	0	0	0	0	0	0	0	0	0	0	0	0	0	0	0	0	0	0	0	0	0	0	0	0	0	0	0	0	0	0	0	0	0	0	0	0	0	0	0	0	0	0	0
0	0	0	0	0	0	0	0	0	0	0	0	0	0	0	0	0	0	0	0	0	0	0	0	0	0	0	0	0	0	0	0	0	0	0	0	1	0	0	0	0	0	0	0	0	0	0	0	0	0
0	0	0	0	0	0	0	0	0	0	0	0	0	0	0	0	0	0	0	0	0	0	0	0	0	0	0	0	0	0	0	0	0	0	0	0	0	0	0	0	0	0	0	0	0	0	0	0	0	0
0	0	0	0	0	0	0	0	0	0	0	0	0	0	0	0	0	0	0	0	0	0	0	0	0	0	0	0	0	0	0	0	0	0	0	0	0	0	0	0	0	0	0	0	0	0	0	0	0	0
0	0	0	0	0	0	0	0	0	0	0	0	0	0	0	0	0	0	0	0	0	0	0	0	0	0	0	0	0	0	0	0	0	0	0	0	0	0	0	0	0	0	0	0	0	0	0	0	0	0
0	0	0	0	0	0	0	0	0	0	0	0	0	0	0	0	0	0	0	0	0	0	0	0	0	0	0	0	0	0	0	0	0	0	0	0	0	0	0	0	0	0	0	0	0	0	0	0	0	0
0	0	0	0	0	0	0	0	0	0	0	0	0	0	0	0	0	0	0	0	0	0	0	0	0	0	0	0	0	0	0	0	0	0	0	0	0	0	0	0	0	0	0	0	0	0	0	0	0	0
0	0	0	0	0	0	0	0	0	0	0	0	0	0	0	0	0	0	0	0	0	0	0	0	0	0	0	0	0	0	0	0	0	0	0	0	0	0	0	0	0	0	0	0	0	0	0	0	0	0
0	0	0	0	0	0	0	0	0	0	0	0	0	0	0	0	0	0	0	0	0	0	0	0	0	0	0	0	0	0	0	0	0	0	0	0	0	0	0	0	0	0	0	0	0	0	0	0	0	0
0	0	0	0	0	0	0	0	0	0	0	0	0	0	0	0	0	0	0	0	0	0	0	0	0	0	0	0	0	0	0	0	0	0	0	0	0	0	0	0	0	0	0	0	0	0	0	0	0	0
0	0	0	0	0	0	0	0	0	0	0	0	0	0	0	0	0	0	0	0	0	0	0	0	0	0	0	0	0	0	0	0	0	0	0	0	0	0	0	0	0	0	0	0	0	0	0	0	0	0
0	0	0	0	0	0	0	0	0	0	0	0	0	0	0	0	0	0	0	0	0	0	0	0	0	0	0	0	0	0	0	0	0	0	0	0	0	0	0	0	0	0	0	0	0	0	0	0	0	0
0	0	0	0	0	0	0	0	0	0	0	0	0	0	0	0	0	0	0	0	0	0	0	0	0	0	0	0	0	0	0	0	0	0	0	0	0	0	0	0	0	0	0	0	0	0	0	0	0	0
0	0	0	0	0	0	0	0	0	0	0	0	0	0	0	0	0	0	0	0	0	0	0	0	0	0	0	0	0	0	0	0	0	0	0	0	0	0	0	0	0	0	0	0	0	0	0	0	0	0
0	0	0	0	0	0	0	0	0	0	0	0	0	0	0	0	0	0	0	0	0	0	0	0	0	0	0	0	0	0	0	0	0	0	0	0	0	0	0	0	0	0	0	0	0	0	0	0	0	0
0	0	0	0	0	0	0	0	0	0	0	0	0	0	0	0	0	0	0	0	0	0	0	0	0	0	0	0	0	0	0	0	0	0	0	0	0	0	0	0	0	0	0	0	0	0	0	0	0	0
0	0	0	0	0	0	0	0	0	0	0	0	0	0	0	0	0	0	0	0	0	0	0	0	0	0	0	0	0	0	0	0	0	0	0	0	0	0	0	0	0	0	0	0	0	0	0	0	0	0
0	0	0	0	0	0	0	0	0	0	0	0	0	0	0	0	0	0	0	0	0	0	0	0	0	0	0	0	0	0	0	0	0	0	0	0	0	0	0	0	0	0	0	0	0	0	0	0	0	0
0	0	0	0	0	0	0	0	0	0	0	0	0	0	0	0	0	0	0	0	0	0	0	0	0	0	0	0	0	0	0	0	0	0	0	0	0	0	0	0	0	0	0	0	0	0	0	0	0	0
0	0	0	0	0	0	0	0	0	0	0	0	0	0	0	0	0	0	0	0	0	0	0	0	0	0	0	0	0	0	0	0	0	0	1	0	0	0	0	0	0	0	0	0	0	0	0	0	0	0
0	0	0	0	0	0	0	0	0	0	0	0	0	0	0	0	0	0	0	0	0	0	0	0	0	0	0	0	0	0	0	0	0	0	0	0	0	0	0	0	0	0	0	0	0	0	0	0	0	0
0	0	0	0	0	0	0	0	0	0	0	0	0	0	0	0	0	0	0	0	0	0	0	0	0	0	0	0	0	0	0	0	0	0	0	0	0	0	0	0	0	0	0	0	0	0	0	0	0	0
0	0	0	0	0	0	0	0	0	0	0	0	0	0	0	0	0	0	0	0	0	0	0	0	0	0	0	0	0	0	0	0	0	0	0	0	0	0	0	0	0	0	0	0	0	0	0	0	0	0
0	0	0	0	0	0	0	0	0	0	0	0	0	0	0	0	0	0	0	0	0	0	0	0	0	0	0	0	0	0	0	0	0	0	0	0	0	0	0	0	0	0	0	0	0	0	0	0	0	0
0	0	0	0	0	0	0	0	0	0	0	0	0	0	0	0	0	0	0	0	0	0	0	0	0	0	0	0	0	0	0	0	0	0	0	0	0	0	0	0	0	0	0	0	0	0	0	0	0	0
0	0	0	0	0	0	0	0	0	0	0	0	0	0	0	0	0	0	0	0	0	0	0	0	0	0	0	0	0	0	0	0	0	0	0	0	0	0	0	0	0	0	0	0	0	0	0	0	0	0
0	0	0	0	0	1	0	0	0	0	0	0	0	0	0	0	0	0	0	0	0	0	0	0	0	0	0	0	0	0	0	0	0	0	0	0	0	0	0	0	0	0	0	0	0	0	0	0	0	0
0	0	0	0	0	0	0	0	0	0	0	0	0	0	0	0	0	0	0	0	0	0	0	0	0	0	0	0	0	0	0	0	0	0	0	0	0	0	0	0	0	0	0	0	0	0	0	0	0	0
0	0	0	0	0	0	0	0	0	0	0	0	0	0	0	0	0	0	0	0	0	0	0	0	0	0	0	0	0	0	0	0	0	0	0	0	0	0	0	0	0	0	0	0	0	0	0	0	0	0
0	0	0	0	0	0	0	0	0	0	0	0	0	0	0	0	0	0	0	0	0	0	0	0	0	0	0	0	0	0	1	0	0	0	0	0	0	0	0	0	0	0	0	0	0	0	0	0	0	0
0	0	0	0	0	0	0	0	0	0	0	0	0	0	0	0	0	0	0	0	0	0	0	0	0	0	0	0	0	0	0	1	0	0	0	0	0	0	0	0	0	0	0	0	0	0	0	0	0	0
0	0	0	0	0	0	0	0	0	0	0	0	0	0	0	0	0	0	0	0	0	0	0	0	0	0	0	0	0	0	0	0	0	0	0	0	0	0	0	0	0	0	0	0	0	0	0	0	0	0
0	0	0	0	0	0	0	0	0	0	0	0	0	0	0	0	0	0	0	0	0	0	0	0	0	0	0	0	0	0	0	0	0	0	0	0	0	0	0	0	0	0	0	0	0	0	0	0	0	0
0	0	0	0	0	0	0	0	0	0	0	0	0	0	0	0	0	0	0	0	0	0	0	0	0	0	0	0	0	0	0	0	0	0	0	0	0	0	0	0	0	0	0	0	0	0	0	0	0	0
0	0	0	0	0	0	0	0	0	0	0	0	0	0	0	0	0	0	0	0	0	0	0	0	0	0	0	0	0	0	0	0	0	0	0	0	0	0	0	0	0	0	0	0	0	0	0	0	0	0
0	0	0	0	0	0	0	0	0	0	0	0	0	0	0	0	0	0	0	0	0	0	0	0	0	0	0	0	0	0	0	0	0	0	0	0	0	0	0	0	0	0	0	0	0	0	0	0	0	0
0	0	0	0	0	0	0	0	0	0	0	0	0	0	0	0	0	0	0	0	0	0	0	0	0	0	0	0	0	0	0	0	0	0	0	0	0	0	0	0	0	0	0	0	0	0	0	0	0	0
0	0	0	0	0	0	0	0	0	0	0	0	0	0	0	0	0	0	0	0	0	0	0	0	0	0	0	0	0	0	0	0	0	0	1	0	0	0	0	0	0	0	0	0	0	0	0	0	0	0
0	0	0	0	0	0	0	0	0	0	0	0	0	0	0	0	0	0	0	0	0	0	0	0	0	0	0	0	0	0	0	0	0	0	0	0	0	0	0	0	0	0	0	0	0	0	0	0	0	0
0	0	0	0	0	0	0	0	0	0	0	0	0	0	0	0	0	0	0	0	0	0	0	0	0	0	0	0	0	0	0	0	0	0	0	0	0	0	0	0	0	0	0	0	0	0	0	0	0	0
0	0	0	0	0	0	0	0	0	0	0	0	0	0	0	0	0	0	0	0	0	0	0	0	0	0	0	0	0	0	0	0	0	0	0	0	0	0	0	0	0	0	0	0	0	0	0	0	0	0
0	0	0	0	0	0	0	0	0	0	0	0	0	0	0	0	0	0	0	0	0	0	0	0	0	0	0	0	0	0	0	0	0	0	0	0	0	0	0	0	0	0	0	0	0	0	0	0	0	0
0	0	0	0	0	0	0	0	0	0	0	0	0	0	0	0	0	0	0	0	0	0	0	0	0	0	0	0	0	0	0	0	0	0	0	0	0	0	0	0	0	0	0	0	0	0	0	0	0	0
0	0	0	0	0	0	0	0	0	0	0	0	0	0	0	0	0	0	0	0	0	0	0	0	0	0	0	0	0	0	0	0	0	0	0	0	0	0	0	0	0	0	0	0	0	0	0	0	0	0
0	0	0	0	0	0	0	0	0	0	0	0	0	0	0	0	0	0	0	0	0	0	0	0	0	0	0	0	0	0	0	0	0	0	0	0	0	0	0	0	0	0	0	0	0	0	0	0	0	0
0	0	0	0	0	0	0	0	0	0	0	0	0	0	0	0	0	0	0	0	0	0	0	0	0	0	0	0	0	0	0	0	0	0	0	0	0	0	0	0	0	0	0	0	0	0	0	0	0	0
0	0	0	0	0	0	0	0	0	0	0	0	0	0	0	0	0	0	0	0	0	0	0	0	0	0	0	0	0	0	0	0	0	0	0	0	0	0	0	0	0	0	0	0	0	0	0	0	0	0
0	0	0	0	0	0	0	0	0	0	0	0	0	0	0	0	0	0	0	0	0	0	0	0	0	0	0	0	0	0	0	0	0	0	0	0	0	0	0	0	0	0	0	0	0	0	0	0	0	0
0	0	0	0	0	0	0	0	0	0	0	0	0	0	0	0	0	0	0	0	0	0	0	0	0	0	0	0	0	0	0	0	0	0	0	0	0	0	0	0	0	0	0	0	0	0	0	0	0	0
0	0	0	0	0	0	0	0	0	0	0	0	0	0	0	0	0	0	0	0	0	0	0	0	0	0	0	0	0	0	0	0	0	0	0	0	0	0	0	0	0	0	0	0	0	0	0	0	0	0
0	0	0	0	0	0	0	0	0	0	0	0	0	0	0	0	0	0	0	0	0	0	0	0	0	0	0	0	0	0	0	0	0	0	0	0	0	0	0	0	0	0	0	0	0	0	0	0	0	0
0	0	0	0	0	0	0	0	0	0	0	0	0	0	0	0	0	0	0	0	0	0	0	0	0	0	0	0	0	0	0	0	0	0	0	0	0	0	0	0	0	0	0	0	0	0	0	0	0	0
0	0	0	0	0	0	0	0	0	0	0	0	0	0	0	0	0	0	0	0	0	0	0	0	0	0	0	0	0	0	0	0	0	0	0	0	0	0	0	0	0	0	0	0	0	0	0	0	0	0
0	0	0	0	0	0	0	0	0	0	0	0	0	0	0	0	0	0	0	0	0	0	0	0	0	0	0	0	0	0	0	0	0	0	0	0	0	0	0	0	0	0	0	0	0	0	0	0	0	0
0	0	0	0	0	0	0	0	0	0	0	0	0	0	0	0	0	0	0	0	0	0	0	0	0	0	0	0	0	0	0	0	0	0	0	0	0	0	0	0	0	0	0	0	0	0	0	0	0	0
0	0	0	0	0	0	0	0	0	0	0	0	0	0	0	0	0	0	0	0	0	0	0	0	0	0	0	0	0	0	0	0	0	0	0	0	0	0	0	0	0	0	0	0	0	0	0	0	0	0
0	0	0	0	0	0	0	0	0	0	0	0	0	0	0	0	0	0	0	0	0	0	0	0	0	0	0	0	0	0	0	0	0	0	0	0	0	0	0	0	0	0	0	0	0	0	0	0	0	0
0	0	0	0	0	0	0	0	0	0	0	0	0	0	0	0	0	0	0	0	0	0	0	0	0	0	0	0	0	0	0	0	0	0	0	0	0	0	0	0	0	0	0	0	0	0	0	0	0	0
0	0	0	0	0	0	0	0	0	0	0	0	0	0	0	0	0	0	0	0	0	0	0	0	0	0	0	0	0	0	0	0	0	0	0	0	0	0	0	0	0	0	0	0	0	0	0	0	0	0
0	0	0	0	0	0	0	0	0	0	0	0	0	0	0	0	0	0	0	0	0	0	0	0	0	0	0	0	0	0	0	0	0	0	0	0	0	0	0	0	0	0	0	0	0	0	0	0	0	0
0	0	0	0	0	0	0	0	0	0	0	0	0	0	0	0	0	0	0	0	0	0	0	0	0	0	0	0	0	0	0	0	0	0	0	0	0	0	0	0	0	0	0	0	0	0	0	0	0	0
0	0	0	0	0	0	0	0	0	0	0	0	0	0	0	0	0	0	0	0	0	0	0	0	0	0	0	0	0	0	0	0	0	0	0	0	0	0	0	0	0	0	0	0	0	0	0	0	0	0
0	0	0	0	0	0	0	0	0	0	0	0	0	0	0	0	0	0	0	0	0	0	0	0	0	0	0	0	0	0	0	0	0	0	0	0	0	0	0	0	0	0	0	0	0	0	0	0	0	0
0	0	0	0	0	0	0	0	0	0	0	0	0	0	0	0	0	0	0	0	0	0	0	0	0	0	0	0	0	0	0	0	0	0	0	0	0	0	0	0	0	0	0	0	0	0	0	0	0	0
0	0	0	0	0	0	0	0	0	0	0	0	0	0	0	0	0	0	0	0	0	0	0	0	0	0	0	0	0	0	0	0	0	0	0	0	0	0	0	0	0	0	0	0	0	0	0	0	0	0
0	0	0	0	0	0	0	0	0	0	0	0	0	0	0	0	0	0	0	0	0	0	0	0	0	0	0	0	0	0	0	0	0	0	0	0	0	0	0	0	0	0	0	0	0	0	0	0	0	0
0	0	0	0	0	0	0	0	0	0	0	0	0	0	0	0	0	0	0	0	0	0	0	0	0	0	0	0	0	0	0	0	0	0	0	0	0	0	0	0	0	0	0	0	0	0	0	0	0	0
0	0	0	0	0	0	0	0	0	0	0	0	0	0	0	0	0	0	0	0	0	0	0	0	0	0	0	0	0	0	0	0	0	0	0	0	0	0	0	0	0	0	0	0	0	0	0	0	0	0
0	0	0	0	0	0	0	0	0	0	0	0	0	0	0	0	0	0	0	0	0	0	0	0	0	0	0	0	0	0	0	0	0	0	0	0	0	0	0	0	0	0	0	0	0	0	0	0	0	0
0	0	0	0	0	0	0	0	0	0	0	0	0	0	0	0	0	0	0	0	0	0	0	0	0	0	0	0	0	0	0	0	0	0	0	0	0	0	0	0	0	0	0	0	0	0	0	0	0	0
0	0	0	0	0	0	0	0	0	0	0	0	0	0	0	0	0	0	0	0	0	0	0	0	0	0	0	0	0	0	0	0	0	0	0	0	0	0	0	0	0	0	0	0	0	0	0	0	0	0
0	0	0	0	0	0	0	0	0	0	0	0	0	0	0	0	0	0	0	0	0	0	0	0	0	0	0	0	0	0	0	0	0	0	0	0	0	0	0	0	0	0	0	0	0	0	0	0	0	0
0	0	0	0	0	0	0	0	0	0	0	0	0	0	0	0	0	0	0	0	0	0	0	0	0	0	0	0	0	0	0	0	0	0	0	0	0	0	0	0	0	0	0	0	0	0	0	0	0	0
0	0	0	0	0	0	0	0	0	0	0	0	0	0	0	0	0	0	0	0	0	0	0	0	0	0	0	0	0	0	0	0	0	0	0	0	0	0	0	0	0	0	0	0	0	0	0	0	0	0
0	0	0	0	0	0	0	0	0	0	0	0	0	0	0	0	0	0	0	0	0	0	0	0	0	0	0	0	0	0	0	0	0	0	0	0	0	0	0	0	0	0	0	0	0	0	0	0	0	0
0	0	0	0	0	0	0	0	0	0	0	0	0	0	0	0	0	0	0	0	0	0	0	0	0	0	0	0	0	0	0	0	0	0	0	0	0	0	0	0	0	0	0	0	0	0	0	0	0	0
0	0	0	0	0	0	0	0	0	0	1	0	0	0	0	0	0	0	0	0	0	0	0	0	0	0	0	0	0	0	0	0	0	0	0	0	0	0	0	0	0	0	0	0	0	0	0	0	0	0
0	0	0	0	0	0	0	0	0	0	0	0	0	0	0	0	0	0	0	0	0	0	0	0	0	0	0	0	0	0	0	0	0	0	0	0	0	0	0	0	0	0	0	0	0	0	0	0	0	0
0	0	0	0	0	0	0	0	0	0	0	0	0	0	0	0	0	0	0	0	0	0	0	0	0	0	0	0	0	0	0	0	0	0	0	0	0	0	0	0	0	0	0	0	0	0	0	0	0	0
0	0	0	0	0	0	0	0	0	0	0	0	0	0	0	0	0	0	0	0	0	0	0	0	0	0	0	0	0	0	0	0	0	0	0	0	0	0	1	0	0	0	0	0	0	0	0	0	0	0
0	0	0	0	0	0	0	0	0	0	0	0	0	0	0	0	0	0	0	0	0	0	0	0	1	0	0	0	0	0	0	0	0	0	0	0	0	0	0	0	0	0	0	0	0	0	0	0	0	0
0	0	0	0	0	0	0	0	0	0	0	0	0	0	0	0	0	0	0	0	0	0	0	0	0	0	0	0	0	0	0	0	0	0	0	0	0	0	0	0	0	0	0	0	0	0	0	0	0	0
0	0	0	0	0	0	0	0	0	0	0	0	0	0	0	0	0	0	0	0	0	0	0	0	0	0	0	0	0	0	0	0	0	0	0	0	0	0	0	0	0	0	0	0	0	0	0	0	0	0
0	0	0	0	0	0	0	0	0	0	0	0	0	0	0	0	0	0	0	0	0	0	0	0	0	0	0	0	0	0	0	0	0	0	0	0	0	0	0	0	0	0	0	0	0	0	0	0	0	0
0	0	0	0	0	0	0	0	0	0	0	0	0	0	0	0	0	0	0	0	0	0	0	0	0	0	0	0	0	0	0	0	0	0	0	0	0	0	0	0	0	0	0	0	0	0	0	0	0	0
0	0	0	0	0	0	0	0	0	0	0	0	0	0	0	0	0	0	0	0	0	0	0	0	0	0	0	0	0	0	0	0	0	0	0	0	0	0	0	0	0	0	0	0	0	0	0	0	0	0
0	0	0	0	0	0	0	0	0	0	0	0	0	0	0	0	0	0	0	0	0	0	0	0	0	0	0	0	0	0	0	0	0	0	0	0	0	0	0	0	0	0	0	0	0	0	0	0	0	0
0	0	0	0	0	0	0	0	0	0	0	0	0	0	0	0	0	0	0	0	0	0	0	0	0	0	0	0	0	0	0	0	0	0	0	0	0	0	0	0	0	0	0	0	0	0	0	0	0	0
0	0	0	0	0	0	0	0	0	0	0	0	0	0	0	0	0	0	0	0	0	0	0	0	0	0	0	0	0	0	0	0	0	0	0	0	0	0	0	0	0	0	0	0	0	0	0	0	0	0
0	0	0	0	0	0	0	0	0	0	0	0	0	0	0	0	0	0	0	0	0	0	0	0	0	0	0	0	0	0	0	0	0	0	0	0	0	1	0	0	0	0	0	0	0	0	0	0	0	0
0	0	0	0	0	0	0	0	0	0	0	0	0	0	0	0	0	0	0	0	0	0	0	0	0	0	0	0	0	0	0	0	0	0	0	0	0	0	0	0	0	0	0	0	0	0	0	0	0	0
0	0	0	0	0	0	0	0	0	0	0	1	0	0	0	0	0	0	0	0	0	1	1	0	1	0	1	0	0	0	0	0	0	1	0	0	1	1	0	0	1	1	0	0	0	1	1	1	0	0
0	0	0	0	0	0	0	0	0	0	0	0	0	0	0	0	0	0	0	0	0	0	0	0	0	0	0	0	0	0	0	0	0	0	0	0	0	0	0	0	0	0	0	0	0	0	0	0	0	0
0	0	0	0	0	0	0	0	0	0	0	0	0	0	0	0	0	0	1	0	0	0	0	0	0	0	0	0	0	0	0	0	0	0	0	0	0	0	0	0	0	0	0	0	0	0	0	0	0	0
0	0	0	0	0	0	0	0	0	0	0	0	0	0	0	0	0	0	0	0	0	0	0	0	0	0	0	0	0	0	0	0	0	0	0	0	0	0	0	0	0	0	0	0	0	0	0	0	0	0
0	0	0	0	0	0	0	0	0	0	0	0	0	0	0	0	0	0	0	0	0	0	0	0	0	0	0	0	0	0	0	0	0	0	0	0	0	0	0	0	0	0	0	0	0	0	0	0	0	0
0	0	0	0	0	0	0	0	0	0	0	0	0	0	0	0	0	0	0	0	0	0	0	0	0	0	0	0	0	0	0	0	0	0	0	0	0	0	0	0	0	0	0	0	0	0	0	0	0	0
0	1	0	0	0	0	0	0	0	0	0	0	0	0	0	0	0	0	0	0	0	0	0	0	0	0	0	0	0	0	0	0	0	0	0	0	0	0	0	0	0	0	0	0	0	0	0	0	0	0
0	0	0	0	0	0	0	0	0	0	0	0	0	0	0	0	0	0	0	0	0	0	0	0	0	0	0	0	0	0	0	0	0	0	0	0	0	0	0	0	0	0	0	0	0	0	0	0	0	0
0	0	0	0	0	0	0	0	0	0	0	0	0	0	0	0	0	0	0	0	0	0	0	0	0	0	0	0	0	0	0	0	0	0	0	0	0	0	0	0	0	0	0	0	0	0	0	0	0	0
0	0	0	0	0	0	0	0	0	0	0	0	0	0	0	0	0	0	0	0	0	0	0	0	0	0	0	0	0	0	0	0	0	0	0	0	0	0	0	0	0	0	0	0	0	0	0	0	0	0
0	0	0	0	0	0	0	0	0	0	0	0	1	0	0	0	0	0	0	0	0	0	0	1	0	0	0	0	0	0	0	0	0	0	0	0	0	0	0	0	0	0	0	0	0	0	0	0	0	0
0	0	0	0	0	0	0	0	0	0	0	0	0	0	0	0	0	0	0	0	0	0	0	0	0	0	0	0	0	0	0	0	0	0	0	0	0	0	0	0	0	0	0	0	0	0	0	0	0	0
0	0	0	0	0	0	0	0	0	0	0	0	0	0	0	0	0	0	0	0	0	0	0	0	0	0	0	0	0	0	0	0	0	0	0	0	0	0	0	0	0	0	0	0	0	0	0	0	0	0
0	0	0	0	0	0	0	0	0	0	0	0	0	0	0	0	0	0	0	0	0	0	0	0	0	0	0	0	0	0	0	0	0	0	0	0	0	0	0	0	0	0	0	0	0	0	0	0	0	0
0	0	0	0	0	0	0	0	0	0	0	0	0	0	0	0	0	0	0	0	0	0	0	0	0	0	0	0	0	0	0	0	0	0	0	0	0	0	0	0	0	0	0	0	0	0	0	0	0	0
0	0	0	0	0	0	0	0	0	0	0	0	0	0	0	0	0	0	0	0	0	0	0	0	0	0	0	0	0	0	0	0	0	0	0	0	0	0	0	0	0	0	0	0	0	0	0	0	0	0
0	0	0	0	0	0	0	0	0	0	0	0	0	0	0	0	0	0	0	0	0	0	0	0	0	0	0	0	0	0	0	0	0	0	0	0	0	0	0	0	0	0	0	0	0	0	0	0	0	0
0	0	0	0	0	0	0	0	0	0	0	0	0	0	0	0	0	0	0	0	0	0	0	0	0	0	0	0	0	0	0	0	0	0	0	0	0	0	0	0	0	0	0	0	0	0	0	0	0	0
0	0	0	0	0	0	0	0	0	0	0	0	0	0	0	0	0	0	0	0	0	0	0	0	0	0	0	0	0	0	0	0	0	0	0	0	0	0	0	0	0	0	0	0	0	0	0	0	0	0
0	0	0	0	0	0	0	0	0	0	0	0	0	0	0	0	0	0	0	0	0	0	0	0	0	0	0	0	0	0	0	0	0	0	0	0	0	0	0	0	0	0	0	0	0	0	0	0	0	0
0	0	0	0	0	0	0	0	0	0	0	0	0	0	0	0	0	0	0	0	0	0	0	0	0	0	0	0	0	0	0	0	0	0	0	0	0	0	0	0	0	0	0	0	0	0	0	0	0	0
0	0	0	0	0	0	0	0	0	0	0	0	0	0	0	0	0	0	0	0	0	0	0	0	0	0	0	0	0	0	0	0	0	0	0	0	0	0	0	0	0	0	0	0	0	0	0	0	0	0
0	0	0	0	0	0	0	0	0	0	0	0	0	0	0	0	0	0	0	0	0	0	0	0	0	0	0	0	0	0	0	0	0	0	0	0	0	0	0	0	0	0	0	0	0	0	0	0	0	0
0	0	0	0	0	0	0	0	0	0	0	0	0	0	0	0	0	0	0	0	0	0	0	0	0	0	0	0	0	0	0	0	0	0	0	0	0	0	0	0	0	0	0	0	0	0	0	0	0	0
0	0	0	0	0	0	0	0	0	0	0	0	0	0	0	0	0	0	0	0	0	0	0	0	0	0	0	0	0	0	0	0	0	0	0	0	0	0	0	0	0	0	0	0	0	0	0	0	0	0
0	0	0	0	0	0	0	0	0	0	0	0	0	0	0	0	0	0	0	0	0	0	0	0	0	0	0	0	0	0	0	0	0	0	0	0	0	0	0	0	0	0	0	0	0	0	0	0	0	0
0	0	0	0	0	0	0	0	0	0	0	0	0	0	0	0	0	0	0	0	0	0	0	0	0	0	0	0	0	0	0	0	0	0	0	0	0	0	0	0	0	0	0	0	0	0	0	0	0	0
0	0	0	0	0	0	0	0	0	0	0	0	0	0	0	0	0	0	0	0	0	0	0	0	0	0	0	0	0	0	0	0	0	0	0	0	0	0	0	0	0	0	0	0	0	0	0	0	0	0
0	0	0	0	0	0	0	0	0	0	0	0	0	0	0	0	0	0	0	0	0	0	0	0	0	0	0	0	0	0	0	0	0	0	0	0	0	0	0	0	0	0	0	0	0	0	0	0	0	0
0	0	0	0	0	0	0	0	0	0	0	0	0	0	0	0	0	0	0	0	0	0	0	0	0	0	0	0	0	0	1	0	0	0	0	0	0	0	0	0	0	0	0	0	0	0	0	0	0	0
0	0	0	0	0	0	0	0	0	0	0	0	0	0	0	0	0	0	0	0	0	0	0	0	0	0	0	0	0	0	0	0	0	0	0	0	0	0	0	0	0	0	0	0	0	0	0	0	0	0
0	0	0	0	0	0	0	0	0	0	0	0	0	0	0	0	0	0	0	0	0	0	0	0	0	0	0	0	0	0	0	0	0	0	0	0	0	0	0	0	0	0	0	0	0	0	0	0	0	0
0	0	0	0	0	0	0	0	0	0	0	0	0	0	0	0	0	0	0	0	0	0	0	0	0	0	0	0	0	0	0	0	0	0	0	0	0	0	0	0	0	0	0	0	0	0	0	0	0	0
0	0	0	0	0	0	0	0	0	0	0	0	0	0	0	0	0	0	0	0	0	0	0	0	0	0	0	0	0	0	0	0	0	0	0	0	0	0	0	0	0	0	0	0	0	0	0	0	0	0
0	0	0	0	0	0	0	0	0	0	0	0	0	0	0	0	0	0	0	0	0	0	0	0	0	0	0	0	0	0	0	0	0	0	0	0	0	0	0	0	0	0	0	0	0	0	0	0	0	0
0	0	0	0	0	0	0	0	0	0	0	0	0	0	0	0	0	0	0	0	0	0	0	0	0	0	0	0	0	0	0	0	0	1	0	0	0	0	0	0	0	0	0	0	0	0	0	0	0	0
0	0	0	0	0	0	0	0	0	0	0	0	0	0	0	0	0	0	0	0	0	0	0	0	0	0	0	0	0	0	0	0	0	0	0	0	0	0	0	0	0	0	0	0	0	0	0	0	0	0
0	0	0	0	0	0	0	0	0	0	0	0	0	0	0	0	0	0	0	0	0	0	0	0	0	0	0	0	0	0	0	0	0	0	0	0	0	0	0	0	0	0	0	0	0	0	0	0	1	0
0	0	0	0	0	0	0	0	0	0	0	0	0	0	0	0	0	0	0	0	0	0	0	0	0	0	0	0	0	0	0	0	0	0	0	0	0	0	0	0	0	0	0	0	0	0	0	0	0	0
0	0	0	0	0	0	0	0	0	0	0	0	0	0	0	0	0	0	0	0	0	0	0	0	0	0	0	0	0	0	0	0	0	0	0	0	0	0	0	0	0	0	0	0	0	0	0	0	0	0
0	0	0	0	0	0	0	0	0	0	0	0	0	0	0	0	0	0	0	0	0	0	0	0	0	0	0	0	0	0	0	0	0	0	0	0	0	0	0	0	0	0	0	0	0	0	0	0	0	0
0	0	0	0	0	0	0	0	0	0	0	0	0	0	0	0	0	0	0	0	0	0	0	0	0	0	0	0	0	0	0	0	0	0	0	0	0	0	0	0	0	0	0	0	0	0	0	0	0	0
0	0	0	0	0	0	0	0	0	0	0	0	0	0	0	0	0	0	0	0	0	0	0	0	0	0	0	0	0	0	0	0	0	0	0	0	0	0	0	0	0	0	0	0	0	0	0	0	0	0
0	0	0	0	0	0	0	0	0	0	0	0	0	0	0	0	0	0	0	0	0	0	0	0	0	0	0	0	0	0	0	0	0	0	0	0	0	0	0	0	0	0	0	0	0	0	0	0	0	0
0	0	0	0	0	0	0	0	0	0	0	0	0	0	0	0	0	0	0	0	0	0	0	0	0	0	0	0	0	0	0	0	0	0	0	0	0	0	0	0	0	0	0	0	0	0	0	0	0	0
0	0	0	0	0	0	0	0	0	0	0	0	0	0	0	0	0	0	0	0	0	0	0	0	0	0	0	0	0	0	0	0	0	0	0	0	0	0	0	0	0	0	0	0	0	0	0	0	0	0
0	0	0	0	0	0	0	0	0	0	0	0	0	0	0	0	0	0	0	0	0	0	0	0	0	0	0	0	0	0	0	0	0	0	0	0	0	0	0	0	0	0	0	0	0	0	0	0	0	0
0	0	0	0	0	0	0	0	0	0	0	0	0	0	0	0	0	0	0	0	0	0	0	0	0	0	0	0	0	0	0	0	0	0	0	0	0	0	0	0	0	0	0	0	0	0	0	0	0	0
1	0	0	0	0	0	0	0	0	0	0	0	0	0	0	0	0	0	0	0	0	0	0	0	0	0	0	0	0	0	0	0	0	0	0	0	0	0	0	0	0	0	0	0	0	0	0	0	0	0
0	0	0	0	0	0	0	0	0	0	0	0	0	0	0	0	0	0	0	0	0	0	0	0	0	0	0	0	0	1	0	0	0	0	0	0	0	0	0	0	0	0	0	0	0	0	0	0	0	0
0	0	0	0	0	0	0	0	0	0	0	0	0	0	0	0	0	0	0	0	0	0	0	0	0	0	0	0	0	0	0	0	0	0	0	0	0	0	0	0	0	0	0	0	0	0	0	0	0	0
0	0	0	0	0	0	0	0	0	0	0	0	0	0	0	0	0	0	0	0	0	0	0	0	0	0	0	0	0	0	0	0	0	0	0	0	0	0	0	0	0	0	0	0	0	0	0	0	0	0
0	0	0	0	0	0	0	0	0	0	0	0	0	0	0	0	0	0	0	0	0	0	0	0	0	0	0	0	0	0	0	0	0	0	0	0	0	0	0	0	0	0	0	0	0	0	0	0	0	0
0	0	0	0	0	0	0	0	0	0	0	0	0	0	0	0	0	0	0	0	0	0	0	0	0	0	0	0	0	0	0	0	0	0	0	0	0	0	0	0	0	0	0	0	0	0	0	0	0	0
0	1	0	0	0	0	0	0	0	0	0	0	0	0	0	0	0	0	0	0	0	0	0	0	0	0	0	0	0	0	0	0	0	0	0	0	0	0	0	0	0	0	0	0	0	0	0	0	0	0
0	0	0	0	0	0	0	0	0	0	0	0	0	0	0	0	0	0	0	0	0	0	0	0	0	0	0	0	0	0	0	0	0	0	0	0	0	0	0	0	0	0	0	0	0	0	0	0	0	0
0	0	0	0	0	0	0	0	0	0	0	0	0	0	0	0	0	0	0	0	0	0	0	0	0	0	0	0	0	0	0	0	0	0	0	0	0	0	0	0	0	0	0	0	0	0	0	0	0	0
0	0	0	0	0	0	0	0	0	0	0	0	0	0	0	0	0	0	0	0	0	0	0	0	0	0	0	0	0	0	0	0	0	0	0	0	0	0	0	0	0	0	0	0	0	0	0	0	0	0
0	0	0	0	0	0	0	0	0	0	0	0	0	0	0	0	0	0	0	0	0	0	0	0	0	0	0	0	0	0	0	0	0	0	0	0	0	0	0	0	0	0	0	0	0	0	0	0	0	0
0	0	0	0	0	0	0	0	0	0	0	0	0	0	0	0	0	0	0	0	0	0	0	0	0	0	0	0	0	0	0	0	0	0	0	0	0	0	0	0	0	0	0	0	0	0	0	0	0	0
0	0	0	0	0	0	0	0	0	0	0	0	0	0	0	0	0	0	0	0	0	0	0	0	0	0	0	0	0	0	0	0	0	0	0	0	0	0	0	0	0	0	0	0	0	0	0	0	0	0
0	0	0	0	0	0	0	0	0	0	0	0	0	0	0	0	0	0	0	0	0	0	0	0	0	0	0	0	0	0	0	0	0	0	0	0	0	0	0	0	0	0	0	0	0	0	0	0	0	0
0	0	0	0	0	0	0	0	0	0	0	0	0	0	0	0	0	0	0	0	0	1	0	0	1	0	0	0	0	0	0	0	0	0	0	0	0	0	0	0	0	0	0	0	0	0	0	0	0	0
0	0	0	0	0	0	0	0	0	0	0	0	0	0	0	0	0	0	0	0	0	0	0	0	0	0	0	0	0	0	0	0	0	0	0	0	0	0	0	0	0	0	0	0	0	0	0	0	0	0
0	0	0	0	0	0	0	0	1	0	0	1	0	0	0	0	0	0	0	1	0	0	0	0	0	0	0	0	0	0	0	0	0	0	0	0	0	0	0	0	0	0	0	0	0	0	0	0	0	0
0	0	0	0	0	0	0	0	0	1	0	0	0	0	0	0	0	0	0	0	0	0	0	0	0	0	0	0	0	0	0	0	0	0	0	0	0	0	0	0	0	0	0	0	0	0	0	0	0	0
0	0	0	0	0	0	0	0	0	0	0	0	0	0	0	0	0	0	0	0	0	0	0	0	0	0	0	0	0	0	0	0	0	0	0	0	0	0	0	0	0	0	0	0	0	0	0	0	0	0
0	0	0	0	0	0	0	0	0	0	0	0	0	0	0	0	0	0	0	0	0	0	0	0	0	0	0	0	0	0	0	0	0	0	0	0	0	0	0	0	0	0	0	0	0	0	0	0	0	0
0	0	0	0	0	0	0	0	0	0	0	0	0	0	0	0	0	0	0	0	0	0	0	0	0	0	0	0	0	0	0	0	0	0	0	0	0	0	0	0	0	0	0	0	0	0	0	0	0	0
0	0	0	0	0	0	0	0	0	0	0	0	0	0	0	0	0	0	0	0	0	0	0	0	0	0	0	0	0	0	0	0	0	0	0	0	0	0	0	0	0	0	0	0	0	0	0	0	0	0
0	0	0	0	0	0	0	0	0	0	0	0	0	0	0	0	0	0	0	0	0	0	0	0	0	0	0	0	0	0	0	0	0	0	0	0	0	0	0	0	0	0	0	0	0	0	0	0	0	0
0	0	0	0	0	0	0	0	0	0	0	0	0	0	0	0	0	0	0	0	0	0	0	0	0	0	0	0	0	0	0	0	0	0	0	0	0	0	0	0	0	0	0	0	0	0	0	0	0	0
0	0	0	0	0	0	0	0	0	0	0	0	0	0	0	0	0	0	0	0	0	0	0	0	0	0	0	0	0	0	0	0	0	0	0	0	0	0	0	0	0	0	0	0	0	0	0	0	0	0
0	0	0	0	0	0	0	0	0	0	0	0	0	0	0	0	0	0	0	0	0	0	0	0	0	0	0	0	0	0	0	0	0	0	0	0	0	0	0	0	0	0	0	0	0	0	0	0	0	0
0	0	0	0	1	0	0	1	0	0	0	0	0	0	0	0	0	0	0	0	1	0	1	0	0	0	0	0	0	1	0	0	0	0	0	0	0	0	0	0	0	0	0	0	0	0	0	0	0	0
0	0	0	0	0	0	0	0	0	0	0	0	0	0	0	0	0	0	0	0	0	0	0	0	0	0	0	0	0	0	0	0	0	0	0	0	0	0	0	0	0	0	0	0	0	0	0	0	0	0
0	0	0	0	0	0	0	0	0	0	0	0	0	0	0	0	0	0	0	0	0	0	0	0	0	0	0	0	0	0	0	0	0	0	0	0	0	0	0	0	0	0	0	0	0	0	0	0	0	0
0	0	0	0	0	0	0	0	0	0	0	0	0	0	0	0	0	0	0	0	0	0	0	0	0	0	0	0	0	0	0	0	0	0	0	0	0	0	0	0	0	0	0	0	0	0	0	0	0	0
0	0	0	0	0	0	0	0	0	0	0	0	0	0	0	0	0	0	0	0	0	0	0	0	0	0	0	0	0	0	0	0	0	0	0	0	0	0	0	0	0	0	0	0	0	0	0	0	0	0
0	0	0	0	0	0	0	0	0	0	0	0	0	0	0	0	0	0	0	0	0	0	0	0	0	0	0	0	0	0	0	0	0	0	0	0	0	0	0	0	0	0	0	0	0	0	0	0	0	0
0	0	0	0	0	0	0	0	0	0	0	0	0	0	0	0	0	0	0	0	0	0	0	0	0	0	0	0	0	0	0	0	0	0	0	0	0	0	0	0	0	0	0	0	0	0	0	0	0	0
0	0	0	0	0	0	0	0	0	0	0	0	0	0	0	0	0	0	0	0	0	0	0	0	0	0	0	0	0	0	0	0	0	0	0	0	0	0	0	0	0	0	0	0	0	0	0	0	0	0
0	0	0	0	0	0	0	0	0	0	0	0	0	0	0	0	0	0	0	0	0	0	0	0	0	0	0	0	0	0	0	0	0	0	0	0	0	0	0	0	0	0	0	0	0	0	0	0	0	0
0	0	0	0	0	0	0	0	0	0	0	0	0	0	0	0	0	0	0	0	0	0	0	0	0	0	0	0	0	0	0	0	0	0	0	0	0	0	0	0	0	0	0	0	0	0	0	0	0	0
0	0	0	0	0	0	0	0	0	0	0	0	1	0	0	0	0	0	0	0	0	0	0	0	0	0	0	0	0	0	0	0	0	0	0	0	0	0	1	0	0	0	0	0	0	0	0	0	0	0
0	0	0	0	0	0	0	0	0	0	0	0	0	0	0	0	0	0	0	0	0	0	0	0	0	0	0	0	0	0	0	0	0	0	0	0	0	0	0	0	0	0	0	0	0	0	0	0	0	0
0	0	0	0	0	0	0	0	0	0	0	0	0	0	0	0	0	0	0	0	0	0	0	0	0	0	0	0	0	0	0	0	0	0	0	0	0	0	0	0	0	0	0	0	0	0	0	0	0	0
0	0	0	0	0	0	0	0	0	0	0	0	0	0	0	0	0	0	0	0	0	0	0	0	0	0	0	0	0	0	0	0	0	0	0	0	0	0	0	0	0	0	0	0	0	0	0	0	0	0
0	0	0	0	0	0	0	0	0	0	0	0	0	0	0	0	0	0	0	0	0	0	0	0	0	0	0	0	0	0	0	0	0	0	0	0	0	0	0	0	0	0	0	0	0	0	0	0	0	0
0	0	0	0	0	1	0	0	0	0	0	0	0	0	0	0	0	0	0	0	0	0	0	0	0	0	0	0	0	0	0	0	0	0	0	0	0	0	0	0	0	0	0	0	0	0	0	0	0	0
0	0	0	0	0	0	0	0	0	0	0	0	0	0	0	0	0	0	0	0	0	0	0	0	0	0	0	0	0	0	0	0	0	0	0	0	0	0	0	0	0	0	0	0	0	0	0	0	0	0
0	0	0	0	0	0	0	0	0	0	0	0	0	0	0	0	0	0	0	0	0	0	0	0	0	0	0	0	0	0	0	0	0	0	0	0	0	0	0	0	0	0	0	0	0	0	0	0	0	0
0	0	0	0	0	0	0	0	0	0	0	0	0	0	0	0	0	0	0	0	0	0	0	0	0	0	0	0	0	0	0	0	0	0	0	0	0	0	0	0	0	0	0	0	0	0	0	0	0	0
0	0	0	0	0	0	0	0	0	0	0	0	0	0	0	0	0	0	0	0	0	0	0	0	0	0	0	0	0	0	0	0	0	0	0	0	0	0	0	0	0	1	0	0	0	0	0	0	0	0
0	0	0	0	0	0	0	0	0	1	0	0	0	0	0	0	0	0	0	0	0	0	0	0	0	1	0	0	0	0	0	0	0	0	0	0	0	0	0	0	0	0	0	0	0	0	0	0	0	0
0	0	0	0	0	0	0	0	0	0	0	0	0	0	0	0	0	0	0	0	0	0	0	0	0	0	0	0	0	0	0	0	0	0	0	0	0	0	0	0	0	0	0	0	0	0	0	0	0	0
0	0	0	0	0	0	0	0	0	0	0	0	0	0	0	0	0	0	0	0	0	0	0	0	0	0	0	0	0	0	0	0	0	0	0	0	0	0	0	0	0	0	0	0	0	0	0	0	0	0
0	0	0	0	0	0	0	0	0	0	0	0	0	0	0	0	0	0	0	0	0	0	0	0	0	0	0	0	0	0	0	0	0	0	0	0	0	0	0	0	0	0	0	0	0	0	0	0	0	0
0	0	0	0	0	0	0	0	0	0	0	0	0	0	0	0	0	0	0	0	0	0	0	0	0	0	0	0	0	0	0	0	0	0	0	0	0	0	0	0	0	0	0	0	0	0	0	0	0	0
0	0	0	0	0	0	0	0	0	0	0	0	0	0	0	0	0	0	0	0	0	0	0	0	0	0	0	0	0	0	0	0	0	0	0	0	0	0	0	0	0	0	0	0	0	0	0	0	0	0
0	0	0	0	0	0	0	0	0	0	0	0	0	0	0	0	0	0	0	0	0	0	0	0	0	0	0	0	0	0	0	0	0	0	0	0	0	0	0	0	0	0	0	0	0	0	0	0	0	0
0	0	0	0	0	0	0	0	0	0	0	0	0	0	0	0	0	0	0	0	0	0	0	0	0	0	0	0	0	0	0	0	0	0	0	0	0	0	0	0	0	0	0	0	0	0	0	0	0	0
0	0	0	0	0	0	0	0	0	0	0	0	0	0	0	0	0	0	0	0	0	0	0	0	0	0	0	0	0	0	0	0	0	0	0	0	0	0	0	0	0	0	0	0	0	0	0	0	0	0
0	0	0	0	0	0	0	0	0	0	0	0	0	0	0	0	0	0	0	0	0	0	0	0	0	0	0	0	0	0	0	0	0	0	0	0	0	0	0	0	0	0	0	0	0	0	0	0	0	0
0	0	0	0	0	0	0	0	0	0	0	0	0	0	0	0	1	0	0	0	0	0	0	0	0	0	0	0	0	0	0	0	0	0	0	0	0	0	0	0	0	0	0	0	0	0	0	0	0	0
0	0	0	0	0	0	0	0	0	0	0	0	0	0	0	0	0	0	0	0	0	0	0	0	0	0	0	0	0	0	0	0	0	0	0	0	0	0	0	0	0	0	0	0	0	0	0	0	0	0
0	0	0	0	0	0	0	0	0	0	0	0	0	0	0	0	0	0	0	0	0	0	0	0	0	0	0	0	0	0	0	0	0	0	0	0	0	0	0	0	0	0	0	0	0	0	0	0	0	0
0	0	0	0	0	0	0	0	0	0	0	0	0	0	0	0	0	0	0	0	0	0	0	0	0	0	0	0	0	0	0	0	0	0	0	0	0	0	0	0	0	0	0	0	0	0	0	0	0	0
0	0	0	0	0	0	0	0	0	0	0	0	0	0	0	0	0	0	0	0	0	0	0	0	0	0	0	0	0	0	0	0	0	0	0	0	0	0	0	0	0	0	0	0	0	0	0	0	0	0
0	0	0	0	0	0	0	0	0	0	0	0	0	0	0	0	0	0	0	0	0	0	0	0	0	0	0	0	0	0	0	0	0	0	0	0	0	0	0	0	0	0	0	0	0	0	0	0	0	0
0	0	0	0	0	0	0	0	0	0	0	0	0	0	0	0	0	0	0	0	0	0	0	0	0	0	0	0	0	0	0	0	0	0	0	0	0	0	0	0	0	0	0	0	0	0	0	0	0	0
0	0	0	0	0	0	0	0	0	0	0	0	0	0	0	0	0	0	0	0	0	0	0	0	0	0	0	0	0	0	0	0	0	0	0	0	0	0	0	0	0	0	0	0	0	0	0	0	0	0
0	0	0	0	0	0	0	0	0	0	0	0	0	0	0	0	0	0	0	0	0	0	0	0	0	0	0	0	0	0	0	0	0	0	0	0	0	0	0	0	0	0	0	0	0	0	0	0	0	0
0	0	0	0	0	0	0	0	0	0	0	0	0	0	0	0	0	0	0	0	0	0	0	0	0	0	0	0	0	0	0	0	0	0	0	0	0	0	0	0	0	0	0	0	0	0	0	0	0	0
0	0	0	0	0	0	0	0	0	0	0	0	0	0	0	0	0	0	0	0	0	0	0	0	0	0	0	0	0	0	0	0	0	0	0	0	0	0	0	0	0	0	0	0	0	0	0	0	0	0
0	0	0	0	0	0	0	0	0	0	0	0	0	0	0	0	0	0	0	0	0	0	0	0	0	0	0	0	0	0	0	0	0	0	0	0	0	0	0	0	0	0	0	0	0	0	0	0	0	0
0	0	0	0	0	0	0	0	0	0	0	0	0	0	0	0	0	0	0	0	0	0	0	0	0	0	0	0	0	0	0	0	0	0	0	0	0	0	0	0	0	0	0	0	0	0	0	0	0	0
0	0	0	0	0	0	0	0	0	0	0	0	0	0	0	0	0	0	0	0	0	0	0	0	0	0	0	0	0	0	0	0	0	0	0	0	0	0	0	0	0	0	0	0	0	0	0	0	0	0
0	0	0	0	0	0	0	0	0	0	0	0	0	0	0	0	0	0	0	0	0	0	0	0	0	0	0	0	0	0	0	0	0	0	0	0	0	0	0	0	0	0	0	0	0	0	0	0	0	0
0	0	0	0	0	0	0	0	0	0	0	0	0	0	0	0	0	0	0	0	0	0	0	0	0	0	0	0	0	0	0	0	0	0	0	0	0	0	0	0	0	0	0	0	0	0	0	0	0	0
0	0	0	0	0	0	0	0	0	0	0	0	0	0	0	0	0	0	0	0	0	0	0	0	0	0	0	0	0	0	0	0	0	0	0	0	0	0	0	0	0	0	0	0	0	0	0	0	0	0
0	0	0	0	0	0	0	0	0	0	0	0	0	0	0	0	0	0	0	0	0	0	0	0	0	0	0	0	0	0	0	0	0	0	0	0	0	0	0	0	0	0	0	0	0	0	0	0	0	0
0	0	0	0	0	0	0	0	0	0	0	0	0	0	0	0	0	0	0	0	0	0	0	0	0	0	0	0	0	0	0	0	0	0	0	0	0	0	0	0	0	0	0	0	0	0	0	0	0	0
0	0	0	0	0	0	0	0	0	0	0	0	0	0	0	0	0	0	0	0	0	0	0	0	0	0	0	0	0	0	0	0	0	0	0	0	0	0	0	0	0	0	0	0	0	0	0	0	0	0
0	0	0	0	0	0	0	0	0	0	0	0	0	0	0	0	1	0	0	0	0	0	0	0	0	0	0	0	0	0	0	0	0	0	0	0	0	0	0	0	0	0	0	0	0	0	0	0	0	0
0	0	0	0	0	0	0	0	0	0	0	0	0	0	0	0	0	0	0	0	0	0	0	0	0	0	0	0	0	0	0	0	0	0	0	0	0	0	0	0	0	0	0	0	0	0	0	0	0	0
0	0	0	0	0	0	0	0	0	0	0	0	0	0	0	0	0	0	0	0	0	0	0	0	0	0	0	0	0	0	0	0	0	0	0	0	0	0	0	0	0	0	0	0	0	0	0	0	0	0
0	0	0	0	0	0	0	0	0	0	0	0	0	0	0	0	0	0	0	0	0	0	0	0	0	0	0	0	0	0	0	0	0	0	0	0	0	0	0	0	0	0	0	0	0	0	0	0	0	0
0	0	0	0	0	0	0	0	0	0	0	0	0	0	0	0	0	0	0	0	0	0	0	0	0	0	0	0	0	0	0	0	0	0	0	0	0	0	0	0	0	0	0	0	0	0	0	0	0	0
0	0	0	0	0	0	0	0	0	0	0	0	0	0	0	0	0	0	0	0	0	0	0	0	0	0	0	0	0	0	0	0	0	0	0	0	0	0	0	0	0	0	0	0	0	0	0	0	0	0
[truncated: 1,676 more rows]
[truncated: 1,748 more columns]

## Sheet: Figure 5
Panel A													Panel B - left									Panel B - right									Panel C -left							Panel C - right
5V		4V		3.5V		3.2V		3V		2.8V			5V		4V		3.2V		3V			C1		C2		C3		C4			5V		4V		3.2V			R9/C1		R8/C1		R7/C1		R6/C1		R5/C1		R4/C1
Rel. Dist.	Rel. Lat.	Rel. Dist.	Rel. Lat.	Rel. Dist.	Rel. Lat.	Rel. Dist.	Rel. Lat.	Rel. Dist.	Rel. Lat.	Rel. Dist.	Rel. Lat.		Rel. Dist.	Rel. Lat.	Rel. Dist.	Rel. Lat.	Rel. Dist.	Rel. Lat.	Rel. Dist.	Rel. Lat.		Rel. Dist.	Rel. Lat.	Rel. Dist.	Rel. Lat.	Rel. Dist.	Rel. Lat.	Rel. Dist.	Rel. Lat.		Rel. Dist.	Rel. Lat.	Rel. Dist.	Rel. Lat.	Rel. Dist.	Rel. Lat.		Rel. Dist.	Rel. Lat.	Rel. Dist.	Rel. Lat.	Rel. Dist.	Rel. Lat.	Rel. Dist.	Rel. Lat.	Rel. Dist.	Rel. Lat.	Rel. Dist.	Rel. Lat.
0	0.013	0	0.013	0	0.012	0	0.021	0	0.031	0	0.084		0	0.01225	0	0.012	0	0.032	0	0.056		0	0.01225	0	0.014	0	0.032	0	0.054		0	0.0125	0	0.012	0	0.0295		0	0.015	0	0.0125	0	0.003	0	0.019	0	0.041	0	0.046
1	0.0135	1	0.0145	1	0.015	1	0.022	1	0.035	6	0.097		1	0.014	1	0.0135	1	0.034	1	0.064		1	0.014	1	0.0255	1	0.055	1	0.055		1	0.016	1	0.0215	1	0.0363333		1	0.0215	1	0.016	1	0.0165	1	0.0215	1	0.048	1	0.051
2	0.014	2	0.018	2	0.0165	2	0.023	2	0.037	7	0.111		2	0.0153333	2	0.021	2	0.033	2	0.067		2	0.0153333	2	0.0225	2	0.035	2	0.059		2	0.01625	2	0.0195	2	0.033		2	0.019	2	0.01625	2	0.01	2	0.028	2	0.055	2	0.065
3	0.015	3	0.017	3	0.018	3	0.021	3	0.038				3	0.0183333	3	0.022	3	0.036	4	0.061		3	0.0183333	3	0.028	3	0.055	3	0.058		3	0.0186667	3	0.023	3	0.034		3	0.022	3	0.0186667	3	0.025	3	0.034	3	0.05	3	0.055
4	0.018	5	0.021	4	0.013	4	0.022	4	0.033				4	0.0205	4	0.019	4	0.033	5	0.061		4	0.0205	15	0.085	4	0.0475	4	0.057		6	0.023	7	0.022	4	0.0335		14	0.032	6	0.023	4	0.021	4	0.029	4	0.049	4	0.052
6	0.018	8	0.021	5	0.015	5	0.023	5	0.037				5	0.021			5	0.037	6	0.064		5	0.021	16	0.065	5	0.0533333	5	0.064		7	0.023	14	0.029	5	0.0385		16	0.039	7	0.023	5	0.032	7	0.034	5	0.057	5	0.061
9	0.023			8	0.019	10	0.031	11	0.054				6	0.0195			7	0.05	11	0.083		6	0.0195	17	0.066	6	0.046	6	0.067		8	0.035	18	0.069	6	0.046		17	0.047	8	0.035	16	0.1	8	0.062	6	0.047	6	0.075
10	0.029			10	0.026	11	0.034	12	0.046				8	0.027			8	0.046	12	0.072		8	0.027	18	0.074	9	0.045				9	0.033			9	0.034		18	0.042	9	0.033			9	0.066	9	0.06	9	0.069
				11	0.026	12	0.037						9	0.026			9	0.045	13	0.075		9	0.026	19	0.067	10	0.072				14	0.023			11	0.043		19	0.043	14	0.023			10	0.058	10	0.094	11	0.096
				12	0.03								10	0.027								10	0.027			11	0.06				15	0.042			12	0.0485				15	0.042			11	0.059	12	0.072	12	0.061
													12	0.026								12	0.026			12	0.06				16	0.042			13	0.055				16	0.042
													13	0.0435								13	0.0435								17	0.047			14	0.062				17	0.047
													14	0.0425								14	0.0425								18	0.043			15	0.068				18	0.043
													15	0.0425								15	0.0425								19	0.051			17	0.084				19	0.051
													16	0.0523333								16	0.0523333
													17	0.0536667								17	0.0536667
													18	0.064								18	0.064
													19	0.074								19	0.074

## Sheet: Figure 6
Panel M						Panel N - 0mm	UOA Activation	Glutamate Block	Insertion-Only	Light-Only		Panel N - 4mm	UOA Activation	Glutamate Block	Insertion-Only	Light-Only		Panel N - 8mm	UOA Activation	Glutamate Block	Insertion-Only	Light-Only
Distance (mm)	UOA Activation - # c-fos+	Glutamate Block - # c-fos+	Insertion-Only - # c-fos+	Light-Only - # c-fos+		Layer	% c-fos+ cells	% c-fos+ cells	% c-fos+ cells	% c-fos+ cells		Layer	% c-fos+ cells	% c-fos+ cells	% c-fos+ cells	% c-fos+ cells		Layer	% c-fos+ cells	% c-fos+ cells	% c-fos+ cells	% c-fos+ cells
0	1099.8	245.4	287.4	16.2		Layer 1	4.41	21.83	10.16	67.89		Layer 1	4.39	38.92	12.81	0		Layer 1	5.97	27.54	24.63	0
4	882	4.4	100	0.4		Supragranular	49.93	54.96	46.26	18.97		Supragranular	47.48	15.29	47.13	0		Supragranular	63.13	0	16.42	0
8	531.6	18	60.6	0		Granular	29.19	8.45	11.2	13.14		Granular	29.79	0	13.7	66.67		Granular	11.62	31.06	51	0
						Infragranular	16.48	14.76	32.38	0		Infragranular	18.34	45.79	26.36	33.33		Infragranular	19.28	41.41	7.96	0

## Sheet: Supplementary Figure 4
Panel B - left							Panel B - right				Panel B - left						Panel B - right
	R8/C1	R6/C1	R5/C1	R4/C1	R3/C1		Rel. Depth	Latency	Reliability			R9/C1	R8/C1	R7/C1	R6/C1		Rel. Depth	Latency	Reliability
Rel. Depth	% FR Inc.	% FR Inc.	% FR Inc.	% FR Inc.	% FR Inc.		0.210526	0.0470067	21.2735		Rel. Depth	% FR Inc.	% FR Inc.	% FR Inc.	% FR Inc.		0	0.0422679	23.6589
0	4.01754	2.08333	-16.0875	41.5556	-19.0435		0.263158	0.0382135	26.3953		0	28.0323	-4.15385	19.1892	4.86		0.0434783	0.0407541	24.9607
0.0526316	17.4151	21.0588	-26.5	-7.1194	0.94		0.315789	0.0301894	33.7385		0.0434783	250.486	276.651	278.712	44.2		0.0869565	0.0405067	25.0312
0.105263	-6.14085	33	-13.8072	-1.25758	7.5		0.368421	0.02283	46.4289		0.0869565	1082.53	881.941	1561.55	292.557		0.130435	0.040675	25.2921
0.157895	17.431	47	14.8689	1.16129	3.58772		0.421053	0.0229271	44.4436		0.130435	690.901	703.372	1076	168.967		0.173913	0.0352577	29.2667
0.210526	48.96	41.0606	17.6	-6.83099	0.854369		0.473684	0.0268498	40.2446		0.173913	872.287	851.486	3181.74	771.331		0.217391	0.038746	26.2884
0.263158	36.7258	85.5	13.4737	1.92	38.25		0.526316	0.0336918	31.4861		0.217391	1133.03	1515.01	2457.19	619.23		0.26087	0.0423849	24.1005
0.315789	283.718	256.821	271	358.093	59.7647		0.578947	0.0370403	28.1976		0.26087	910.525	1123.52	5488.88	718.266		0.304348	0.0436725	22.8977
0.368421	1799.47	888.4	978.7	982.667	-10.4869		0.631579	0.0416392	24.6316		0.304348	41.0405	145	117	128.268		0.826087	0.0452718	22.0888
0.421053	2895.39	994.8	1414.38	1962.45	-30.883		0.789474	0.0411158	24.4121		0.347826	46.1091	53.2364	40.2414	29.1818		0.869565	0.0447756	22.3336
0.473684	2694.2	572.389	892.473	837.447	-11.2092		0.894737	0.0385931	25.9708		0.391304	-2	-3.18072	-3.48485	12.2917		0.913043	0.0467854	21.3742
0.526316	1358.02	166.651	308.897	267.055	3.01136		0.947368	0.0364131	29.3827		0.434783	22.0545	10.1059	25.5625	-5.88889		0.956522	0.0458487	21.8109
0.578947	616.414	240.278	294.97	559.615	-17.68		1	0.0329199	32.2335		0.478261	58.2459	47	14.5541	26.5091		1	0.0406677	24.5895
0.631579	154.528	49.2791	101.444	146.885	22.7526						0.521739	5.53846	7.27027	33.6364	-3.75
0.684211	13.5556	16.375	-8.91026	36.6346	12.21						0.565217	-5.26667	5.7	-12.0361	10.25
0.736842	90.8958	48.2895	11.0667	56.8	-1.57391						0.608696	3.71667	-0.74359	8.59459	17.1017
0.789474	573.75	47	128.455	80.8676	2.68696						0.652174	-9.84	22.8451	3.85075	28.5094
0.842105	319.879	9.025	36.1111	14.3333	-4.33333						0.695652	6.97183	11.6111	8.55385	3.53226
0.894737	795.553	25.3488	33.6914	21.2105	12.9492						0.73913	25.3115	32.7083	21.0588	-5.0625
0.947368	2145.09	59.6	225.111	122.542	-3.80368						0.782609	234.25	553.86	84.6047	35.4086
1	446.457	44.6098	92.1719	44.3273	2.86525						0.826087	167.514	408.223	10.6289	-32.3093
											0.869565	256.954	832.547	-32.5529	-59.5337
											0.913043	249.374	561.98	-21.6742	-51
											0.956522	284.693	563.542	-36.3598	-46.5455
											1	227.305	386.062	-43.557	-46.3649

## Sheet: Supplementary Figure 5
Panel B
CSD
Normalized Cortical Depth/Time (sec) (Rows/Columns)	-0.0999667	-0.0994667	-0.0989667	-0.0984667	-0.0979667	-0.0974667	-0.0969667	-0.0964667	-0.0959667	-0.0954667	-0.0949667	-0.0944667	-0.0939667	-0.0934667	-0.0929667	-0.0924667	-0.0919667	-0.0914667	-0.0909667	-0.0904667	-0.0899667	-0.0894667	-0.0889667	-0.0884667	-0.0879667	-0.0874667	-0.0869667	-0.0864667	-0.0859667	-0.0854667	-0.0849667	-0.0844667	-0.0839667	-0.0834667	-0.0829667	-0.0824667	-0.0819667	-0.0814667	-0.0809667	-0.0804667	-0.0799667	-0.0794667	-0.0789667	-0.0784667	-0.0779667	-0.0774667	-0.0769667	-0.0764667	-0.0759667
0	2.04087	1.88059	1.93089	1.92167	1.8334	1.90511	1.88693	1.8312	1.79499	1.76426	1.73922	1.79417	1.77306	1.79225	1.70744	1.70908	1.55041	1.47176	1.40313	1.44181	1.53792	1.57099	1.52195	1.4526	1.31032	1.30319	1.19836	1.15113	1.06611	1.06454	0.979231	0.880557	0.890709	0.996155	0.861368	0.739558	0.493948	0.29666	0.313081	0.252934	0.196631	0.0495883	-0.00612988	-0.141435	-0.29964	-0.305192	-0.282565	-0.266276	-0.257798
0.004	2.03717	1.87743	1.92667	1.91662	1.82797	1.8985	1.87951	1.82411	1.78733	1.7578	1.73245	1.78672	1.76636	1.78622	1.70378	1.70554	1.54737	1.46945	1.40122	1.43985	1.53593	1.56913	1.52006	1.45023	1.30951	1.30166	1.19758	1.14975	1.06572	1.06485	0.981386	0.882641	0.892687	0.996286	0.860563	0.738837	0.495861	0.2989	0.314024	0.254506	0.198455	0.0485267	-0.00645229	-0.139215	-0.29615	-0.303725	-0.281203	-0.266165	-0.257903
0.008	2.03323	1.87406	1.92219	1.91128	1.82223	1.89156	1.87172	1.81668	1.77931	1.75101	1.72534	1.77892	1.75935	1.77993	1.69994	1.70182	1.54419	1.46704	1.39922	1.4378	1.53384	1.56717	1.51807	1.44774	1.30867	1.30008	1.19677	1.14831	1.06533	1.06518	0.98362	0.884798	0.89473	0.996407	0.859707	0.738074	0.497834	0.301224	0.314997	0.25614	0.200362	0.0474435	-0.00677237	-0.136906	-0.292516	-0.302206	-0.279796	-0.266048	-0.257997
0.012	2.02876	1.87021	1.91711	1.90528	1.81581	1.88387	1.86313	1.80851	1.77047	1.7435	1.71745	1.77031	1.75166	1.77303	1.69572	1.69775	1.54071	1.46445	1.39707	1.43557	1.53154	1.56503	1.51589	1.44504	1.30781	1.29841	1.19594	1.14678	1.06497	1.0656	0.986085	0.88716	0.896959	0.996534	0.858748	0.737229	0.499961	0.303755	0.316053	0.257936	0.202484	0.0463333	-0.00706413	-0.134383	-0.288536	-0.300568	-0.278291	-0.265916	-0.258041
0.016	2.0237	1.86581	1.91136	1.89855	1.80864	1.87536	1.85367	1.79955	1.76076	1.73519	1.70871	1.76083	1.74323	1.76548	1.69109	1.6933	1.53692	1.46166	1.39477	1.43316	1.52903	1.5627	1.51351	1.44212	1.30692	1.29667	1.1951	1.14516	1.06464	1.06613	0.9888	0.889743	0.899387	0.996668	0.857676	0.736295	0.502249	0.306509	0.317199	0.259911	0.204846	0.0452087	-0.00731327	-0.13163	-0.284182	-0.298804	-0.276681	-0.265763	-0.25802
0.02	2.01793	1.86075	1.90481	1.89097	1.8006	1.86594	1.84324	1.78971	1.7501	1.72601	1.69902	1.75039	1.73402	1.75726	1.68602	1.68844	1.5328	1.4587	1.39233	1.43057	1.52629	1.56018	1.51091	1.43899	1.30603	1.29488	1.19427	1.14347	1.06439	1.06681	0.991795	0.892568	0.902034	0.996815	0.85648	0.735275	0.504712	0.309513	0.318447	0.262103	0.207506	0.0441257	-0.00746831	-0.128609	-0.279409	-0.296903	-0.274951	-0.265557	-0.257872
0.024	2.01115	1.85475	1.89713	1.88219	1.79134	1.85527	1.83149	1.77871	1.73814	1.7156	1.68801	1.73864	1.72376	1.74812	1.68038	1.68307	1.52827	1.45555	1.38975	1.42777	1.52327	1.55744	1.50805	1.43559	1.30518	1.29307	1.19349	1.1417	1.06428	1.06772	0.995192	0.895741	0.904993	0.996996	0.855118	0.734148	0.507417	0.31287	0.319843	0.264611	0.210603	0.043144	-0.00745587	-0.125209	-0.27405	-0.294813	-0.273055	-0.265259	-0.257508
0.028	2.00379	1.84819	1.88881	1.87271	1.78139	1.84387	1.81897	1.76701	1.72541	1.70449	1.67624	1.72613	1.71288	1.73844	1.67438	1.67736	1.52345	1.45225	1.38705	1.42481	1.52004	1.55453	1.505	1.43199	1.30432	1.2912	1.19271	1.13985	1.06421	1.06873	0.998785	0.899082	0.9081	0.997167	0.853642	0.732937	0.510238	0.316407	0.321307	0.267273	0.213919	0.0421908	-0.00737646	-0.121613	-0.268375	-0.292622	-0.271075	-0.264926	-0.257051
0.032	1.99552	1.84078	1.87947	1.86218	1.77036	1.83138	1.80531	1.75431	1.71157	1.69232	1.66333	1.71249	1.70109	1.72798	1.66788	1.6712	1.51827	1.44878	1.38422	1.42166	1.51656	1.55142	1.50171	1.42817	1.30349	1.28931	1.19198	1.13795	1.06426	1.06994	1.0027	0.902698	0.911451	0.997352	0.852012	0.731625	0.513244	0.320229	0.322888	0.270197	0.217605	0.0413447	-0.00713949	-0.117702	-0.26221	-0.290278	-0.268964	-0.264511	-0.256393
0.036	1.98626	1.83244	1.86904	1.85051	1.75821	1.81775	1.79048	1.74058	1.69659	1.67906	1.64922	1.69768	1.6884	1.71673	1.66087	1.66458	1.51272	1.44516	1.38128	1.41834	1.51281	1.54811	1.49817	1.42412	1.30271	1.28743	1.19131	1.13599	1.06446	1.07137	1.00696	0.906598	0.915053	0.997552	0.850219	0.730213	0.516436	0.324347	0.324592	0.273403	0.221697	0.0406476	-0.00670791	-0.113459	-0.255534	-0.287777	-0.266713	-0.263991	-0.25549
0.04	1.97589	1.82305	1.8574	1.83761	1.74483	1.80293	1.77443	1.7258	1.68044	1.66463	1.63386	1.68168	1.67479	1.7047	1.65336	1.65751	1.50681	1.44144	1.37827	1.41486	1.50881	1.54462	1.49439	1.41985	1.302	1.28556	1.19073	1.13399	1.06484	1.07307	1.01156	0.91078	0.918901	0.997767	0.848249	0.728707	0.519814	0.328779	0.326422	0.276926	0.226249	0.0401777	-0.00601913	-0.108856	-0.248325	-0.285113	-0.264311	-0.263319	-0.254267
0.044	1.96406	1.81228	1.84419	1.82312	1.72992	1.78662	1.75691	1.70977	1.66288	1.64879	1.61695	1.66423	1.66011	1.69176	1.64525	1.64992	1.50048	1.43764	1.37525	1.41123	1.50452	1.54096	1.49034	1.41536	1.30143	1.28378	1.19028	1.13197	1.06548	1.07513	1.01658	0.915315	0.923054	0.998016	0.846067	0.727111	0.523426	0.333613	0.328419	0.280876	0.231425	0.0400769	-0.00494016	-0.103784	-0.240448	-0.282243	-0.261705	-0.262407	-0.252564
0.048	1.95124	1.80057	1.82991	1.80755	1.71394	1.76931	1.73837	1.69289	1.64437	1.63197	1.59898	1.64579	1.64469	1.6782	1.63673	1.64195	1.49385	1.43376	1.37218	1.40747	1.50001	1.53714	1.48608	1.41071	1.30094	1.28203	1.18992	1.12994	1.06629	1.07741	1.02186	0.92006	0.927383	0.998263	0.843723	0.725431	0.52716	0.338686	0.330511	0.285086	0.236991	0.040216	-0.00360819	-0.0984211	-0.232141	-0.279248	-0.258986	-0.261352	-0.25055
0.052	1.93709	1.78758	1.8142	1.79057	1.69661	1.75072	1.71859	1.67497	1.62469	1.61394	1.57968	1.62613	1.6284	1.66391	1.62772	1.63357	1.4869	1.42988	1.36913	1.40361	1.49526	1.53319	1.4816	1.40589	1.30058	1.28039	1.18971	1.12792	1.06736	1.08004	1.02748	0.925075	0.931941	0.998528	0.841186	0.723675	0.531062	0.344085	0.332737	0.289669	0.243116	0.0407556	-0.00187646	-0.0926585	-0.223277	-0.276088	-0.256099	-0.260052	-0.248049
0.056	1.92153	1.77325	1.797	1.77212	1.67788	1.73086	1.69759	1.65607	1.60388	1.59469	1.55906	1.60529	1.6113	1.64894	1.61826	1.6248	1.47963	1.42602	1.36616	1.39968	1.49029	1.52913	1.47691	1.40094	1.3004	1.27889	1.18967	1.12593	1.06871	1.08302	1.03342	0.930346	0.936712	0.998811	0.83845	0.721859	0.535121	0.34981	0.335096	0.294644	0.249834	0.0417705	0.000312941	-0.086485	-0.213858	-0.272765	-0.253037	-0.258464	-0.244992
0.06	1.90446	1.75751	1.77825	1.75217	1.65775	1.70975	1.67542	1.63623	1.58202	1.57425	1.53715	1.58333	1.59345	1.63336	1.60838	1.61566	1.47208	1.42224	1.3633	1.3957	1.48512	1.525	1.47201	1.39587	1.30039	1.27752	1.1898	1.12396	1.07036	1.08637	1.03962	0.935836	0.941651	0.999097	0.835504	0.719994	0.539318	0.355856	0.337581	0.30003	0.257177	0.0433477	0.00301649	-0.0798993	-0.203912	-0.269283	-0.249798	-0.256533	-0.241309
0.064	1.88554	1.74004	1.75763	1.73042	1.63598	1.68718	1.65197	1.61541	1.55902	1.55247	1.51379	1.56012	1.57483	1.61715	1.59806	1.60614	1.46423	1.41861	1.36064	1.39172	1.47974	1.52082	1.46691	1.39069	1.30062	1.27633	1.19014	1.12204	1.07237	1.09017	1.0461	0.941554	0.946754	0.999384	0.832307	0.718101	0.543678	0.362289	0.340215	0.305931	0.265303	0.0456847	0.00639167	-0.0728128	-0.193366	-0.265613	-0.246332	-0.254127	-0.236807
0.068	1.8653	1.7213	1.73565	1.70741	1.61305	1.66365	1.62767	1.59395	1.5353	1.52978	1.48945	1.53611	1.55574	1.60057	1.58747	1.59639	1.45621	1.41514	1.35817	1.38777	1.47423	1.51664	1.46168	1.38549	1.30104	1.27531	1.19065	1.12018	1.07466	1.0943	1.05274	0.947391	0.951935	0.999663	0.828934	0.716191	0.548103	0.368952	0.342937	0.31218	0.273973	0.0486203	0.0102913	-0.0653964	-0.182431	-0.26183	-0.242724	-0.251367	-0.231672
0.072	1.8434	1.70103	1.71205	1.68288	1.58877	1.63899	1.60244	1.57184	1.51081	1.50606	1.46401	1.51123	1.5362	1.58364	1.5766	1.58641	1.448	1.4119	1.35598	1.38388	1.46859	1.51248	1.45632	1.38026	1.3017	1.27449	1.19137	1.11838	1.07729	1.09882	1.05953	0.953343	0.957176	0.999928	0.825347	0.714289	0.552613	0.375907	0.345766	0.318875	0.283336	0.0523519	0.0148675	-0.0575695	-0.171055	-0.257908	-0.238925	-0.248116	-0.225716
0.076	1.81983	1.6792	1.68682	1.65685	1.56319	1.61328	1.57641	1.54919	1.48567	1.48141	1.43758	1.4856	1.51631	1.56646	1.56553	1.57626	1.43966	1.40894	1.35411	1.38011	1.46287	1.5084	1.45085	1.37505	1.3026	1.27388	1.19228	1.11665	1.08026	1.10373	1.06638	0.959361	0.962424	1.00017	0.821547	0.712417	0.557187	0.383135	0.34869	0.326021	0.293403	0.0569536	0.020164	-0.0493436	-0.159287	-0.253857	-0.234932	-0.244322	-0.218883
0.08	1.79454	1.65582	1.65999	1.62937	1.53638	1.58661	1.54973	1.52614	1.46006	1.45592	1.41031	1.45935	1.49621	1.54913	1.55427	1.56593	1.43117	1.40627	1.35259	1.37645	1.45705	1.50438	1.44526	1.36985	1.30371	1.27344	1.19334	1.11495	1.0835	1.10897	1.07319	0.965357	0.967579	1.00033	0.81751	0.710577	0.561784	0.390602	0.351683	0.333601	0.304147	0.062474	0.0261867	-0.0407618	-0.147212	-0.249695	-0.230768	-0.239952	-0.211163
0.084	1.76726	1.63065	1.63132	1.60023	1.50822	1.55889	1.52241	1.50274	1.43402	1.42956	1.38219	1.4325	1.47596	1.53168	1.54283	1.55537	1.42251	1.40395	1.35151	1.37294	1.45113	1.50043	1.43952	1.36462	1.30502	1.27313	1.19451	1.11319	1.087	1.11453	1.07983	0.971255	0.97254	1.00036	0.813176	0.708775	0.566391	0.398333	0.354736	0.341675	0.315652	0.0690778	0.033028	-0.0318006	-0.13486	-0.245415	-0.226416	-0.234881	-0.202432
0.088	1.73855	1.60421	1.60139	1.57	1.47922	1.53061	1.49487	1.47933	1.40793	1.40277	1.35365	1.40546	1.45583	1.51438	1.53139	1.5448	1.41383	1.40198	1.35083	1.36962	1.44521	1.49662	1.43375	1.35947	1.30652	1.27297	1.19579	1.11146	1.09072	1.12033	1.08626	0.977	0.977289	1.00029	0.808652	0.707043	0.570947	0.406196	0.357807	0.35009	0.327705	0.0765877	0.0405536	-0.0225931	-0.122391	-0.241076	-0.221929	-0.229236	-0.192866
0.092	1.70818	1.57633	1.57003	1.53853	1.44928	1.50169	1.46715	1.45596	1.38186	1.37552	1.32475	1.37828	1.4359	1.49725	1.51994	1.53415	1.40508	1.40038	1.3506	1.36648	1.43926	1.49293	1.42789	1.35436	1.30816	1.27289	1.19711	1.10966	1.09459	1.12633	1.09233	0.982502	0.981706	1.00006	0.803873	0.705382	0.575434	0.414206	0.360882	0.358889	0.34036	0.0851344	0.0488204	-0.0131364	-0.109858	-0.236676	-0.217301	-0.222911	-0.182379
0.096	1.67618	1.54706	1.53732	1.50593	1.41856	1.47228	1.43945	1.4328	1.35599	1.34797	1.29566	1.35111	1.41629	1.48041	1.50851	1.52342	1.39626	1.39914	1.35083	1.36354	1.43329	1.48935	1.42194	1.34925	1.30989	1.27284	1.19839	1.10774	1.09853	1.13244	1.09792	0.987669	0.985689	0.999601	0.798824	0.703791	0.579812	0.422319	0.363929	0.368032	0.353556	0.0947181	0.0577911	-0.00349117	-0.097368	-0.232237	-0.212561	-0.215896	-0.171012
0.1	1.64244	1.51635	1.50319	1.4721	1.38696	1.44227	1.41172	1.40979	1.33027	1.32006	1.26637	1.32387	1.3969	1.46372	1.49697	1.51243	1.38721	1.39813	1.35142	1.36069	1.42718	1.48572	1.41576	1.34402	1.31159	1.27265	1.19949	1.10552	1.1024	1.13853	1.10285	0.992398	0.98911	0.998815	0.793417	0.702199	0.584048	0.430515	0.366916	0.377491	0.367236	0.105292	0.0673883	0.00630451	-0.0849607	-0.227754	-0.207733	-0.208202	-0.158847
0.104	1.60701	1.48431	1.46777	1.43721	1.35477	1.41194	1.3844	1.3873	1.30513	1.29212	1.23729	1.29693	1.37804	1.44739	1.48534	1.50112	1.3779	1.39733	1.3524	1.35793	1.4209	1.48199	1.40928	1.33857	1.31311	1.27219	1.20024	1.10285	1.10599	1.14437	1.1068	0.996437	0.991678	0.997537	0.787579	0.70056	0.588006	0.438664	0.369753	0.387146	0.38122	0.116847	0.0774945	0.0160576	-0.0729226	-0.22331	-0.202946	-0.199846	-0.146027
0.108	1.57051	1.45147	1.43166	1.40184	1.32243	1.38172	1.35777	1.36556	1.28082	1.2645	1.20876	1.27061	1.35991	1.43164	1.47385	1.48974	1.36853	1.39676	1.35374	1.35532	1.41459	1.47827	1.40267	1.33305	1.31449	1.27153	1.20071	1.09986	1.10933	1.14997	1.10985	0.999837	0.993494	0.995878	0.781463	0.698949	0.591692	0.446691	0.372435	0.396891	0.395361	0.129196	0.0880044	0.0257048	-0.0613298	-0.218937	-0.198199	-0.190945	-0.132684
0.112	1.53283	1.4178	1.39483	1.36595	1.29001	1.35163	1.33199	1.34467	1.25746	1.23729	1.18094	1.24499	1.34253	1.41644	1.46235	1.47808	1.35891	1.39628	1.35534	1.35274	1.40813	1.47437	1.39576	1.32728	1.31555	1.27046	1.20067	1.09631	1.11219	1.15509	1.1117	1.00239	0.994307	0.993652	0.774944	0.697267	0.595015	0.454521	0.374892	0.40664	0.409514	0.142274	0.0987676	0.03511	-0.0503562	-0.214672	-0.193589	-0.181533	-0.118987
0.116	1.49416	1.38351	1.35747	1.32972	1.25768	1.32181	1.30724	1.32477	1.23523	1.21065	1.15404	1.22019	1.32597	1.40177	1.45081	1.46602	1.34897	1.39577	1.35713	1.35014	1.40144	1.47017	1.38845	1.32114	1.31614	1.26882	1.19997	1.09206	1.11438	1.15956	1.11217	1.00397	0.993963	0.990754	0.767976	0.695447	0.597898	0.462063	0.377066	0.416276	0.423494	0.155924	0.109606	0.0441361	-0.0401563	-0.210557	-0.189204	-0.17171	-0.105149
0.12	1.45431	1.34845	1.31941	1.29296	1.22525	1.29202	1.2833	1.30559	1.21384	1.18436	1.12786	1.19592	1.3099	1.38733	1.43888	1.45318	1.3384	1.39493	1.35883	1.34726	1.39427	1.46535	1.38046	1.31433	1.316	1.26636	1.19836	1.08686	1.11565	1.16311	1.11107	1.00443	0.992281	0.986989	0.760402	0.693322	0.600264	0.469264	0.378904	0.425703	0.437153	0.169975	0.120336	0.0527029	-0.03076	-0.20659	-0.185124	-0.16159	-0.0914001
0.124	1.41396	1.3133	1.28139	1.25642	1.1935	1.263	1.26102	1.28778	1.19405	1.15916	1.10326	1.17286	1.29477	1.37341	1.42662	1.43946	1.32715	1.39355	1.36029	1.34403	1.38655	1.45969	1.37164	1.30669	1.31483	1.26281	1.19552	1.08046	1.11558	1.16526	1.10785	1.00331	0.988787	0.982093	0.752155	0.690743	0.601821	0.475767	0.380217	0.434528	0.449904	0.184051	0.130502	0.0603372	-0.0227194	-0.202959	-0.181672	-0.151486	-0.0783348
0.128	1.3735	1.27835	1.24369	1.22033	1.16254	1.23481	1.24027	1.27125	1.17575	1.13506	1.08018	1.15101	1.28053	1.36002	1.41416	1.42511	1.3154	1.39173	1.36153	1.34051	1.37842	1.45337	1.36221	1.29839	1.31278	1.25833	1.19165	1.07307	1.11436	1.16621	1.10288	1.00091	0.98382	0.976287	0.74341	0.687825	0.602723	0.481669	0.38109	0.442801	0.461824	0.198041	0.140117	0.0671634	-0.0158646	-0.199615	-0.178723	-0.141428	-0.0659061
0.132	1.33297	1.24371	1.2064	1.18474	1.13246	1.20747	1.22114	1.25595	1.15891	1.11209	1.05869	1.13027	1.26699	1.34691	1.40117	1.40966	1.30279	1.38906	1.36221	1.33641	1.36958	1.44595	1.35179	1.28906	1.30948	1.25255	1.18637	1.06432	1.11156	1.16551	1.09574	0.996908	0.977004	0.969262	0.733966	0.684314	0.602764	0.486769	0.38139	0.450269	0.472524	0.211612	0.148806	0.0729043	-0.0104339	-0.196633	-0.176503	-0.131674	-0.054596
0.136	1.29269	1.20962	1.16976	1.14987	1.10343	1.1811	1.20369	1.24188	1.14356	1.09036	1.03893	1.11066	1.25407	1.33396	1.38749	1.39293	1.28919	1.3853	1.36211	1.33158	1.35988	1.43719	1.34021	1.27849	1.30471	1.2453	1.17949	1.05407	1.10697	1.16292	1.08629	0.991149	0.96819	0.960887	0.723763	0.680075	0.601831	0.490921	0.381045	0.456731	0.481709	0.224456	0.156287	0.0773739	-0.00656751	-0.194066	-0.175153	-0.122458	-0.0447707
0.14	1.25243	1.17587	1.13349	1.1154	1.07509	1.15528	1.18748	1.22857	1.1292	1.06946	1.02047	1.0917	1.24123	1.32067	1.37266	1.37442	1.2742	1.38006	1.36084	1.32569	1.34898	1.42669	1.32708	1.26632	1.29816	1.23629	1.17076	1.04208	1.10033	1.15814	1.07439	0.983481	0.957197	0.95094	0.712609	0.674873	0.59981	0.494047	0.38	0.462054	0.489192	0.236336	0.162359	0.0804953	-0.00423045	-0.191904	-0.17478	-0.113981	-0.0367223
0.144	1.21329	1.14344	1.09865	1.08234	1.04837	1.13083	1.17325	1.21649	1.11641	1.05013	1.00408	1.07397	1.22872	1.30718	1.35662	1.35396	1.25772	1.3729	1.35795	1.31848	1.33671	1.41403	1.31214	1.25225	1.28937	1.22514	1.15977	1.02811	1.09111	1.15053	1.05952	0.973419	0.943551	0.939126	0.700453	0.668451	0.596325	0.49566	0.378037	0.465651	0.494121	0.246545	0.166354	0.0816951	-0.00397488	-0.190357	-0.175797	-0.106843	-0.0313785
0.148	1.17553	1.11248	1.06536	1.05079	1.02326	1.10773	1.16076	1.2055	1.10499	1.03226	0.989566	1.05738	1.21655	1.29358	1.33966	1.33204	1.24011	1.36415	1.3537	1.3102	1.32337	1.39966	1.29584	1.23672	1.27879	1.21232	1.14699	1.01258	1.07981	1.14063	1.04238	0.961513	0.927876	0.925874	0.687581	0.661063	0.591682	0.496012	0.375327	0.467769	0.49686	0.25518	0.168514	0.0812802	-0.00543877	-0.189328	-0.177941	-0.1009	-0.0283652
0.152	1.13921	1.08299	1.03361	1.02069	0.999636	1.08578	1.14974	1.19523	1.09458	1.01564	0.976682	1.04157	1.20421	1.27936	1.32129	1.30807	1.22093	1.35326	1.34755	1.30043	1.30855	1.38301	1.27765	1.21922	1.26594	1.19738	1.13203	0.995175	1.066	1.12793	1.02262	0.947418	0.909812	0.910851	0.673764	0.652368	0.585622	0.494851	0.371737	0.468081	0.496948	0.261797	0.168448	0.0789961	-0.00874503	-0.188869	-0.181456	-0.096546	-0.0282624
0.156	1.1046	1.05515	1.00357	0.992148	0.977524	1.06496	1.14002	1.18545	1.08496	1.00017	0.965286	1.02639	1.19148	1.26435	1.30136	1.28197	1.20009	1.34002	1.33924	1.28901	1.29213	1.36391	1.25746	1.19964	1.25069	1.18028	1.11482	0.975905	1.0496	1.11232	1.00031	0.931109	0.88937	0.894028	0.658999	0.642265	0.578079	0.492078	0.367245	0.466442	0.494193	0.266138	0.166002	0.0747777	-0.0138616	-0.18899	-0.186407	-0.0940063	-0.0313148
0.16	1.07135	1.02857	0.974786	0.964686	0.956395	1.04471	1.13091	1.17552	1.07544	0.985268	0.954732	1.01124	1.17779	1.24804	1.2795	1.2534	1.17732	1.32411	1.32843	1.27565	1.27383	1.34206	1.23497	1.1777	1.23287	1.16084	1.09526	0.954712	1.03057	1.0937	0.975515	0.912545	0.866522	0.87529	0.643151	0.6306	0.569	0.48769	0.361855	0.462822	0.488589	0.268138	0.161193	0.0687053	-0.020585	-0.189629	-0.192799	-0.0933946	-0.0375793
0.164	1.04062	1.00416	0.948268	0.939216	0.936951	1.02557	1.12267	1.16548	1.06615	0.971344	0.945381	0.996435	1.16313	1.23043	1.25567	1.2224	1.15261	1.3051	1.31457	1.26007	1.25353	1.3172	1.21003	1.15326	1.21212	1.13886	1.07315	0.931657	1.00866	1.07168	0.948165	0.891501	0.841132	0.854548	0.626301	0.617217	0.558144	0.481322	0.35546	0.456731	0.479468	0.267126	0.153553	0.0604476	-0.02915	-0.190906	-0.200881	-0.0953182	-0.0478082
0.168	1.01235	0.981811	0.92389	0.915651	0.919057	1.00752	1.11511	1.15538	1.05703	0.958302	0.936989	0.981953	1.14774	1.21189	1.23051	1.18981	1.12664	1.28383	1.2984	1.24289	1.23186	1.2902	1.18342	1.12711	1.18931	1.11515	1.0493	0.907396	0.984712	1.04722	0.919184	0.86879	0.814099	0.832489	0.60887	0.602588	0.546002	0.473429	0.34833	0.448721	0.467629	0.263629	0.143704	0.0505539	-0.0390113	-0.19266	-0.210188	-0.0992658	-0.0610811
0.172	0.986371	0.961262	0.901375	0.893655	0.902291	0.990073	1.10759	1.14454	1.0474	0.945607	0.928963	0.967249	1.13104	1.1919	1.20359	1.15525	1.09908	1.25983	1.27941	1.22371	1.20847	1.26066	1.15476	1.0989	1.16411	1.08944	1.0235	0.881861	0.958584	1.02009	0.888555	0.844256	0.7853	0.808936	0.59071	0.586508	0.532441	0.463911	0.340439	0.438641	0.452905	0.25746	0.131581	0.0390339	-0.0500275	-0.194852	-0.220781	-0.105483	-0.0776267
0.176	0.962686	0.942436	0.880658	0.873136	0.886484	0.97305	1.09974	1.13268	1.03695	0.933025	0.920983	0.952145	1.11289	1.17041	1.17502	1.11898	1.07009	1.23318	1.2576	1.20257	1.18345	1.22876	1.12419	1.06877	1.13669	1.06193	0.995986	0.855332	0.930554	0.99056	0.856653	0.818128	0.755031	0.784088	0.571947	0.56909	0.51758	0.452881	0.331882	0.426607	0.435499	0.248724	0.117407	0.0261053	-0.0619327	-0.197404	-0.232509	-0.11392	-0.0972138
0.18	0.940636	0.924683	0.861072	0.853336	0.870862	0.955586	1.09061	1.11889	1.02477	0.919753	0.912216	0.935958	1.09263	1.14688	1.14438	1.08063	1.03927	1.20342	1.23242	1.17904	1.15646	1.19411	1.0913	1.03639	1.10678	1.03233	0.966529	0.827775	0.900579	0.958531	0.823503	0.790275	0.723193	0.757738	0.552381	0.550219	0.501359	0.440375	0.322688	0.412608	0.415496	0.237542	0.101389	0.0119599	-0.0744628	-0.200223	-0.245335	-0.12466	-0.119774
0.184	0.921417	0.908996	0.843699	0.835438	0.856448	0.938869	1.08112	1.10424	1.01186	0.906748	0.903449	0.919681	1.07142	1.12252	1.11308	1.04192	1.00806	1.17202	1.20521	1.15431	1.12873	1.1583	1.05761	1.00321	1.07569	1.00198	0.936422	0.800277	0.86984	0.925294	0.790359	0.761841	0.691072	0.731049	0.532894	0.53068	0.484426	0.426839	0.313186	0.397213	0.393645	0.224305	0.0840619	-0.00294443	-0.0872578	-0.203233	-0.258736	-0.137169	-0.144398
0.188	0.904286	0.894698	0.827846	0.818674	0.842504	0.922099	1.07044	1.088	0.997473	0.8933	0.893963	0.902757	1.04877	1.09695	1.08087	1.00262	0.976192	1.13869	1.17565	1.12809	1.10004	1.12111	1.02286	0.969018	1.04329	0.970698	0.905551	0.772853	0.838398	0.890897	0.757296	0.732786	0.65865	0.703896	0.513334	0.510458	0.466803	0.412398	0.303437	0.380527	0.370179	0.209288	0.0657376	-0.0183529	-0.100044	-0.20633	-0.272617	-0.151389	-0.170846
0.192	0.888963	0.88151	0.813235	0.80278	0.828761	0.905052	1.05829	1.07002	0.981418	0.879181	0.883474	0.885071	1.02474	1.07028	1.04798	0.96311	0.943925	1.10377	1.14402	1.10061	1.07063	1.08294	0.987369	0.934144	1.00994	0.938825	0.874273	0.745835	0.806689	0.855824	0.724757	0.703469	0.626322	0.676574	0.493862	0.489797	0.448736	0.397323	0.293601	0.362865	0.345574	0.192875	0.0468374	-0.0339192	-0.112504	-0.209403	-0.286716	-0.167023	-0.198579
0.196	0.875263	0.869273	0.799723	0.787618	0.815089	0.887635	1.04456	1.05031	0.963672	0.864313	0.871873	0.866672	0.999502	1.04275	1.01476	0.923845	0.911586	1.06768	1.11066	1.07216	1.04083	1.04424	0.951521	0.898976	0.97606	0.906717	0.842957	0.719566	0.775159	0.820577	0.693169	0.674256	0.594489	0.649392	0.474669	0.468988	0.430487	0.381889	0.283835	0.344543	0.320298	0.175466	0.027776	-0.049319	-0.124378	-0.212364	-0.300782	-0.183764	-0.227058
0.2	0.862688	0.857621	0.786942	0.772819	0.801214	0.869596	1.0291	1.02884	0.944196	0.848547	0.859034	0.847548	0.973187	1.01451	0.98142	0.885033	0.879295	1.03064	1.07586	1.04292	1.01079	1.00528	0.91553	0.863729	0.941904	0.874558	0.811779	0.694184	0.74407	0.78548	0.662696	0.64533	0.563338	0.622475	0.455799	0.448238	0.412235	0.36633	0.274239	0.325843	0.294781	0.157514	0.00894126	-0.0642832	-0.135491	-0.215144	-0.314635	-0.201297	-0.255792
0.204	0.851844	0.847101	0.775491	0.758882	0.787521	0.851238	1.01199	1.00576	0.923127	0.832153	0.845155	0.828097	0.946207	0.986066	0.948634	0.847547	0.847667	0.993137	1.03992	1.01327	0.981104	0.966734	0.880096	0.829076	0.908075	0.842915	0.781313	0.67035	0.714096	0.751229	0.634132	0.6173	0.533591	0.596358	0.437685	0.428011	0.394353	0.350945	0.265041	0.30701	0.269417	0.139223	-0.00931909	-0.0784852	-0.145572	-0.2177	-0.328048	-0.219548	-0.284409
0.208	0.842227	0.837338	0.764968	0.745615	0.773989	0.832815	0.993773	0.981794	0.901124	0.815406	0.830536	0.808626	0.919186	0.957981	0.916909	0.81185	0.817205	0.95612	1.00393	0.98394	0.952269	0.929352	0.845802	0.795589	0.875214	0.812344	0.752069	0.648212	0.685656	0.718413	0.607651	0.590561	0.505554	0.571422	0.420507	0.408613	0.377151	0.336073	0.256365	0.288579	0.244861	0.121228	-0.0265888	-0.0916823	-0.154534	-0.219962	-0.340722	-0.237788	-0.312095
0.212	0.833572	0.828175	0.755215	0.732794	0.760442	0.814087	0.974264	0.956806	0.878052	0.798171	0.815075	0.789117	0.892147	0.930302	0.886334	0.778044	0.787907	0.919598	0.967875	0.954931	0.924351	0.893214	0.812735	0.763349	0.843432	0.782889	0.724089	0.627863	0.658904	0.687213	0.583382	0.565213	0.47934	0.547693	0.404273	0.390186	0.360745	0.321868	0.248283	0.270675	0.221336	0.103767	-0.0426512	-0.103712	-0.162279	-0.221902	-0.35259	-0.255932	-0.338639
0.216	0.825785	0.819614	0.746235	0.720439	0.74697	0.795182	0.953698	0.931098	0.854202	0.780634	0.798988	0.769815	0.86543	0.903348	0.857224	0.746429	0.760014	0.883934	0.932154	0.926545	0.89763	0.858671	0.78122	0.732665	0.813053	0.754804	0.6976	0.609441	0.634081	0.657938	0.561482	0.541475	0.455155	0.525354	0.389099	0.372942	0.345312	0.308516	0.240875	0.253516	0.199137	0.0871189	-0.0573046	-0.114445	-0.168769	-0.22351	-0.363544	-0.273743	-0.363725
0.22	0.818721	0.811666	0.738025	0.708545	0.73368	0.776209	0.93238	0.904998	0.829921	0.763025	0.782573	0.750968	0.839322	0.877353	0.829724	0.717061	0.733581	0.849302	0.897019	0.898955	0.872238	0.825858	0.751389	0.70365	0.784216	0.728147	0.672608	0.592869	0.611182	0.630631	0.541823	0.51935	0.43297	0.50439	0.374974	0.356965	0.330892	0.296084	0.234132	0.237194	0.17838	0.0714751	-0.0704864	-0.123885	-0.174106	-0.224831	-0.373621	-0.291105	-0.387252
0.224	0.812974	0.804961	0.731243	0.697687	0.721121	0.757671	0.910747	0.879024	0.805715	0.745878	0.766324	0.733178	0.814477	0.853014	0.804632	0.690819	0.709291	0.816353	0.863072	0.872761	0.848879	0.795578	0.724063	0.67709	0.757678	0.703585	0.649724	0.578725	0.590847	0.605987	0.525072	0.499448	0.413482	0.485339	0.362325	0.342737	0.317859	0.284869	0.228247	0.221991	0.15948	0.0571024	-0.081893	-0.131783	-0.178131	-0.225893	-0.382682	-0.307906	-0.408868
0.228	0.808027	0.799045	0.725385	0.687583	0.709147	0.739656	0.889176	0.853564	0.781938	0.729255	0.750375	0.716422	0.791018	0.830339	0.781787	0.667397	0.687041	0.78534	0.83071	0.848096	0.827449	0.767779	0.699106	0.652846	0.733349	0.681042	0.628862	0.566649	0.572859	0.583879	0.510818	0.481606	0.396367	0.468079	0.35099	0.330109	0.306156	0.274856	0.223147	0.208014	0.142464	0.0440975	-0.0916421	-0.138298	-0.181054	-0.226686	-0.390708	-0.323794	-0.428441
0.232	0.803974	0.794133	0.720669	0.678367	0.697953	0.722275	0.867869	0.82882	0.758818	0.713384	0.735	0.70095	0.769168	0.809532	0.761358	0.646908	0.666886	0.756303	0.80001	0.825067	0.808089	0.742568	0.676668	0.631054	0.711377	0.660583	0.610032	0.556661	0.557251	0.564351	0.499053	0.46586	0.381684	0.452615	0.341	0.31919	0.295823	0.266086	0.218832	0.195274	0.127375	0.03254	-0.0997039	-0.14343	-0.182932	-0.227274	-0.397775	-0.338825	-0.445999
0.236	0.8009	0.790384	0.71724	0.670197	0.687752	0.70576	0.847174	0.805132	0.736704	0.698542	0.720509	0.687004	0.74918	0.790801	0.743487	0.629419	0.648918	0.729413	0.771201	0.803847	0.790935	0.720071	0.656887	0.611834	0.69189	0.642295	0.593278	0.54872	0.544017	0.547426	0.489703	0.452235	0.369437	0.438977	0.332384	0.310022	0.286881	0.258568	0.215283	0.1838	0.114222	0.0224627	-0.106125	-0.147246	-0.183875	-0.227714	-0.403944	-0.35297	-0.461562
0.24	0.798989	0.788064	0.71535	0.663308	0.678844	0.690397	0.827512	0.782872	0.716004	0.685088	0.707309	0.674852	0.731273	0.774299	0.728199	0.614839	0.633128	0.704697	0.744398	0.784524	0.776022	0.700254	0.639756	0.595165	0.674875	0.626126	0.578486	0.54265	0.532959	0.532906	0.482496	0.440593	0.35946	0.427049	0.325084	0.302531	0.279215	0.252192	0.212409	0.173486	0.102828	0.0137737	-0.111093	-0.149937	-0.184109	-0.228127	-0.409418	-0.366363	-0.475392
0.244	0.798925	0.787919	0.715756	0.658395	0.671929	0.676872	0.809581	0.762798	0.697487	0.673757	0.696096	0.665222	0.716221	0.760815	0.716307	0.603998	0.620241	0.682898	0.720351	0.767807	0.764101	0.683943	0.626099	0.58184	0.661109	0.612756	0.566242	0.538938	0.5246	0.52136	0.477923	0.431453	0.352355	0.417331	0.319504	0.297126	0.273104	0.247164	0.210336	0.164571	0.0935168	0.00671347	-0.114385	-0.151358	-0.183575	-0.228613	-0.414186	-0.378956	-0.487275
0.248	0.800022	0.789214	0.71768	0.654877	0.666486	0.664828	0.793176	0.744633	0.680838	0.664096	0.686482	0.65756	0.703498	0.749735	0.707066	0.596027	0.609622	0.663578	0.698712	0.753234	0.754516	0.670435	0.615186	0.571157	0.649925	0.601619	0.556036	0.536961	0.518358	0.512212	0.475332	0.424296	0.347438	0.409361	0.315237	0.293355	0.268271	0.243254	0.208892	0.156869	0.0859441	0.00101239	-0.116377	-0.151812	-0.1825	-0.229114	-0.418292	-0.390643	-0.497426
0.252	0.802729	0.792488	0.721662	0.653204	0.663	0.654674	0.77877	0.728824	0.666553	0.656611	0.678987	0.652315	0.693488	0.741419	0.70077	0.591151	0.601493	0.646912	0.679707	0.74106	0.747545	0.659956	0.60728	0.563357	0.641563	0.592881	0.54795	0.536784	0.514253	0.505471	0.474704	0.419175	0.344814	0.40321	0.312389	0.29131	0.264704	0.240425	0.208045	0.150339	0.080055	-0.00333297	-0.117114	-0.151372	-0.180998	-0.229765	-0.421919	-0.401604	-0.506028
0.256	0.807231	0.797943	0.727894	0.653574	0.661689	0.646641	0.766653	0.715631	0.654909	0.651546	0.673864	0.649653	0.686336	0.735981	0.697464	0.589356	0.595901	0.632977	0.663459	0.731386	0.743249	0.652533	0.602417	0.558472	0.636053	0.586563	0.541969	0.538337	0.512191	0.50104	0.47591	0.416038	0.34442	0.398855	0.310957	0.290946	0.262337	0.238599	0.207743	0.144921	0.0757389	-0.00639929	-0.116716	-0.150154	-0.179188	-0.230641	-0.425186	-0.411924	-0.513242
0.26	0.813855	0.805916	0.7367	0.656294	0.662866	0.641033	0.757173	0.705341	0.646233	0.649227	0.671443	0.649785	0.682181	0.733514	0.697141	0.590557	0.592871	0.621766	0.650014	0.724263	0.741635	0.6481	0.600548	0.556451	0.633339	0.582609	0.537993	0.541491	0.511964	0.49868	0.478719	0.41473	0.346093	0.396182	0.310885	0.292116	0.260991	0.237597	0.207876	0.140447	0.072731	-0.00837468	-0.11541	-0.148378	-0.177279	-0.231884	-0.428335	-0.421855	-0.519444
0.264	0.823399	0.817256	0.748934	0.662182	0.667366	0.638714	0.751234	0.698912	0.641514	0.650565	0.672588	0.653554	0.681922	0.734909	0.700656	0.595606	0.593229	0.614156	0.640279	0.72051	0.74351	0.647537	0.602511	0.558106	0.634212	0.58172	0.536618	0.546704	0.51403	0.49889	0.483513	0.415717	0.350362	0.395673	0.31256	0.295159	0.260853	0.237558	0.208529	0.137127	0.0712867	-0.0090288	-0.113021	-0.145972	-0.1753	-0.233661	-0.431448	-0.43141	-0.524526
0.268	0.834876	0.830864	0.763471	0.670275	0.674231	0.638823	0.748001	0.695423	0.639775	0.654561	0.676352	0.659931	0.684506	0.739084	0.706891	0.603327	0.595976	0.609227	0.633363	0.719237	0.747867	0.649763	0.607229	0.562404	0.637677	0.583049	0.53711	0.553268	0.517694	0.500936	0.489627	0.41834	0.35644	0.396719	0.315471	0.299537	0.261614	0.238216	0.20953	0.134688	0.0709992	-0.00872424	-0.109908	-0.143163	-0.17332	-0.235791	-0.43447	-0.440501	-0.528687
0.272	0.848997	0.847501	0.781069	0.681257	0.684148	0.642012	0.748155	0.695536	0.641744	0.66194	0.683434	0.669531	0.6905	0.746578	0.716303	0.614134	0.601565	0.607385	0.629709	0.720882	0.755143	0.655184	0.615109	0.569732	0.644101	0.586904	0.539689	0.561356	0.523045	0.504894	0.497109	0.422724	0.364506	0.399484	0.319788	0.305337	0.263229	0.239511	0.210849	0.133097	0.0718009	-0.00746609	-0.106114	-0.140043	-0.171486	-0.238473	-0.43764	-0.44938	-0.532171
0.276	0.865952	0.867336	0.801893	0.695304	0.69729	0.648477	0.751902	0.699436	0.647625	0.672887	0.694005	0.682467	0.699998	0.757467	0.728915	0.628023	0.61007	0.608705	0.62942	0.725526	0.765377	0.663819	0.626156	0.580099	0.653488	0.593301	0.544352	0.570929	0.529998	0.510666	0.505857	0.428815	0.374498	0.403944	0.325503	0.312482	0.265605	0.241349	0.212435	0.13229	0.0735768	-0.00533085	-0.101734	-0.136712	-0.169888	-0.241777	-0.441068	-0.45815	-0.535138
0.28	0.886837	0.891465	0.827036	0.713442	0.714644	0.659208	0.760204	0.708074	0.658435	0.688424	0.709033	0.699611	0.71382	0.772517	0.745387	0.645636	0.622226	0.61382	0.633136	0.733785	0.779157	0.676238	0.64092	0.594049	0.666313	0.602682	0.55145	0.582282	0.538701	0.518371	0.515969	0.436782	0.386613	0.410275	0.3328	0.320975	0.26859	0.24358	0.214202	0.132153	0.0761529	-0.00241455	-0.0968985	-0.133393	-0.168822	-0.246063	-0.445152	-0.467276	-0.538057
0.284	0.910195	0.918347	0.854942	0.734312	0.734891	0.673007	0.771915	0.720288	0.672928	0.707224	0.727238	0.719709	0.730798	0.790589	0.764638	0.665889	0.637007	0.621912	0.640066	0.744814	0.795552	0.691532	0.658459	0.610667	0.681751	0.614336	0.560405	0.594825	0.548713	0.527592	0.527037	0.446198	0.400334	0.418115	0.341317	0.330564	0.272181	0.246222	0.216156	0.132732	0.0795503	0.00126247	-0.0916135	-0.129961	-0.168023	-0.2509	-0.449462	-0.476187	-0.540498
0.288	0.937016	0.948962	0.886589	0.758836	0.758909	0.690757	0.787872	0.736911	0.691997	0.730188	0.749467	0.743532	0.751656	0.812359	0.787252	0.689361	0.655081	0.633542	0.650767	0.759148	0.815069	0.710197	0.679247	0.630427	0.700202	0.628645	0.571527	0.608825	0.560162	0.538431	0.539148	0.457203	0.415822	0.427601	0.351202	0.341225	0.276218	0.249124	0.218212	0.133907	0.0835981	0.00560318	-0.086001	-0.126626	-0.167767	-0.256623	-0.454364	-0.485323	-0.542901
0.292	0.967335	0.983312	0.921975	0.78704	0.786714	0.712512	0.808126	0.757973	0.71569	0.757349	0.775739	0.771054	0.776357	0.837769	0.813128	0.715944	0.676423	0.648691	0.665231	0.776753	0.83763	0.732143	0.703173	0.653223	0.721559	0.64553	0.584741	0.624188	0.572912	0.550738	0.552158	0.469687	0.432948	0.438651	0.362389	0.352831	0.280582	0.252185	0.220314	0.135605	0.0881724	0.0105295	-0.0801462	-0.123469	-0.168123	-0.263264	-0.459922	-0.494748	-0.545387
0.296	1.00123	1.02143	0.961124	0.818991	0.818351	0.73837	0.832752	0.783549	0.744087	0.788768	0.806094	0.802285	0.804917	0.866815	0.842228	0.745609	0.701082	0.667409	0.683506	0.797639	0.863197	0.75734	0.730176	0.679008	0.745753	0.66496	0.600028	0.640868	0.586881	0.564426	0.565977	0.483579	0.451616	0.451207	0.374827	0.365259	0.285156	0.255313	0.222407	0.137766	0.0931729	0.0159762	-0.0741189	-0.120572	-0.169165	-0.270878	-0.4662	-0.504528	-0.548064
0.3	1.03886	1.06342	1.00416	0.854822	0.853913	0.768455	0.861803	0.813686	0.777245	0.824516	0.840581	0.837267	0.837357	0.899493	0.874534	0.778366	0.729133	0.689708	0.705571	0.821776	0.891713	0.785736	0.760188	0.70773	0.772689	0.686884	0.61736	0.658859	0.601999	0.579397	0.580534	0.498794	0.471717	0.465168	0.388439	0.378347	0.28978	0.258375	0.224408	0.140262	0.098446	0.0218253	-0.0680192	-0.118055	-0.171009	-0.279568	-0.473314	-0.514843	-0.551144
0.304	1.0809	1.10994	1.0517	0.89527	0.894128	0.803672	0.896214	0.849373	0.816156	0.865436	0.879997	0.876722	0.87449	0.936525	0.910664	0.814833	0.761327	0.716436	0.732292	0.849832	0.923702	0.817967	0.793758	0.739943	0.802849	0.71179	0.637183	0.678398	0.618495	0.595935	0.595946	0.515577	0.493426	0.480745	0.403366	0.392086	0.294386	0.26132	0.226257	0.143144	0.104011	0.0281148	-0.0619055	-0.116092	-0.173934	-0.289604	-0.481442	-0.525778	-0.554737
0.308	1.12568	1.15921	1.10198	0.93864	0.937295	0.84229	0.934197	0.888756	0.858911	0.909714	0.922584	0.918965	0.914598	0.976266	0.949087	0.853512	0.796172	0.746114	0.762157	0.88042	0.957809	0.852589	0.82948	0.774278	0.834955	0.738542	0.658536	0.69873	0.635669	0.613288	0.611653	0.533224	0.515997	0.497297	0.419064	0.406071	0.298832	0.264058	0.227922	0.146255	0.109677	0.0346615	-0.0558423	-0.114551	-0.177601	-0.300487	-0.490183	-0.536972	-0.558605
0.312	1.17377	1.21177	1.15554	0.985528	0.983968	0.884959	0.976355	0.932467	0.906158	0.957949	0.968899	0.964515	0.958217	1.01918	0.990203	0.894828	0.834192	0.77924	0.795638	0.913917	0.99433	0.88996	0.867665	0.811061	0.869249	0.767406	0.68167	0.720023	0.653622	0.631563	0.627699	0.551833	0.539479	0.514874	0.435569	0.42019	0.302955	0.266455	0.229301	0.149512	0.115333	0.0413905	-0.0499375	-0.113627	-0.18227	-0.312478	-0.49975	-0.54866	-0.563002
0.316	1.22492	1.2673	1.21205	1.03568	1.03387	0.931473	1.02244	0.980259	0.957627	1.00986	1.01865	1.01309	1.00509	1.06499	1.03373	0.938534	0.875205	0.815639	0.832531	0.950077	1.03297	0.929812	0.908024	0.850029	0.905438	0.79816	0.706423	0.742117	0.672199	0.650603	0.643934	0.571235	0.563643	0.533281	0.4527	0.43423	0.306619	0.268414	0.23032	0.152825	0.120869	0.0482049	-0.044275	-0.113394	-0.187993	-0.325562	-0.510106	-0.560817	-0.567954
0.32	1.27893	1.32555	1.27128	1.08891	1.08677	0.981639	1.07216	1.03186	1.01302	1.06515	1.07156	1.06446	1.05497	1.11343	1.07945	0.98446	0.919051	0.855099	0.87256	0.988624	1.07343	0.971892	0.950307	0.890957	0.943245	0.830594	0.732662	0.764929	0.691309	0.670309	0.660284	0.591297	0.588308	0.552322	0.470293	0.448001	0.309696	0.269842	0.230899	0.156068	0.12618	0.0549932	-0.0389306	-0.11393	-0.194832	-0.339755	-0.52124	-0.573499	-0.573538
0.324	1.33582	1.38645	1.33313	1.14532	1.14275	1.03576	1.12581	1.0876	1.07258	1.12395	1.12774	1.11869	1.10801	1.16455	1.12737	1.03261	0.965893	0.89789	0.915976	1.02963	1.11562	1.01621	0.994462	0.933831	0.982567	0.864711	0.760451	0.788375	0.710909	0.690674	0.67662	0.611947	0.613253	0.571852	0.488177	0.461211	0.311996	0.270583	0.230882	0.159135	0.131127	0.0615934	-0.0341312	-0.115514	-0.203082	-0.355218	-0.533225	-0.586717	-0.579909
0.328	1.39365	1.448	1.39562	1.20297	1.19989	1.0918	1.18132	1.14533	1.13413	1.18421	1.18522	1.17393	1.16233	1.21658	1.17586	1.08141	1.01407	0.942355	0.961093	1.07159	1.15814	1.06125	1.03904	0.977229	1.02212	0.899326	0.788767	0.811693	0.730319	0.71097	0.692443	0.632515	0.637801	0.591269	0.505843	0.473589	0.313506	0.270667	0.230332	0.161968	0.135643	0.0679342	-0.029807	-0.117845	-0.212233	-0.371315	-0.545527	-0.599971	-0.586616
0.332	1.4525	1.51024	1.45876	1.26195	1.25823	1.14992	1.23877	1.20516	1.19774	1.24597	1.24404	1.23022	1.21799	1.26953	1.22495	1.1309	1.06367	0.98857	1.00792	1.11445	1.20087	1.10697	1.08399	1.02113	1.06179	0.93439	0.817628	0.834877	0.749539	0.731202	0.707718	0.652941	0.661803	0.610413	0.523143	0.484908	0.31406	0.269959	0.229115	0.164417	0.139591	0.0738525	-0.0261257	-0.121132	-0.222511	-0.388201	-0.558237	-0.613398	-0.593858
0.336	1.51166	1.57239	1.52181	1.3216	1.3171	1.20945	1.29745	1.26639	1.26262	1.30846	1.30345	1.2869	1.27433	1.32273	1.27403	1.18052	1.11413	1.03596	1.05585	1.15764	1.2432	1.15278	1.12873	1.06498	1.10103	0.969443	0.846679	0.857643	0.76834	0.751135	0.722258	0.672955	0.684919	0.628967	0.539795	0.494942	0.313583	0.268409	0.227176	0.166373	0.142881	0.0792186	-0.0231774	-0.125404	-0.233874	-0.405733	-0.571202	-0.626875	-0.601579
0.34	1.57066	1.63396	1.58427	1.38144	1.376	1.26987	1.35677	1.3284	1.3281	1.37107	1.3629	1.34348	1.33082	1.37568	1.3227	1.2299	1.16501	1.08404	1.10431	1.20064	1.2847	1.19826	1.1729	1.10844	1.13945	1.00416	0.875688	0.879867	0.786645	0.770682	0.736027	0.692411	0.706977	0.64671	0.555627	0.50359	0.312073	0.266019	0.224491	0.167746	0.145482	0.08394	-0.0210033	-0.130661	-0.246273	-0.423805	-0.584299	-0.640356	-0.60975
0.344	1.62881	1.69415	1.64531	1.44084	1.43427	1.33068	1.41618	1.39063	1.39346	1.43302	1.42164	1.39927	1.38682	1.42769	1.37034	1.27839	1.21572	1.1323	1.15277	1.24288	1.32467	1.24276	1.21586	1.15092	1.17643	1.03808	0.904352	0.901245	0.804244	0.789642	0.748805	0.711009	0.727516	0.663259	0.570289	0.510493	0.309411	0.262684	0.22094	0.168355	0.147213	0.0877397	-0.0198914	-0.137139	-0.259848	-0.442356	-0.597469	-0.653776	-0.618524
0.348	1.68455	1.75145	1.70345	1.49821	1.49038	1.3901	1.47395	1.4513	1.45695	1.49273	1.47819	1.45285	1.44086	1.47745	1.41577	1.32483	1.26492	1.17938	1.19988	1.28325	1.36221	1.28519	1.2566	1.19139	1.21114	1.07034	0.93186	0.921235	0.820662	0.807487	0.760299	0.728316	0.746181	0.678292	0.583511	0.515681	0.30576	0.258579	0.216704	0.168296	0.148166	0.0907119	-0.0196205	-0.144399	-0.274	-0.460778	-0.610233	-0.666674	-0.627379
0.352	1.73779	1.80574	1.75853	1.55342	1.54418	1.448	1.52989	1.51019	1.51826	1.54992	1.5323	1.50405	1.49274	1.52476	1.45885	1.36909	1.31244	1.22506	1.24535	1.32152	1.39707	1.32537	1.29497	1.22972	1.24339	1.1008	0.958173	0.939856	0.835964	0.824281	0.770579	0.744296	0.762885	0.691667	0.595192	0.519069	0.301124	0.25369	0.211733	0.167443	0.148283	0.092706	-0.0203276	-0.152573	-0.288834	-0.479117	-0.622627	-0.679163	-0.636493
0.356	1.78799	1.85649	1.81005	1.60595	1.59515	1.50375	1.58336	1.56665	1.57667	1.60394	1.58335	1.55234	1.54189	1.5691	1.49918	1.41073	1.35773	1.26879	1.28861	1.35722	1.42889	1.36285	1.33059	1.26555	1.27285	1.12917	0.98304	0.95698	0.850076	0.839931	0.779626	0.758825	0.777504	0.703245	0.605224	0.520669	0.295608	0.248103	0.206079	0.165777	0.147584	0.093673	-0.0220218	-0.161593	-0.304208	-0.497195	-0.634529	-0.691165	-0.645816
0.36	1.83504	1.90365	1.85795	1.65565	1.64315	1.55712	1.6341	1.62039	1.63186	1.65455	1.63116	1.59757	1.58811	1.61031	1.53668	1.4497	1.40059	1.31027	1.32936	1.39017	1.4576	1.39756	1.36347	1.29885	1.29953	1.15542	1.00646	0.972712	0.863132	0.854555	0.787611	0.771979	0.790172	0.713078	0.613698	0.520671	0.2894	0.241961	0.199843	0.163333	0.146171	0.0936461	-0.024637	-0.171361	-0.319994	-0.514909	-0.64587	-0.702679	-0.655309
0.364	1.87834	1.94655	1.90151	1.70189	1.68754	1.60743	1.68142	1.67065	1.68292	1.70086	1.67491	1.63901	1.63064	1.6477	1.57076	1.48537	1.44036	1.34887	1.36694	1.4198	1.48266	1.42893	1.39309	1.32912	1.32295	1.17921	1.02824	0.986964	0.875126	0.868124	0.794557	0.783617	0.800664	0.720981	0.62047	0.519017	0.282636	0.235373	0.193095	0.160048	0.144002	0.0924437	-0.0283478	-0.181963	-0.336152	-0.53209	-0.656604	-0.713713	-0.665159
0.368	1.9175	1.98492	1.9405	1.74417	1.72791	1.65401	1.7248	1.71685	1.72941	1.7426	1.71434	1.6764	1.66917	1.68108	1.60126	1.51752	1.47665	1.38419	1.401	1.44598	1.50412	1.4568	1.41932	1.35618	1.34313	1.20035	1.04806	0.999572	0.885874	0.880422	0.800407	0.793684	0.809095	0.727057	0.625635	0.516003	0.275515	0.22852	0.186032	0.156131	0.141262	0.0903325	-0.0328218	-0.192953	-0.35221	-0.548428	-0.666531	-0.724029	-0.674947
0.372	1.95278	2.01906	1.9752	1.78274	1.76448	1.69702	1.76433	1.75911	1.77136	1.77981	1.74951	1.70986	1.70378	1.71055	1.62835	1.54632	1.50954	1.41622	1.43152	1.46876	1.52211	1.48132	1.44238	1.38023	1.36024	1.21903	1.06614	1.01082	0.89568	0.891745	0.805455	0.802379	0.815685	0.731446	0.629357	0.511825	0.268222	0.221532	0.178732	0.151581	0.138023	0.0872832	-0.0380923	-0.204381	-0.368207	-0.563974	-0.67574	-0.733803	-0.684866
0.376	1.98429	2.04913	2.00576	1.81764	1.79732	1.7364	1.8	1.79734	1.80871	1.81251	1.78047	1.73945	1.73447	1.73618	1.65212	1.57184	1.53899	1.44489	1.45847	1.4882	1.53678	1.50258	1.4624	1.40138	1.37444	1.23538	1.08259	1.02087	0.904699	0.902231	0.809881	0.809835	0.820637	0.73431	0.631807	0.506721	0.260951	0.214563	0.171324	0.146487	0.134399	0.0833757	-0.0440718	-0.216135	-0.384017	-0.578659	-0.684242	-0.743073	-0.694916
0.38	2.01263	2.07579	2.03284	1.84949	1.82703	1.77266	1.83229	1.832	1.84185	1.84112	1.80764	1.76563	1.76164	1.75838	1.67306	1.59456	1.56538	1.47053	1.48215	1.50464	1.54859	1.5211	1.47997	1.42022	1.3863	1.24995	1.09795	1.0303	0.913501	0.912422	0.814182	0.816495	0.82446	0.73606	0.633427	0.501133	0.254057	0.207891	0.164033	0.141006	0.1306	0.0787317	-0.0506544	-0.228168	-0.399609	-0.592478	-0.692063	-0.751964	-0.705205
0.384	2.03719	2.09848	2.05586	1.87752	1.85291	1.80495	1.86049	1.86236	1.87019	1.86513	1.83053	1.78788	1.78478	1.77676	1.69071	1.61397	1.58817	1.49262	1.50212	1.51782	1.55736	1.53642	1.49461	1.43619	1.39547	1.26224	1.11164	1.03863	0.921582	0.921809	0.818025	0.822038	0.826909	0.736549	0.634016	0.495025	0.247489	0.201496	0.156894	0.135199	0.126607	0.0734401	-0.0577165	-0.24021	-0.414662	-0.60524	-0.699174	-0.760335	-0.71551
0.388	2.05872	2.11799	2.07562	1.90247	1.87571	1.83393	1.88527	1.88905	1.89432	1.88517	1.84975	1.80682	1.80445	1.79189	1.70569	1.63068	1.60789	1.51163	1.51888	1.52823	1.56364	1.54918	1.507	1.44998	1.40261	1.27292	1.12427	1.04647	0.929527	0.930953	0.821905	0.826941	0.828527	0.736229	0.634048	0.488832	0.241569	0.195636	0.150119	0.129237	0.122629	0.0676481	-0.065136	-0.252219	-0.429175	-0.61698	-0.705621	-0.768318	-0.725932
0.392	2.07753	2.1347	2.09249	1.92463	1.89571	1.85983	1.90685	1.91229	1.91451	1.90151	1.86557	1.82273	1.8209	1.80404	1.71825	1.64494	1.62474	1.52775	1.53261	1.53612	1.56775	1.55967	1.51744	1.46185	1.408	1.2822	1.13603	1.05402	0.937503	0.940014	0.825992	0.831379	0.829559	0.735309	0.633723	0.482773	0.236422	0.190408	0.143803	0.123209	0.118765	0.0614588	-0.0728157	-0.264113	-0.443085	-0.627712	-0.711458	-0.775976	-0.736471
0.396	2.09394	2.14896	2.10681	1.94428	1.9132	1.88285	1.92549	1.93233	1.93103	1.91447	1.87828	1.83588	1.83439	1.8135	1.72865	1.657	1.63895	1.54118	1.54356	1.54173	1.56999	1.56817	1.52623	1.4721	1.41198	1.29037	1.14715	1.06151	0.945703	0.949174	0.830467	0.835547	0.830259	0.734026	0.633267	0.477077	0.232193	0.185935	0.138068	0.117238	0.115123	0.054993	-0.080645	-0.275797	-0.45632	-0.637422	-0.716712	-0.783346	-0.747113
0.4	2.10847	2.16134	2.11916	1.96195	1.92874	1.90353	1.94173	1.94968	1.94446	1.9246	1.88842	1.84678	1.84542	1.82074	1.73735	1.66734	1.65099	1.5524	1.55221	1.54552	1.57084	1.57518	1.53388	1.48121	1.41501	1.29787	1.158	1.06926	0.95441	0.958705	0.835551	0.839726	0.830966	0.732693	0.632991	0.472007	0.229032	0.182348	0.133048	0.111477	0.111842	0.0484205	-0.0884711	-0.287181	-0.468834	-0.646115	-0.721377	-0.790428	-0.757801
0.404	2.12106	2.17177	2.12945	1.97752	1.94217	1.92161	1.95535	1.96404	1.95445	1.93164	1.89577	1.85527	1.85379	1.82564	1.74428	1.6759	1.66072	1.56123	1.5584	1.54745	1.57038	1.58075	1.54049	1.48929	1.41729	1.30491	1.16885	1.07766	0.964011	0.96894	0.841621	0.84417	0.831937	0.731576	0.633187	0.467941	0.227357	0.18003	0.129101	0.106156	0.109123	0.0418589	-0.0961754	-0.298109	-0.4804	-0.653531	-0.725347	-0.797197	-0.768557
0.408	2.13201	2.18064	2.13806	1.99127	1.95385	1.93746	1.96677	1.97594	1.96168	1.93624	1.90088	1.8618	1.85998	1.82868	1.74977	1.68296	1.66852	1.56809	1.5626	1.5479	1.56892	1.58511	1.54621	1.49644	1.41894	1.31147	1.1795	1.08639	0.974111	0.979528	0.84833	0.848731	0.83311	0.730632	0.633732	0.464698	0.226807	0.178666	0.125977	0.101207	0.106856	0.0353825	-0.103692	-0.308542	-0.491089	-0.659906	-0.728772	-0.803663	-0.779227
0.412	2.14167	2.18827	2.14535	2.00356	1.96409	1.95137	1.97629	1.9856	1.96637	1.93862	1.904	1.86664	1.86426	1.83009	1.75408	1.68883	1.67464	1.57322	1.56505	1.54713	1.56676	1.58865	1.55143	1.50307	1.42037	1.31799	1.1904	1.09591	0.985152	0.990879	0.856042	0.853743	0.834836	0.730189	0.63498	0.462613	0.227684	0.178528	0.123931	0.0968261	0.105227	0.0291339	-0.110891	-0.318393	-0.500812	-0.665125	-0.731567	-0.809811	-0.789803
0.416	2.15022	2.19488	2.15151	2.01458	1.97311	1.96352	1.98411	1.99324	1.96877	1.93904	1.90536	1.86999	1.86682	1.83008	1.75739	1.69369	1.67932	1.57686	1.56599	1.54533	1.56413	1.59158	1.5564	1.50942	1.42182	1.32468	1.20175	1.10639	0.997273	1.00312	0.864867	0.859349	0.837277	0.730415	0.637095	0.461833	0.230086	0.179714	0.123071	0.0931304	0.104321	0.0232267	-0.117665	-0.327581	-0.509503	-0.669141	-0.733693	-0.8156	-0.800212
0.42	2.15801	2.20081	2.15688	2.0247	1.98125	1.97432	1.99062	1.99924	1.96931	1.93789	1.90532	1.87223	1.86807	1.82901	1.76001	1.69789	1.68293	1.57939	1.56582	1.54283	1.56131	1.59425	1.56143	1.51582	1.42359	1.33186	1.21383	1.11806	1.01067	1.01644	0.874934	0.865739	0.840621	0.731509	0.640277	0.462495	0.234106	0.182323	0.123509	0.0902513	0.104226	0.0177897	-0.123897	-0.336044	-0.51713	-0.671906	-0.735062	-0.820946	-0.810351
0.424	2.16495	2.20599	2.16138	2.03379	1.98841	1.98354	1.99565	2.00334	1.9677	1.93499	1.90375	1.87326	1.86788	1.82683	1.76194	1.70143	1.68541	1.58077	1.56448	1.53968	1.55847	1.59682	1.56672	1.52247	1.42596	1.33981	1.22694	1.13132	1.02576	1.03119	0.886621	0.87321	0.845178	0.733803	0.644897	0.465064	0.240243	0.186828	0.125698	0.0885288	0.105223	0.0130601	-0.129334	-0.343493	-0.523333	-0.673024	-0.735404	-0.82565	-0.820036
0.428	2.17113	2.2105	2.16512	2.04195	1.9947	1.9914	1.99944	2.00588	1.96442	1.93073	1.90096	1.87328	1.86652	1.82375	1.76325	1.70438	1.68694	1.5812	1.56222	1.536	1.55562	1.59923	1.57213	1.5292	1.42875	1.34825	1.2407	1.14567	1.04197	1.04686	0.899418	0.881426	0.850636	0.73701	0.650583	0.469082	0.247926	0.192722	0.1292	0.0877112	0.107048	0.0089278	-0.1341	-0.350078	-0.528368	-0.672865	-0.734964	-0.829816	-0.829264
0.432	2.17673	2.21453	2.16829	2.04939	2.00032	1.99809	2.00217	2.007	1.9596	1.92525	1.8971	1.8725	1.86418	1.81995	1.76415	1.70697	1.68776	1.58093	1.55927	1.53202	1.553	1.60182	1.57801	1.5364	1.43233	1.3576	1.25554	1.16154	1.05974	1.06384	0.913668	0.890713	0.857312	0.741455	0.657707	0.474913	0.257534	0.200369	0.134363	0.0880808	0.109936	0.00560705	-0.137976	-0.355614	-0.532024	-0.671151	-0.733486	-0.833253	-0.837862
0.436	2.18182	2.21813	2.17092	2.0562	2.00535	2.00369	2.00393	2.00678	1.95335	1.91869	1.89229	1.87102	1.861	1.81557	1.76474	1.70932	1.68801	1.58012	1.55579	1.52785	1.55073	1.60471	1.58448	1.54419	1.43682	1.36798	1.27158	1.17904	1.07915	1.08221	0.929425	0.901157	0.865281	0.747239	0.666373	0.482651	0.269157	0.20987	0.1413	0.0897561	0.11396	0.00320665	-0.14085	-0.360003	-0.534205	-0.667769	-0.730843	-0.835833	-0.84569
0.44	2.18655	2.22144	2.17315	2.06255	2.00996	2.00845	2.00496	2.00547	1.94592	1.91125	1.88674	1.86904	1.85721	1.81078	1.76518	1.71163	1.68794	1.57905	1.55204	1.52367	1.54894	1.60812	1.59171	1.55277	1.44237	1.37957	1.289	1.1983	1.10033	1.10209	0.946762	0.912876	0.874615	0.754453	0.67669	0.492359	0.282882	0.221326	0.150111	0.0928408	0.119183	0.00181025	-0.14264	-0.363196	-0.534863	-0.662607	-0.726871	-0.837403	-0.852607
0.444	2.19087	2.22439	2.17493	2.06835	2.0141	2.0122	2.00512	2.00285	1.93716	1.90286	1.88038	1.86654	1.8528	1.80564	1.76555	1.71397	1.6876	1.57778	1.54809	1.51962	1.54787	1.61222	1.5999	1.56233	1.44925	1.39261	1.30805	1.21968	1.12364	1.12377	0.96598	0.92615	0.885616	0.763448	0.689053	0.50453	0.299237	0.235245	0.161294	0.0977509	0.125919	0.00175463	-0.142972	-0.364779	-0.533509	-0.655137	-0.721136	-0.83757	-0.858205
0.448	2.19463	2.22685	2.17613	2.0735	2.01764	2.01494	2.00444	1.99905	1.92723	1.89364	1.87329	1.86349	1.84779	1.80011	1.7657	1.71618	1.68691	1.57625	1.54391	1.51558	1.54726	1.61675	1.60872	1.57253	1.4571	1.40668	1.32822	1.24254	1.14841	1.14666	0.986505	0.940525	0.897828	0.773778	0.702942	0.518561	0.317555	0.251029	0.17431	0.104114	0.133832	0.00280502	-0.142095	-0.365018	-0.530506	-0.645818	-0.713967	-0.836539	-0.862623
0.452	2.19794	2.22888	2.17683	2.07811	2.02072	2.01682	2.00304	1.99414	1.91624	1.88367	1.86556	1.86005	1.84234	1.79436	1.76581	1.71847	1.68611	1.57474	1.53974	1.51175	1.54733	1.62199	1.61842	1.58367	1.46617	1.4221	1.34987	1.26725	1.17503	1.17111	1.00863	0.956295	0.911507	0.785734	0.718705	0.534814	0.338262	0.26909	0.189551	0.112257	0.143169	0.00521545	-0.139735	-0.363649	-0.52554	-0.634229	-0.704949	-0.83395	-0.865528
0.456	2.20077	2.23045	2.17697	2.08217	2.02332	2.01784	2.00092	1.98814	1.90422	1.873	1.85724	1.85623	1.83652	1.78843	1.7659	1.72089	1.68526	1.57332	1.53566	1.50819	1.54812	1.62798	1.62904	1.59577	1.4765	1.43888	1.373	1.29383	1.2035	1.19711	1.03232	0.97348	0.926652	0.799346	0.736388	0.553337	0.361435	0.289521	0.207115	0.122283	0.15399	0.0090841	-0.135776	-0.360554	-0.518475	-0.6202	-0.693883	-0.829596	-0.866707
0.46	2.20334	2.23169	2.17669	2.08589	2.02564	2.01824	1.99828	1.9812	1.8913	1.86177	1.84845	1.85219	1.83051	1.78248	1.76619	1.72368	1.68465	1.5723	1.53192	1.50507	1.54978	1.63497	1.64081	1.6091	1.48829	1.45731	1.39799	1.32267	1.23423	1.22504	1.05792	0.992398	0.943489	0.814864	0.756321	0.574466	0.387542	0.312773	0.227408	0.134514	0.166528	0.0146216	-0.129982	-0.35549	-0.50897	-0.603214	-0.680227	-0.823003	-0.865768
0.464	2.2051	2.23213	2.17555	2.08873	2.0272	2.01753	1.99472	1.973	1.87731	1.84979	1.839	1.84765	1.82406	1.77628	1.76631	1.72641	1.68389	1.57132	1.52824	1.50216	1.55203	1.64252	1.6532	1.6231	1.50106	1.47675	1.42403	1.35289	1.26633	1.25405	1.08466	1.01243	0.961509	0.831826	0.777935	0.59765	0.415896	0.338229	0.249906	0.148619	0.180476	0.0216976	-0.122472	-0.348539	-0.497225	-0.583695	-0.664367	-0.814381	-0.86275
0.468	2.20623	2.23188	2.17364	2.09086	2.02815	2.01591	1.99039	1.96368	1.86237	1.83717	1.82897	1.84272	1.81731	1.76996	1.76643	1.72928	1.6832	1.57062	1.52483	1.49959	1.55498	1.6508	1.66638	1.63795	1.51496	1.49741	1.4514	1.38482	1.30012	1.28447	1.11281	1.03384	0.980882	0.850421	0.801496	0.623164	0.446902	0.36628	0.274957	0.164873	0.196032	0.0304894	-0.113042	-0.339483	-0.48292	-0.56116	-0.645786	-0.803268	-0.857273
0.472	2.20664	2.23081	2.17085	2.09219	2.02843	2.01336	1.98527	1.9532	1.84647	1.8239	1.81837	1.83735	1.81025	1.7635	1.7665	1.73226	1.6826	1.57023	1.52171	1.49735	1.55858	1.65977	1.68026	1.65358	1.52987	1.51919	1.47999	1.41832	1.33548	1.31617	1.14223	1.05656	1.00151	0.870591	0.82696	0.650967	0.480561	0.396945	0.302586	0.183326	0.213203	0.04106	-0.101605	-0.328217	-0.465932	-0.535443	-0.62427	-0.789425	-0.849085
0.476	2.20623	2.22879	2.16705	2.0926	2.02793	2.0098	1.97927	1.94153	1.8296	1.80996	1.80714	1.83149	1.80286	1.75685	1.76646	1.73529	1.68206	1.57016	1.51889	1.49542	1.56274	1.66935	1.69472	1.66985	1.54565	1.54193	1.50965	1.45322	1.37225	1.349	1.17279	1.08049	1.02329	0.892252	0.854256	0.681006	0.516869	0.430232	0.332805	0.204014	0.231983	0.0534565	-0.0880868	-0.314632	-0.446119	-0.506367	-0.599597	-0.772597	-0.837929
0.48	2.20488	2.22567	2.16207	2.092	2.02656	2.0052	1.9723	1.92857	1.81165	1.7952	1.79515	1.82499	1.79499	1.74984	1.76619	1.73826	1.68149	1.57033	1.51625	1.49364	1.56731	1.67938	1.70958	1.68661	1.56211	1.5655	1.5403	1.48948	1.4104	1.38295	1.20445	1.10561	1.04613	0.915324	0.883349	0.713258	0.555904	0.466221	0.365668	0.226974	0.252392	0.0676858	-0.072455	-0.298657	-0.423338	-0.473691	-0.571485	-0.752506	-0.823586
0.484	2.20268	2.2215	2.15594	2.09033	2.02434	1.99958	1.96446	1.91447	1.79289	1.77992	1.78263	1.81796	1.78681	1.74268	1.76581	1.74125	1.68105	1.57093	1.51405	1.49226	1.57244	1.68993	1.72478	1.70374	1.5792	1.58974	1.57167	1.52682	1.44959	1.4177	1.23696	1.13183	1.06996	0.939816	0.914229	0.747771	0.59771	0.504997	0.401296	0.252418	0.274492	0.0839865	-0.0544262	-0.279913	-0.397157	-0.437003	-0.539491	-0.728588	-0.805412
0.488	2.19907	2.21576	2.1482	2.08715	2.02081	1.99254	1.95533	1.89887	1.773	1.76371	1.76917	1.80999	1.77791	1.73492	1.76482	1.74375	1.68027	1.57147	1.51181	1.49078	1.57756	1.70039	1.7397	1.72065	1.59628	1.61398	1.60309	1.56449	1.48912	1.45261	1.2697	1.15856	1.09421	0.965128	0.946243	0.783851	0.641569	0.545875	0.439037	0.279807	0.29787	0.101969	-0.0343969	-0.258806	-0.368071	-0.396886	-0.504101	-0.701254	-0.783779
0.492	2.19412	2.20843	2.1388	2.08244	2.01599	1.98416	1.94495	1.88184	1.75204	1.74663	1.75481	1.80104	1.76828	1.72655	1.76324	1.74579	1.6792	1.57204	1.50958	1.48924	1.58263	1.71072	1.75426	1.73721	1.61321	1.63812	1.63448	1.60242	1.5289	1.48762	1.3026	1.18581	1.11883	0.991244	0.979413	0.821551	0.687631	0.589013	0.479035	0.309293	0.322589	0.121744	-0.0122162	-0.235105	-0.335748	-0.352904	-0.464835	-0.669986	-0.758207
0.496	2.18765	2.19933	2.12755	2.076	2.00971	1.97431	1.9332	1.86331	1.72998	1.72862	1.73944	1.79096	1.75777	1.71739	1.76086	1.74714	1.67768	1.57247	1.50724	1.48746	1.58744	1.72064	1.76809	1.75308	1.62963	1.66177	1.66542	1.64019	1.56851	1.52235	1.33534	1.21331	1.14354	1.0179	1.01346	0.86061	0.73566	0.634205	0.521097	0.340754	0.348511	0.143236	0.0120616	-0.208799	-0.300144	-0.305016	-0.421592	-0.634602	-0.728506
0.5	2.17939	2.18814	2.1141	2.06753	2.00169	1.96275	1.91977	1.84299	1.70649	1.70931	1.7227	1.77934	1.74595	1.70701	1.75731	1.74746	1.67536	1.57242	1.50443	1.4851	1.59159	1.72975	1.78081	1.76783	1.64513	1.68458	1.69564	1.67754	1.60772	1.55658	1.36773	1.24089	1.16814	1.04489	1.04821	0.900894	0.785616	0.681412	0.565172	0.374144	0.375595	0.166382	0.0384059	-0.179833	-0.261112	-0.253	-0.374122	-0.594829	-0.694464
0.504	2.16959	2.17509	2.09868	2.05712	1.99211	1.94978	1.90503	1.8214	1.68224	1.68929	1.70506	1.76646	1.73312	1.69566	1.75269	1.74677	1.6724	1.57208	1.5014	1.4824	1.59511	1.7379	1.79209	1.78109	1.65936	1.70602	1.72444	1.71368	1.64563	1.58953	1.39908	1.2681	1.19221	1.07181	1.08316	0.941884	0.836877	0.730114	0.610809	0.409262	0.403556	0.191113	0.0667503	-0.14817	-0.218644	-0.197012	-0.322473	-0.550462	-0.655771
0.508	2.1576	2.15959	2.08074	2.04423	1.9804	1.93483	1.88841	1.79802	1.65669	1.66799	1.68596	1.75176	1.71872	1.6828	1.74643	1.7445	1.66822	1.57081	1.49753	1.47875	1.59738	1.74445	1.8013	1.79221	1.67166	1.72542	1.75116	1.7479	1.68156	1.62059	1.42881	1.29433	1.21517	1.09807	1.11764	0.982879	0.888699	0.779574	0.657304	0.445488	0.431933	0.216959	0.0966123	-0.114312	-0.173344	-0.137746	-0.267275	-0.502085	-0.612966
0.512	2.14347	2.14163	2.06024	2.02882	1.96656	1.91798	1.86995	1.77296	1.62998	1.64547	1.66542	1.73514	1.7026	1.66823	1.73837	1.74046	1.66268	1.56848	1.49273	1.47403	1.59815	1.74909	1.80807	1.80081	1.68164	1.74241	1.77542	1.77978	1.7151	1.64938	1.45661	1.31935	1.23679	1.1234	1.15139	1.02362	0.940855	0.829605	0.70448	0.482735	0.460614	0.243844	0.12793	-0.0782113	-0.125088	-0.0750797	-0.208352	-0.449411	-0.565802
0.516	2.12708	2.12108	2.03703	2.01071	1.95044	1.89917	1.84958	1.74625	1.60211	1.62168	1.64332	1.71641	1.68456	1.65173	1.72821	1.73434	1.65552	1.56482	1.48673	1.46801	1.59711	1.75141	1.81196	1.80639	1.68883	1.75645	1.79665	1.80873	1.74561	1.67535	1.48199	1.34275	1.25666	1.14737	1.1839	1.0636	0.992789	0.879699	0.751863	0.520659	0.489303	0.271513	0.16044	-0.0400678	-0.0740995	-0.0093302	-0.145965	-0.392576	-0.514398
0.52	2.10797	2.09748	2.01061	1.9894	1.93159	1.87796	1.82683	1.71741	1.57258	1.59608	1.61913	1.695	1.66395	1.63262	1.71535	1.72556	1.64615	1.55921	1.47894	1.46015	1.59367	1.75078	1.81235	1.80836	1.69267	1.76703	1.81441	1.83435	1.77269	1.69813	1.50467	1.36421	1.27448	1.16966	1.21487	1.10256	1.04428	0.929655	0.799264	0.559114	0.517897	0.299834	0.19403	0.000106011	-0.0203137	0.0595707	-0.0800414	-0.331452	-0.458679
0.524	2.08694	2.07163	1.98178	1.96551	1.91068	1.8552	1.8026	1.68759	1.54261	1.56973	1.59376	1.67156	1.64137	1.61142	1.7001	1.71431	1.63488	1.55189	1.46972	1.4508	1.58791	1.74707	1.80894	1.8063	1.69275	1.77352	1.82786	1.85558	1.79518	1.71672	1.52372	1.38306	1.28963	1.18956	1.24337	1.13944	1.09398	0.978267	0.845568	0.597365	0.545753	0.328316	0.228117	0.0417499	0.0355059	0.130465	-0.0116086	-0.266747	-0.399234
0.528	2.06336	2.04299	1.95006	1.93857	1.88718	1.83032	1.77632	1.65624	1.51163	1.54205	1.56666	1.64563	1.61636	1.58768	1.68201	1.70013	1.62122	1.54235	1.45853	1.43946	1.57936	1.73985	1.80138	1.79988	1.68873	1.77558	1.83665	1.87203	1.81272	1.7308	1.53886	1.39889	1.30177	1.2067	1.26896	1.17373	1.14131	1.02494	0.890213	0.634865	0.572497	0.356523	0.262232	0.0843203	0.0926831	0.202587	0.0585789	-0.199237	-0.336794
0.532	2.03742	2.01174	1.91557	1.90867	1.86121	1.80355	1.74818	1.6236	1.47982	1.51316	1.5379	1.61717	1.58877	1.56119	1.66087	1.68278	1.60494	1.53032	1.44516	1.42597	1.56776	1.72874	1.78927	1.78868	1.68023	1.7728	1.84038	1.88328	1.82486	1.73996	1.54974	1.4114	1.31063	1.22073	1.29123	1.20502	1.18579	1.06924	0.932783	0.671335	0.59793	0.38423	0.296118	0.127628	0.151022	0.275603	0.130202	-0.129116	-0.271594
0.536	2.00923	1.978	1.87846	1.87588	1.83284	1.77499	1.71831	1.58987	1.44736	1.48313	1.50753	1.5862	1.55855	1.53186	1.63653	1.66211	1.5859	1.51558	1.42942	1.41018	1.55289	1.71348	1.77238	1.77242	1.66699	1.76488	1.83871	1.88893	1.83115	1.74384	1.55605	1.42026	1.31591	1.2313	1.30975	1.2328	1.22675	1.11055	0.972715	0.70634	0.621745	0.411108	0.329382	0.171267	0.210005	0.348803	0.202564	-0.0569925	-0.204222
0.54	1.97902	1.94203	1.83894	1.84036	1.80225	1.74487	1.68691	1.55532	1.41446	1.45215	1.4757	1.55282	1.52574	1.4997	1.60894	1.63801	1.56395	1.49792	1.41117	1.39203	1.53462	1.69386	1.7505	1.7509	1.64883	1.75158	1.83135	1.88863	1.83124	1.7421	1.55749	1.42517	1.31738	1.23807	1.32409	1.25659	1.26355	1.14827	1.00944	0.739438	0.643651	0.436824	0.361629	0.214797	0.269064	0.421391	0.274871	0.0164203	-0.135362
0.544	1.94629	1.90328	1.79642	1.80151	1.76889	1.71269	1.65346	1.51937	1.38046	1.41949	1.44167	1.51632	1.48951	1.4638	1.57726	1.60968	1.53827	1.47648	1.38957	1.37079	1.51221	1.6691	1.72291	1.72339	1.62515	1.73235	1.81788	1.88205	1.82478	1.7344	1.55384	1.4258	1.31476	1.24075	1.334	1.27622	1.29604	1.18232	1.04289	0.770617	0.663693	0.461359	0.392859	0.258355	0.328443	0.493571	0.347282	0.0913456	-0.0648751
0.548	1.91272	1.86364	1.75292	1.7612	1.73444	1.68012	1.61971	1.48394	1.3473	1.38702	1.40732	1.47855	1.45174	1.42605	1.54314	1.5786	1.51034	1.45259	1.36597	1.34775	1.4869	1.64046	1.69088	1.69112	1.59699	1.708	1.79878	1.86934	1.81187	1.72094	1.54512	1.42219	1.30818	1.23928	1.33911	1.29089	1.32293	1.21135	1.07177	0.798747	0.68108	0.483856	0.421959	0.300373	0.385955	0.562644	0.41715	0.165124	0.0047863
0.552	1.87794	1.82269	1.70795	1.71893	1.69847	1.64676	1.58519	1.4485	1.31432	1.35408	1.37198	1.43893	1.41173	1.38569	1.50588	1.54415	1.47943	1.42551	1.33967	1.32231	1.45812	1.60736	1.65391	1.65362	1.56401	1.67826	1.77392	1.8505	1.79253	1.7017	1.53138	1.41424	1.29756	1.23356	1.33938	1.30069	1.3443	1.23551	1.09621	0.823943	0.695985	0.504383	0.449012	0.34102	0.441876	0.628879	0.48466	0.237934	0.0737071
0.556	1.84232	1.78081	1.66192	1.67509	1.66132	1.61291	1.55023	1.41334	1.28176	1.32088	1.33589	1.39773	1.36971	1.34294	1.46569	1.50647	1.44565	1.39525	1.3107	1.29458	1.426	1.56994	1.61222	1.61111	1.52642	1.64332	1.7435	1.82568	1.76691	1.6768	1.51273	1.40197	1.28297	1.22359	1.33478	1.3055	1.35991	1.25453	1.11597	0.845974	0.708315	0.522757	0.473764	0.37993	0.495704	0.691609	0.549103	0.30903	0.141155
0.56	1.8053	1.73742	1.61424	1.62911	1.62243	1.578	1.51424	1.37779	1.24891	1.28673	1.29841	1.35441	1.32514	1.29724	1.422	1.46505	1.40842	1.36124	1.2785	1.26405	1.3901	1.52776	1.56541	1.56324	1.48397	1.60298	1.70735	1.79481	1.73498	1.64616	1.48912	1.38524	1.26432	1.20932	1.3253	1.30538	1.36984	1.2685	1.13116	0.864938	0.718205	0.539076	0.496351	0.417265	0.547638	0.751023	0.61063	0.378535	0.207246
0.564	1.76942	1.69509	1.56745	1.58329	1.58407	1.54431	1.47948	1.34417	1.21794	1.25363	1.26149	1.31094	1.27988	1.25038	1.3764	1.42137	1.3691	1.32456	1.24424	1.23194	1.35158	1.48197	1.51469	1.51114	1.43771	1.55814	1.66626	1.75848	1.69724	1.61033	1.46096	1.36433	1.24196	1.19088	1.31088	1.29994	1.3732	1.27652	1.14086	0.880052	0.725209	0.552684	0.51587	0.451776	0.596003	0.80493	0.667012	0.444183	0.269765
0.568	1.73393	1.6532	1.52103	1.53727	1.54571	1.5112	1.44535	1.31175	1.18813	1.22105	1.22474	1.26711	1.23382	1.20233	1.32898	1.37554	1.32776	1.2854	1.20797	1.19826	1.31068	1.43301	1.46061	1.45547	1.38824	1.50948	1.62095	1.71748	1.65457	1.57006	1.4289	1.33974	1.21638	1.1688	1.29213	1.28982	1.37075	1.27926	1.14569	0.891677	0.729657	0.563853	0.532612	0.483609	0.640917	0.853674	0.718512	0.505996	0.328745
0.572	1.69917	1.61199	1.4752	1.49122	1.50757	1.47883	1.41199	1.2806	1.15946	1.18892	1.1881	1.22297	1.18697	1.15306	1.27967	1.3275	1.28422	1.24348	1.16949	1.16288	1.2673	1.38078	1.40313	1.39618	1.33559	1.45705	1.57149	1.67193	1.60711	1.52546	1.39303	1.31147	1.1876	1.1431	1.26909	1.27506	1.36246	1.27665	1.14561	0.89977	0.731598	0.572543	0.546519	0.512665	0.682255	0.897013	0.764842	0.563641	0.383842
0.576	1.66548	1.57183	1.43035	1.44549	1.46997	1.44746	1.37965	1.25088	1.13205	1.15739	1.15177	1.17881	1.13964	1.10292	1.22878	1.27757	1.23873	1.19899	1.12898	1.12598	1.22172	1.3256	1.34265	1.3337	1.28016	1.40128	1.51835	1.62231	1.55536	1.47695	1.35371	1.27973	1.15588	1.11403	1.24203	1.25589	1.34848	1.26882	1.14071	0.90435	0.731119	0.578757	0.557567	0.538793	0.719789	0.934681	0.805691	0.616686	0.434641
0.58	1.63221	1.53201	1.3858	1.39944	1.43229	1.41642	1.34765	1.22185	1.10519	1.12575	1.11509	1.13407	1.09134	1.05146	1.17582	1.22529	1.19079	1.15147	1.08599	1.0871	1.17353	1.26707	1.27873	1.26764	1.22165	1.34188	1.46129	1.56844	1.49924	1.42438	1.31082	1.24438	1.12108	1.08156	1.21102	1.23247	1.32903	1.25597	1.13124	0.905628	0.72839	0.582705	0.566057	0.562342	0.75394	0.967167	0.841574	0.665615	0.481655
0.584	1.60214	1.49535	1.34434	1.35569	1.39704	1.3881	1.31836	1.19581	1.08098	1.096	1.08009	1.09088	1.04421	1.00078	1.12275	1.17256	1.14213	1.10237	1.04196	1.04771	1.12431	1.20683	1.21311	1.19971	1.16166	1.28042	1.4018	1.51173	1.44008	1.36904	1.26544	1.20626	1.08408	1.04643	1.17664	1.20506	1.30395	1.23779	1.11685	0.903208	0.723294	0.583977	0.571368	0.582277	0.783303	0.992719	0.870663	0.708375	0.522852
0.588	1.57406	1.46071	1.30496	1.31341	1.36328	1.36145	1.29078	1.17166	1.05841	1.06735	1.04611	1.04875	0.997865	0.950617	1.06947	1.11933	1.09266	1.05182	0.996903	1.0077	1.07414	1.14522	1.1462	1.13039	1.10057	1.21738	1.3404	1.45275	1.37857	1.31152	1.21806	1.1658	1.04524	1.00909	1.13949	1.17437	1.27426	1.21522	1.09839	0.897626	0.716196	0.582984	0.573988	0.599035	0.808412	1.01228	0.893848	0.745636	0.558913
0.592	1.54816	1.42823	1.26779	1.27269	1.33113	1.33651	1.2649	1.14931	1.03736	1.03966	1.01301	1.00762	0.952325	0.90102	1.01593	1.06557	1.04231	0.999651	0.950687	0.966931	1.02295	1.08211	1.07789	1.0596	1.03835	1.15273	1.27711	1.39156	1.31483	1.25186	1.16869	1.12297	1.00457	0.969617	1.09967	1.14049	1.23998	1.18823	1.07586	0.888886	0.707141	0.579737	0.573967	0.612632	0.829273	1.02579	0.9111	0.777311	0.589783
0.596	1.52465	1.39815	1.23312	1.23381	1.30082	1.31339	1.24086	1.12884	1.01791	1.013	0.980948	0.967746	0.907925	0.852392	0.962518	1.01169	0.991419	0.9462	0.903606	0.925643	0.971078	1.01792	1.00859	0.98777	0.975395	1.08693	1.21239	1.32862	1.24935	1.19051	1.11773	1.07806	0.962335	0.928352	1.05755	1.10377	1.20144	1.15706	1.04951	0.877112	0.696244	0.574312	0.571399	0.623062	0.845844	1.03329	0.922448	0.803293	0.615386
0.6	1.50298	1.36989	1.20044	1.1963	1.2719	1.29157	1.21814	1.10972	0.9996	0.986956	0.949512	0.928725	0.864386	0.804537	0.908978	0.957458	0.939769	0.891321	0.855491	0.883574	0.918273	0.95238	0.937969	0.914593	0.911406	1.01967	1.14594	1.26365	1.18197	1.12725	1.065	1.03095	0.918411	0.885321	1.01318	1.0643	1.15883	1.12185	1.01955	0.862501	0.683619	0.566923	0.566602	0.630706	0.858571	1.03532	0.928552	0.824257	0.636452
0.604	1.48585	1.34632	1.17264	1.16295	1.24695	1.27342	1.1991	1.09421	0.984528	0.963584	0.920849	0.8929	0.824136	0.759954	0.85772	0.90529	0.889587	0.837072	0.808286	0.842545	0.86659	0.887709	0.868343	0.84241	0.848546	0.953165	1.07993	1.19873	1.11477	1.06407	1.01221	0.983087	0.874226	0.841913	0.967847	1.02305	1.11276	1.083	0.986326	0.845178	0.669548	0.557551	0.559401	0.634942	0.866495	1.0308	0.928264	0.838696	0.651485
0.608	1.47156	1.32575	1.14815	1.13241	1.22456	1.25746	1.18229	1.08082	0.971336	0.941775	0.893936	0.859302	0.786314	0.717873	0.808215	0.854702	0.840471	0.783293	0.761725	0.802188	0.815794	0.82389	0.799734	0.77129	0.786768	0.887454	1.01445	1.13399	1.04796	1.00113	0.959449	0.934616	0.829833	0.798239	0.921822	0.980466	1.06412	1.04134	0.95055	0.825562	0.654199	0.546489	0.550191	0.636222	0.870281	1.02091	0.922711	0.847587	0.661452
0.612	1.46049	1.30862	1.12744	1.10514	1.20515	1.244	1.16801	1.06984	0.960323	0.921805	0.869078	0.828284	0.751397	0.678876	0.760957	0.806225	0.792922	0.730489	0.716255	0.762825	0.766272	0.761307	0.732475	0.701591	0.726398	0.822894	0.94984	1.06978	0.981962	0.938782	0.907061	0.885868	0.785543	0.754757	0.875532	0.936901	1.01322	0.997072	0.912501	0.803883	0.637769	0.533931	0.539221	0.634745	0.870086	1.00582	0.912173	0.851142	0.666606
0.616	1.45288	1.29527	1.11091	1.08159	1.18909	1.23329	1.15655	1.06151	0.951764	0.904023	0.84667	0.800289	0.719929	0.643601	0.716633	0.760582	0.747666	0.679461	0.672567	0.725009	0.718686	0.700727	0.667332	0.63411	0.668119	0.760221	0.886847	1.0068	0.917548	0.877768	0.85569	0.83747	0.741923	0.71211	0.829628	0.892962	0.960731	0.950762	0.872731	0.780517	0.620533	0.52014	0.52678	0.630718	0.866118	0.98595	0.897073	0.849643	0.667231
0.62	1.44944	1.28654	1.09948	1.06278	1.17724	1.2261	1.14868	1.05664	0.946499	0.88935	0.827667	0.776294	0.692962	0.613192	0.676435	0.718993	0.705932	0.631528	0.63184	0.689749	0.674136	0.643362	0.605517	0.570086	0.613017	0.700563	0.826586	0.94613	0.855835	0.819153	0.806306	0.790389	0.699852	0.67125	0.78504	0.849502	0.907566	0.903202	0.832014	0.756057	0.602978	0.505578	0.513324	0.624503	0.858713	0.961841	0.877998	0.84355	0.663773
0.624	1.45031	1.28266	1.09348	1.04902	1.1699	1.22264	1.1447	1.0556	0.945002	0.878236	0.812491	0.756645	0.67094	0.588206	0.640842	0.681974	0.668296	0.587371	0.594663	0.657451	0.632988	0.58949	0.547198	0.509707	0.561236	0.644061	0.769182	0.887833	0.797004	0.763105	0.759149	0.74497	0.659633	0.632682	0.742197	0.806925	0.854155	0.854761	0.790849	0.731034	0.585514	0.490762	0.499461	0.616789	0.848585	0.934322	0.85596	0.833962	0.657368
0.628	1.45583	1.28407	1.0933	1.041	1.16753	1.22329	1.14491	1.05851	0.947297	0.871066	0.80169	0.742102	0.654635	0.56944	0.611126	0.650845	0.636061	0.548438	0.562273	0.629294	0.596793	0.541206	0.4947	0.45535	0.514852	0.592999	0.716984	0.834333	0.743396	0.711867	0.716062	0.702901	0.622767	0.597689	0.702605	0.766724	0.802361	0.80714	0.750563	0.706114	0.568584	0.475915	0.485312	0.607409	0.835669	0.903908	0.831117	0.820477	0.647428
0.632	1.46607	1.29093	1.09918	1.03897	1.17038	1.22828	1.1496	1.06577	0.953886	0.868319	0.795685	0.732962	0.644392	0.557323	0.587671	0.626025	0.609738	0.515367	0.53522	0.60567	0.565859	0.49871	0.448109	0.407111	0.473928	0.547435	0.67005	0.785654	0.695114	0.665551	0.677256	0.664542	0.589554	0.566754	0.666677	0.729321	0.75268	0.76081	0.711745	0.681941	0.552673	0.461649	0.471575	0.597208	0.820893	0.871665	0.804708	0.804475	0.635331
0.636	1.48136	1.30366	1.11152	1.04345	1.17889	1.23804	1.15924	1.07786	0.965285	0.870614	0.795096	0.729808	0.640787	0.552466	0.571232	0.608296	0.590173	0.489128	0.514355	0.587328	0.540975	0.462893	0.40832	0.365901	0.439264	0.508225	0.629258	0.74268	0.65304	0.625024	0.64354	0.630756	0.560749	0.540648	0.635216	0.695524	0.706092	0.716704	0.675272	0.659226	0.538315	0.448501	0.45879	0.586744	0.804912	0.838522	0.777641	0.786797	0.621834
0.64	1.50242	1.32306	1.13114	1.0554	1.19392	1.25345	1.17472	1.09573	0.98248	0.879038	0.801004	0.733668	0.644793	0.555847	0.562924	0.598793	0.57856	0.47104	0.500869	0.575363	0.523248	0.434941	0.376537	0.332933	0.411935	0.47648	0.595727	0.706501	0.618233	0.591335	0.615897	0.602571	0.537274	0.520287	0.609163	0.666291	0.663717	0.675914	0.642158	0.638842	0.526238	0.437187	0.447654	0.576737	0.788542	0.80557	0.750999	0.768498	0.607905
0.644	1.53008	1.35008	1.15902	1.07585	1.21644	1.27556	1.19717	1.12065	1.00684	0.894946	0.814686	0.745658	0.657461	0.568531	0.563787	0.598552	0.576029	0.462347	0.495916	0.570801	0.513561	0.415626	0.353452	0.308896	0.392564	0.45278	0.570011	0.677597	0.591182	0.565	0.594924	0.580721	0.519793	0.506432	0.5892	0.642301	0.626285	0.639183	0.61322	0.621686	0.517232	0.428581	0.439046	0.568198	0.772851	0.774002	0.726124	0.751112	0.595047
0.648	1.56292	1.38318	1.19348	1.10334	1.24503	1.30295	1.22507	1.15089	1.03654	0.916805	0.834708	0.764485	0.677455	0.589121	0.572919	0.606727	0.581768	0.462354	0.49875	0.573034	0.511566	0.405007	0.339313	0.294061	0.381347	0.437531	0.552654	0.656739	0.572543	0.546634	0.581009	0.565542	0.508511	0.499045	0.5756	0.624008	0.594723	0.607442	0.589038	0.607864	0.511138	0.422426	0.432706	0.560842	0.757859	0.744315	0.703107	0.734343	0.582741
0.652	1.60153	1.42303	1.23521	1.13858	1.28037	1.33643	1.25932	1.18751	1.07272	0.945728	0.862087	0.79098	0.705502	0.618321	0.59097	0.623945	0.596496	0.471872	0.510141	0.582764	0.517771	0.403425	0.334381	0.288672	0.378514	0.430889	0.543782	0.643981	0.562357	0.536335	0.574372	0.557405	0.503764	0.498532	0.568684	0.611762	0.56941	0.581136	0.570137	0.598068	0.508588	0.419459	0.429372	0.555578	0.744532	0.717518	0.683111	0.71962	0.572401
0.656	1.64576	1.46946	1.28401	1.18147	1.32237	1.37602	1.29992	1.23057	1.1155	0.981865	0.896946	0.825198	0.741559	0.656032	0.617952	0.650209	0.620278	0.49104	0.530214	0.600145	0.532273	0.41099	0.338788	0.292852	0.384169	0.432961	0.543516	0.639466	0.560704	0.534212	0.575139	0.556499	0.505699	0.504983	0.568592	0.605788	0.550722	0.560708	0.556891	0.592663	0.509868	0.42	0.42935	0.552812	0.733395	0.694276	0.666761	0.707636	0.564653
0.66	1.69535	1.52219	1.33956	1.23177	1.37079	1.42162	1.34682	1.28011	1.16496	1.02531	0.939334	0.867071	0.785416	0.701942	0.653565	0.685191	0.652852	0.519621	0.55879	0.625074	0.5548	0.427307	0.352124	0.306161	0.397908	0.443262	0.551325	0.642626	0.566915	0.539659	0.582799	0.562398	0.513912	0.517936	0.574882	0.605772	0.538416	0.546062	0.549189	0.591719	0.515104	0.424262	0.43286	0.552951	0.724949	0.67508	0.654588	0.699159	0.560269
0.664	1.75148	1.58254	1.40326	1.2911	1.42705	1.47462	1.40149	1.33762	1.22266	1.07784	0.991086	0.918465	0.838885	0.75787	0.699812	0.730895	0.696234	0.559786	0.597865	0.659403	0.587287	0.454517	0.376627	0.330868	0.421742	0.463832	0.569214	0.655397	0.58287	0.554489	0.598969	0.576686	0.529855	0.538799	0.589063	0.613259	0.53429	0.538927	0.548566	0.596488	0.52544	0.433342	0.440937	0.556945	0.720221	0.661409	0.648035	0.695496	0.5605
0.668	1.81029	1.64632	1.47076	1.355	1.48706	1.53116	1.45992	1.39904	1.28449	1.13528	1.04796	0.975101	0.897614	0.819328	0.752328	0.782936	0.74612	0.607177	0.643367	0.699451	0.62596	0.488764	0.408453	0.363082	0.452142	0.491173	0.593796	0.674648	0.605368	0.575651	0.620817	0.596662	0.550955	0.564835	0.608513	0.625866	0.536098	0.537314	0.553023	0.605194	0.539085	0.445596	0.452023	0.563519	0.718141	0.651941	0.645571	0.695263	0.563918
0.672	1.87216	1.71399	1.54255	1.4241	1.55134	1.59182	1.52281	1.46514	1.35133	1.19856	1.11091	1.03785	0.962377	0.887039	0.811821	0.841985	0.803211	0.66256	0.696044	0.745934	0.671421	0.530595	0.448163	0.403357	0.489582	0.525668	0.625362	0.700552	0.63452	0.603279	0.648488	0.622507	0.5774	0.596206	0.633393	0.64382	0.544128	0.541583	0.562877	0.618243	0.556524	0.461569	0.466632	0.573241	0.719279	0.647331	0.647936	0.699362	0.571477
0.676	1.93594	1.78434	1.61743	1.49725	1.61877	1.65559	1.58911	1.53494	1.42222	1.26676	1.17901	1.10578	1.03219	0.959946	0.877285	0.907005	0.866501	0.724945	0.754993	0.798055	0.72281	0.579135	0.494917	0.450836	0.533251	0.566467	0.663032	0.732242	0.669386	0.636485	0.681137	0.653412	0.608427	0.63207	0.662923	0.666467	0.55783	0.551297	0.577632	0.635225	0.577411	0.480988	0.4845	0.585947	0.723531	0.647472	0.654989	0.70775	0.583172
[truncated: 81 more rows]
[truncated: 804 more columns]

## Sheet: Supplementary Figure 6
Panel A
	All 5V	Row 7.8V	LED 7.8V	Row 5V	LED 5V
Time	Temp	Temp	Temp	Temp	Temp
-0.1	0.000199634	0.000208348	0.000202224	0.00023537	0.000248416
[truncated: 505 more rows]

## Sheet: Supplementary Figure 7
Panel A - left												Panel A - center												Panel A - right												Panel B
[truncated: 17,903 more rows]
[truncated: 50 more columns]

[truncated: 1 more sheets: Supplementary Figure 8]
